# Supplementary material for: A microscale soft lithium-ion battery for tissue stimulation
Source: Nat Chem Eng. 2024 Oct 25;1(11):691–701. doi: 10.1038/s44286-024-00136-z (PMC11606923; doi:10.1038/s44286-024-00136-z)
Supplement: Supplementary file 7 — Statistical source data. [file 44286_2024_136_MOESM7_ESM.xls]

## Sheet: Figure 2a
Time	Charge	TIme	Discharge
s	mV	s	mV
0.1	93.125	0.22	1526
0.2	356.875	0.44	1490
0.3	419.375	0.66	1465
0.4	461.25	0.88	1436
0.5	524.375	1.1	1420
0.6	538.75	1.32	1391
0.7	558.75	1.54	1378
0.8	579.375	1.76	1350
0.9	585.625	1.98	1324
1	603.125	2.2	1316
1.1	606.25	2.42	1290
1.2	621.875	2.64	1276
1.3	628.75	2.86	1261
1.4	638.75	3.08	1246
1.5	650.625	3.3	1232
1.6	660	3.52	1221
1.7	667.5	3.74	1205
1.8	674.375	3.96	1186
1.9	680	4.18	1181
2	688.125	4.4	1161
2.1	691.875	4.62	1154
2.2	696.25	4.84	1137
2.3	706.875	5.06	1130
2.4	716.875	5.28	1121
2.5	721.25	5.5	1109
2.6	727.5	5.72	1095
2.7	730.625	5.94	1082
2.8	736.25	6.16	1083
2.9	739.375	6.38	1066
3	746.875	6.6	1063
3.1	754.375	6.82	1056
3.2	754.375	7.04	1050
3.3	763.75	7.26	1048
3.4	766.875	7.48	1037
3.5	774.375	7.7	1031
3.6	773.75	7.92	1022
3.7	784.375	8.14	1024
3.8	783.125	8.36	1012
3.9	788.125	8.58	1012
4	793.125	8.8	1010
4.1	796.25	9.02	1007
4.2	800	9.24	999
4.3	804.375	9.46	992
4.4	808.75	9.68	996
4.5	811.25	9.9	985
4.6	815.625	10.12	982
4.7	816.25	10.34	977
4.8	819.375	10.56	982
4.9	826.25	10.78	970
5	825	11	971
5.1	831.875	11.22	973
5.2	834.375	11.44	963
5.3	835	11.66	961
5.4	836.875	11.88	964
5.5	843.125	12.1	958
5.6	845.625	12.32	959
5.7	845	12.54	953
5.8	851.875	12.76	952
5.9	853.75	12.98	948
6	855	13.2	945
6.1	856.25	13.42	943
6.2	862.5	13.64	944
6.3	864.375	13.86	940
6.4	868.75	14.08	943
6.5	867.5	14.3	937
6.6	869.375	14.52	939
6.7	876.875	14.74	933
6.8	875	14.96	931
6.9	880.625	15.18	934
7	883.125	15.4	930
7.1	886.875	15.62	930
7.2	888.125	15.84	930
7.3	889.375	16.06	925
7.4	892.5	16.28	925
7.5	895	16.5	920
7.6	901.25	16.72	918
7.7	903.125	16.94	917
7.8	901.875	17.16	920
7.9	906.875	17.38	919
8	910	17.6	911
8.1	911.25	17.82	915
8.2	915.625	18.04	915
8.3	918.75	18.26	909
8.4	918.75	18.48	911
8.5	921.875	18.7	908
8.6	924.375	18.92	907
8.7	927.5	19.14	902
8.8	929.375	19.36	905
8.9	931.25	19.58	904
9	932.5	19.8	901
9.1	930.625	20.02	897
9.2	940	20.24	902
9.3	938.125	20.46	892
9.4	942.5	20.68	897
9.5	945.625	20.9	891
9.6	946.875	21.12	896
9.7	950	21.34	894
9.8	952.5	21.56	891
9.9	956.875	21.78	892
10	960	22	888
10.1	966.875	22.22	889
10.2	969.375	22.44	887
10.3	970.625	22.66	882
10.4	976.875	22.88	883
10.5	979.375	23.1	884
10.6	981.25	23.32	878
10.7	981.25	23.54	877
10.8	988.75	23.76	876
10.9	988.125	23.98	875
11	993.125	24.2	879
11.1	996.25	24.42	877
11.2	998.125	24.64	873
11.3	1006.88	24.86	877
11.4	1008.12	25.08	875
11.5	1009.38	25.3	874
11.6	1011.88	25.52	875
11.7	1016.25	25.74	873
11.8	1020.62	25.96	872
11.9	1026.25	26.18	874
12	1029.38	26.4	871
12.1	1027.5	26.62	867
12.2	1035	26.84	870
12.3	1036.88	27.06	863
12.4	1034.38	27.28	866
12.5	1030	27.5	866
12.6	1023.12	27.72	862
12.7	1028.75	27.94	861
12.8	1046.88	28.16	859
12.9	1056.25	28.38	860
13	1056.25	28.6	860
13.1	1064.38	28.82	859
13.2	1064.38	29.04	859
13.3	1069.38	29.26	855
13.4	1070.62	29.48	861
13.5	1078.12	29.7	858
13.6	1080.62	29.92	861
13.7	1080.62	30.14	857
13.8	1086.88	30.36	857
13.9	1091.25	30.58	856
14	1095.62	30.8	850
14.1	1097.5	31.02	851
14.2	1097.5	31.24	855
14.3	1102.5	31.46	851
14.4	1105.62	31.68	850
14.5	1113.12	31.9	852
14.6	1113.75	32.12	851
14.7	1115	32.34	846
14.8	1115.62	32.56	848
14.9	1121.25	32.78	853
15	1123.12	33	846
15.1	1131.25	33.22	844
15.2	1131.25	33.44	844
15.3	1136.88	33.66	843
15.4	1141.88	33.88	843
15.5	1143.75	34.1	848
15.6	1149.38	34.32	845
15.7	1150.62	34.54	845
15.8	1151.25	34.76	846
15.9	1153.75	34.98	842
16	1159.38	35.2	846
16.1	1165.62	35.42	841
16.2	1164.38	35.64	839
16.3	1166.88	35.86	840
16.4	1173.12	36.08	841
16.5	1172.5	36.3	840
16.6	1173.12	36.52	842
16.7	1178.75	36.74	841
16.8	1180	36.96	835
16.9	1183.12	37.18	837
17	1190.62	37.4	836
17.1	1190	37.62	834
17.2	1194.38	37.84	841
17.3	1193.75	38.06	839
17.4	1198.75	38.28	839
17.5	1201.88	38.5	837
17.6	1205	38.72	836
17.7	1207.5	38.94	836
17.8	1210	39.16	836
17.9	1211.25	39.38	831
18	1213.75	39.6	834
18.1	1216.88	39.82	830
18.2	1217.5	40.04	828
18.3	1218.75	40.26	832
18.4	1219.38	40.48	827
18.5	1221.88	40.7	828
18.6	1223.75	40.92	827
18.7	1228.12	41.14	829
18.8	1226.88	41.36	829
18.9	1230	41.58	829
19	1230	41.8	831
19.1	1234.38	42.02	830
19.2	1233.12	42.24	836
19.3	1236.25	42.46	832
19.4	1240.62	42.68	830
19.5	1243.12	42.9	833
19.6	1241.25	43.12	832
19.7	1246.25	43.34	828
19.8	1248.12	43.56	828
19.9	1247.5	43.78	832
20	1247.5	44	828
20.1	1248.75	44.22	833
20.2	1250	44.44	827
20.3	1255.62	44.66	827
20.4	1256.25	44.88	830
20.5	1257.5	45.1	830
20.6	1260	45.32	827
20.7	1258.75	45.54	823
20.8	1259.38	45.76	823
20.9	1261.88	45.98	824
21	1264.38	46.2	824
21.1	1263.75	46.42	827
21.2	1261.88	46.64	822
21.3	1266.88	46.86	821
21.4	1268.12	47.08	821
21.5	1268.75	47.3	820
21.6	1271.25	47.52	820
21.7	1270	47.74	825
21.8	1270	47.96	817
21.9	1271.25	48.18	820
22	1272.5	48.4	824
22.1	1276.25	48.62	824
22.2	1277.5	48.84	824
22.3	1274.38	49.06	818
22.4	1276.25	49.28	822
22.5	1278.75	49.5	821
22.6	1280.62	49.72	815
22.7	1278.75	49.94	814
22.8	1281.88	50.16	819
22.9	1280.62	50.38	819
23	1281.88	50.6	819
23.1	1286.25	50.82	818
23.2	1284.38	51.04	812
23.3	1286.88	51.26	812
23.4	1285.62	51.48	813
23.5	1285	51.7	818
23.6	1290	51.92	816
23.7	1287.5	52.14	815
23.8	1288.75	52.36	809
23.9	1288.75	52.58	812
24	1293.12	52.8	812
24.1	1295	53.02	814
24.2	1293.75	53.24	815
24.3	1294.38	53.46	809
24.4	1294.38	53.68	813
24.5	1296.88	53.9	806
24.6	1295.62	54.12	809
24.7	1298.12	54.34	813
24.8	1300	54.56	807
24.9	1298.75	54.78	810
25	1299.38	55	806
25.1	1301.88	55.22	806
25.2	1305	55.44	805
25.3	1305	55.66	805
25.4	1306.25	55.88	807
25.5	1306.88	56.1	806
25.6	1305	56.32	807
25.7	1307.5	56.54	809
25.8	1306.88	56.76	805
25.9	1310	56.98	803
26	1307.5	57.2	807
26.1	1311.88	57.42	805
26.2	1310	57.64	806
26.3	1313.75	57.86	806
26.4	1313.75	58.08	804
26.5	1311.88	58.3	802
26.6	1313.12	58.52	797
26.7	1315	58.74	804
26.8	1316.88	58.96	797
26.9	1313.75	59.18	803
27	1313.75	59.4	799
27.1	1316.88	59.62	797
27.2	1314.38	59.84	802
27.3	1316.25	60.06	798
27.4	1315	60.28	801
27.5	1320.62	60.5	796
27.6	1320	60.72	793
27.7	1318.75	60.94	795
27.8	1320.62	61.16	793
27.9	1318.75	61.38	796
28	1321.88	61.6	798
28.1	1323.12	61.82	798
28.2	1321.88	62.04	796
28.3	1323.12	62.26	791
28.4	1321.25	62.48	795
28.5	1320.62	62.7	789
28.6	1322.5	62.92	797
28.7	1324.38	63.14	789
28.8	1325	63.36	792
28.9	1325.62	63.58	788
29	1323.75	63.8	791
29.1	1325	64.02	794
29.2	1327.5	64.24	793
29.3	1326.88	64.46	787
29.4	1329.38	64.68	786
29.5	1328.75	64.9	786
29.6	1330	65.12	787
29.7	1326.88	65.34	792
29.8	1328.12	65.56	786
29.9	1332.5	65.78	792
30	1330.62	66	790
30.1	1329.38	66.22	790
30.2	1331.25	66.44	790
30.3	1329.38	66.66	783
30.4	1330	66.88	788
30.5	1331.25	67.1	784
30.6	1331.88	67.32	785
30.7	1331.88	67.54	781
30.8	1332.5	67.76	783
30.9	1333.12	67.98	788
31	1336.25	68.2	785
31.1	1336.25	68.42	787
31.2	1335	68.64	787
31.3	1335	68.86	782
31.4	1337.5	69.08	780
31.5	1335	69.3	786
31.6	1334.38	69.52	785
31.7	1335	69.74	778
31.8	1340	69.96	778
31.9	1335.62	70.18	779
32	1337.5	70.4	782
32.1	1337.5	70.62	782
32.2	1341.25	70.84	781
32.3	1337.5	71.06	777
32.4	1336.88	71.28	775
32.5	1338.75	71.5	779
32.6	1339.38	71.72	776
32.7	1340	71.94	777
32.8	1340	72.16	781
32.9	1343.12	72.38	778
33	1342.5	72.6	772
33.1	1340.62	72.82	776
33.2	1340.62	73.04	773
33.3	1341.88	73.26	778
33.4	1342.5	73.48	779
33.5	1344.38	73.7	778
33.6	1345	73.92	776
33.7	1343.75	74.14	773
33.8	1343.12	74.36	778
33.9	1345	74.58	773
34	1343.12	74.8	771
34.1	1345.62	75.02	775
34.2	1345.62	75.24	768
34.3	1346.25	75.46	774
34.4	1345.62	75.68	774
34.5	1343.75	75.9	769
34.6	1348.12	76.12	774
34.7	1346.25	76.34	771
34.8	1348.12	76.56	769
34.9	1345	76.78	773
35	1345	77	767
35.1	1344.38	77.22	772
35.2	1348.12	77.44	767
35.3	1349.38	77.66	771
35.4	1350	77.88	772
35.5	1347.5	78.1	772
35.6	1350.62	78.32	769
35.7	1348.75	78.54	768
35.8	1350	78.76	769
35.9	1348.75	78.98	768
36	1347.5	79.2	763
36.1	1348.12	79.42	765
36.2	1350	79.64	768
36.3	1348.12	79.86	768
36.4	1347.5	80.08	762
36.5	1351.25	80.3	768
36.6	1348.12	80.52	763
36.7	1351.25	80.74	763
36.8	1348.12	80.96	763
36.9	1352.5	81.18	759
37	1353.12	81.4	766
37.1	1353.75	81.62	762
37.2	1353.75	81.84	760
37.3	1351.25	82.06	763
37.4	1352.5	82.28	765
37.5	1352.5	82.5	761
37.6	1350.62	82.72	761
37.7	1355	82.94	762
37.8	1353.12	83.16	762
37.9	1350	83.38	763
38	1351.25	83.6	761
38.1	1355	83.82	759
38.2	1355	84.04	760
38.3	1353.12	84.26	757
38.4	1353.75	84.48	755
38.5	1352.5	84.7	754
38.6	1353.12	84.92	755
38.7	1355	85.14	756
38.8	1356.88	85.36	753
38.9	1353.75	85.58	759
39	1356.88	85.8	757
39.1	1355.62	86.02	752
39.2	1357.5	86.24	760
39.3	1357.5	86.46	752
39.4	1353.75	86.68	751
39.5	1355.62	86.9	758
39.6	1356.25	87.12	753
39.7	1353.75	87.34	751
39.8	1357.5	87.56	751
39.9	1356.25	87.78	752
40	1359.38	88	757
40.1	1359.38	88.22	751
40.2	1358.12	88.44	755
40.3	1359.38	88.66	751
40.4	1357.5	88.88	751
40.5	1359.38	89.1	753
40.6	1355	89.32	753
40.7	1357.5	89.54	748
40.8	1357.5	89.76	752
40.9	1360	89.98	747
41	1360.62	90.2	748
41.1	1356.88	90.42	746
41.2	1360	90.64	750
41.3	1360	90.86	748
41.4	1361.25	91.08	752
41.5	1358.75	91.3	746
41.6	1361.88	91.52	744
41.7	1358.75	91.74	748
41.8	1360.62	91.96	746
41.9	1360	92.18	748
42	1357.5	92.4	750
42.1	1363.12	92.62	745
42.2	1361.88	92.84	744
42.3	1358.12	93.06	744
42.4	1361.88	93.28	748
42.5	1363.12	93.5	748
42.6	1362.5	93.72	742
42.7	1362.5	93.94	742
42.8	1361.25	94.16	744
42.9	1359.38	94.38	745
43	1363.75	94.6	744
43.1	1360.62	94.82	741
43.2	1361.25	95.04	743
43.3	1363.75	95.26	747
43.4	1361.25	95.48	744
43.5	1363.12	95.7	743
43.6	1362.5	95.92	745
43.7	1362.5	96.14	741
43.8	1361.88	96.36	738
43.9	1360.62	96.58	738
44	1363.12	96.8	738
44.1	1365.62	97.02	745
44.2	1362.5	97.24	744
44.3	1361.25	97.46	736
44.4	1361.88	97.68	743
44.5	1363.12	97.9	737
44.6	1362.5	98.12	740
44.7	1365.62	98.34	735
44.8	1366.25	98.56	738
44.9	1366.88	98.78	741
45	1366.88	99	739
45.1	1367.5	99.22	742
45.2	1366.88	99.44	737
45.3	1363.12	99.66	741
45.4	1363.12	99.88	736
45.5	1363.75	100.1	739
45.6	1366.25	100.32	734
45.7	1365	100.54	733
45.8	1364.38	100.76	733
45.9	1365.62	100.98	739
46	1364.38	101.2	732
46.1	1365.62	101.42	737
46.2	1366.88	101.64	731
46.3	1365.62	101.86	738
46.4	1365.62	102.08	736
46.5	1365.62	102.3	729
46.6	1367.5	102.52	734
46.7	1368.75	102.74	730
46.8	1365.62	102.96	737
46.9	1365.62	103.18	730
47	1368.12	103.4	736
47.1	1368.12	103.62	736
47.2	1370	103.84	731
47.3	1368.12	104.06	735
47.4	1368.75	104.28	734
47.5	1365.62	104.5	729
47.6	1366.25	104.72	730
47.7	1365.62	104.94	733
47.8	1370	105.16	726
47.9	1368.75	105.38	730
48	1370	105.6	733
48.1	1370.62	105.82	729
48.2	1369.38	106.04	732
48.3	1368.12	106.26	727
48.4	1368.75	106.48	733
48.5	1369.38	106.7	728
48.6	1367.5	106.92	727
48.7	1366.88	107.14	726
48.8	1366.88	107.36	727
48.9	1366.88	107.58	730
49	1370.62	107.8	724
49.1	1366.88	108.02	729
49.2	1369.38	108.24	727
49.3	1366.88	108.46	722
49.4	1368.12	108.68	721
49.5	1372.5	108.9	728
49.6	1368.75	109.12	728
49.7	1370.62	109.34	727
49.8	1370	109.56	721
49.9	1368.12	109.78	726
50	1371.88	110	722
50.1	1370	110.22	726
50.2	1371.88	110.44	724
50.3	1373.12	110.66	723
50.4	1372.5	110.88	722
50.5	1368.12	111.1	719
50.6	1370.62	111.32	723
50.7	1372.5	111.54	724
50.8	1373.75	111.76	720
50.9	1372.5	111.98	721
51	1368.75	112.2	717
51.1	1372.5	112.42	721
51.2	1370	112.64	720
51.3	1373.12	112.86	721
51.4	1370.62	113.08	722
51.5	1370.62	113.3	716
51.6	1371.88	113.52	716
51.7	1372.5	113.74	721
51.8	1374.38	113.96	719
51.9	1373.12	114.18	721
52	1370.62	114.4	716
52.1	1373.75	114.62	718
52.2	1371.25	114.84	721
52.3	1370.62	115.06	721
52.4	1371.25	115.28	716
52.5	1372.5	115.5	714
52.6	1372.5	115.72	719
52.7	1373.75	115.94	716
52.8	1373.75	116.16	720
52.9	1370	116.38	713
53	1373.12	116.6	718
53.1	1371.88	116.82	713
53.2	1372.5	117.04	715
53.3	1372.5	117.26	717
53.4	1372.5	117.48	717
53.5	1371.25	117.7	711
53.6	1375	117.92	714
53.7	1370	118.14	715
53.8	1372.5	118.36	717
53.9	1375.62	118.58	716
54	1375	118.8	716
54.1	1375	119.02	713
54.2	1375	119.24	716
54.3	1373.75	119.46	709
54.4	1374.38	119.68	707
54.5	1373.75	119.9	714
54.6	1375.62	120.12	707
54.7	1375.62	120.34	714
54.8	1376.25	120.56	714
54.9	1375.62	120.78	711
55	1375	121	707
55.1	1375.62	121.22	714
55.2	1376.25	121.44	711
55.3	1376.25	121.66	713
55.4	1376.88	121.88	711
55.5	1374.38	122.1	712
55.6	1377.5	122.32	712
55.7	1373.75	122.54	712
55.8	1373.12	122.76	712
55.9	1376.88	122.98	705
56	1376.25	123.2	706
56.1	1375.62	123.42	710
56.2	1376.88	123.64	707
56.3	1375	123.86	711
56.4	1375.62	124.08	709
56.5	1375	124.3	709
56.6	1378.12	124.52	710
56.7	1373.75	124.74	709
56.8	1374.38	124.96	700
56.9	1376.88	125.18	709
57	1378.12	125.4	707
57.1	1378.12	125.62	702
57.2	1375.62	125.84	706
57.3	1376.25	126.06	705
57.4	1378.12	126.28	707
57.5	1375.62	126.5	704
57.6	1380	126.72	705
57.7	1378.12	126.94	706
57.8	1375	127.16	699
57.9	1375.62	127.38	704
58	1378.75	127.6	699
58.1	1380	127.82	705
58.2	1375.62	128.04	698
58.3	1376.88	128.26	699
58.4	1375.62	128.48	702
58.5	1377.5	128.7	703
58.6	1380	128.92	703
58.7	1378.75	129.14	701
58.8	1379.38	129.36	701
58.9	1379.38	129.58	701
59	1380	129.8	703
59.1	1375.62	130.02	696
59.2	1380	130.24	703
59.3	1375.62	130.46	696
59.4	1380	130.68	697
59.5	1380	130.9	701
59.6	1380	131.12	696
59.7	1375.62	131.34	702
59.8	1375.62	131.56	695
59.9	1380	131.78	701
60	1378.75	132	693
60.1	1376.88	132.22	698
60.2	1376.88	132.44	693
60.3	1378.12	132.66	693
60.4	1380.62	132.88	700
60.5	1379.38	133.1	700
60.6	1382.5	133.32	698
60.7	1381.25	133.54	695
60.8	1380.62	133.76	698
60.9	1380	133.98	699
61	1381.88	134.2	698
61.1	1381.25	134.42	698
61.2	1381.88	134.64	695
61.3	1382.5	134.86	696
61.4	1380.62	135.08	691
61.5	1382.5	135.3	696
61.6	1383.12	135.52	696
61.7	1380.62	135.74	694
61.8	1378.75	135.96	695
61.9	1382.5	136.18	689
62	1383.75	136.4	696
62.1	1383.12	136.62	695
62.2	1383.75	136.84	688
62.3	1384.38	137.06	693
62.4	1381.25	137.28	692
62.5	1383.12	137.5	695
62.6	1382.5	137.72	690
62.7	1383.75	137.94	693
62.8	1378.75	138.16	690
62.9	1380.62	138.38	687
63	1379.38	138.6	686
63.1	1383.12	138.82	692
63.2	1383.75	139.04	691
63.3	1383.12	139.26	693
63.4	1383.12	139.48	691
63.5	1381.25	139.7	690
63.6	1382.5	139.92	689
63.7	1378.75	140.14	692
63.8	1380.62	140.36	685
63.9	1383.12	140.58	687
64	1382.5	140.8	690
64.1	1383.75	141.02	685
64.2	1380	141.24	689
64.3	1383.12	141.46	691
64.4	1381.88	141.68	686
64.5	1382.5	141.9	684
64.6	1380.62	142.12	690
64.7	1381.25	142.34	684
64.8	1384.38	142.56	682
64.9	1380	142.78	689
65	1381.25	143	688
65.1	1382.5	143.22	683
65.2	1380	143.44	688
65.3	1385.62	143.66	681
65.4	1381.88	143.88	688
65.5	1382.5	144.1	686
65.6	1385	144.32	686
65.7	1381.88	144.54	684
65.8	1386.25	144.76	682
65.9	1385	144.98	682
66	1381.88	145.2	685
66.1	1384.38	145.42	683
66.2	1385.62	145.64	684
66.3	1383.12	145.86	680
66.4	1385.62	146.08	684
66.5	1385.62	146.3	685
66.6	1386.88	146.52	680
66.7	1382.5	146.74	681
66.8	1384.38	146.96	686
66.9	1385.62	147.18	682
67	1386.25	147.4	678
67.1	1385.62	147.62	683
67.2	1382.5	147.84	678
67.3	1386.88	148.06	679
67.4	1384.38	148.28	677
67.5	1381.88	148.5	677
67.6	1386.25	148.72	684
67.7	1383.12	148.94	680
67.8	1385	149.16	677
67.9	1383.12	149.38	676
68	1384.38	149.6	679
68.1	1383.75	149.82	682
68.2	1386.25	150.04	682
68.3	1383.75	150.26	679
68.4	1383.75	150.48	681
68.5	1383.12	150.7	677
68.6	1388.12	150.92	680
68.7	1388.12	151.14	681
68.8	1385.62	151.36	674
68.9	1387.5	151.58	678
69	1387.5	151.8	681
69.1	1387.5	152.02	676
69.2	1386.88	152.24	678
69.3	1386.25	152.46	673
69.4	1385	152.68	673
69.5	1386.88	152.9	679
69.6	1387.5	153.12	674
69.7	1384.38	153.34	680
69.8	1388.12	153.56	680
69.9	1388.12	153.78	674
70	1388.75	154	672
70.1	1386.88	154.22	679
70.2	1385	154.44	674
70.3	1387.5	154.66	672
70.4	1388.75	154.88	677
70.5	1385	155.1	678
70.6	1388.12	155.32	673
70.7	1385	155.54	673
70.8	1385.62	155.76	671
70.9	1386.88	155.98	674
71	1389.38	156.2	673
71.1	1386.25	156.42	670
71.2	1388.75	156.64	672
71.3	1390	156.86	675
71.4	1390	157.08	671
71.5	1388.12	157.3	672
71.6	1386.25	157.52	674
71.7	1388.12	157.74	673
71.8	1390.62	157.96	675
71.9	1390	158.18	669
72	1386.25	158.4	675
72.1	1389.38	158.62	670
72.2	1387.5	158.84	674
72.3	1390.62	159.06	670
72.4	1388.75	159.28	669
72.5	1391.25	159.5	674
72.6	1391.25	159.72	674
72.7	1387.5	159.94	672
72.8	1388.75	160.16	675
72.9	1391.25	160.38	669
73	1390	160.6	667
73.1	1391.88	160.82	670
73.2	1391.25	161.04	669
73.3	1391.25	161.26	672
73.4	1388.75	161.48	671
73.5	1391.88	161.7	669
73.6	1391.25	161.92	672
73.7	1387.5	162.14	668
73.8	1391.88	162.36	669
73.9	1387.5	162.58	665
74	1389.38	162.8	666
74.1	1388.75	163.02	667
74.2	1391.25	163.24	668
74.3	1390	163.46	665
74.4	1390.62	163.68	669
74.5	1388.12	163.9	665
74.6	1391.25	164.12	670
74.7	1393.12	164.34	667
74.8	1392.5	164.56	665
74.9	1390	164.78	671
75	1390.62	165	670
75.1	1393.12	165.22	669
75.2	1391.88	165.44	662
75.3	1388.75	165.66	669
75.4	1391.25	165.88	662
75.5	1388.75	166.1	669
75.6	1390	166.32	663
75.7	1393.12	166.54	669
75.8	1391.88	166.76	663
75.9	1389.38	166.98	667
76	1393.12	167.2	662
76.1	1393.12	167.42	660
76.2	1390	167.64	664
76.3	1391.88	167.86	661
76.4	1393.75	168.08	663
76.5	1392.5	168.3	667
76.6	1390	168.52	662
76.7	1390	168.74	661
76.8	1391.25	168.96	662
76.9	1390.62	169.18	666
77	1389.38	169.4	666
77.1	1393.75	169.62	664
77.2	1393.12	169.84	665
77.3	1393.75	170.06	662
77.4	1391.25	170.28	664
77.5	1392.5	170.5	660
77.6	1391.25	170.72	659
77.7	1390	170.94	664
77.8	1391.88	171.16	658
77.9	1390.62	171.38	663
78	1395	171.6	665
78.1	1390.62	171.82	663
78.2	1390.62	172.04	664
78.3	1391.88	172.26	663
78.4	1394.38	172.48	661
78.5	1390	172.7	658
78.6	1391.25	172.92	660
78.7	1390	173.14	657
78.8	1393.75	173.36	658
78.9	1394.38	173.58	658
79	1391.88	173.8	662
79.1	1395	174.02	658
79.2	1393.75	174.24	659
79.3	1394.38	174.46	659
79.4	1393.12	174.68	661
79.5	1390.62	174.9	659
79.6	1391.88	175.12	660
79.7	1395	175.34	662
79.8	1395	175.56	659
79.9	1392.5	175.78	658
80	1394.38	176	654
80.1	1395.62	176.22	661
80.2	1391.88	176.44	653
80.3	1393.75	176.66	653
80.4	1391.88	176.88	661
80.5	1391.88	177.1	654
80.6	1396.25	177.32	661
80.7	1391.25	177.54	659
80.8	1395.62	177.76	657
80.9	1393.12	177.98	657
81	1392.5	178.2	655
81.1	1393.75	178.42	659
81.2	1395.62	178.64	654
81.3	1393.75	178.86	652
81.4	1396.88	179.08	653
81.5	1395	179.3	651
81.6	1396.25	179.52	657
81.7	1392.5	179.74	652
81.8	1396.88	179.96	657
81.9	1393.75	180.18	658
82	1393.75	180.4	658
82.1	1396.88	180.62	651
82.2	1397.5	180.84	657
82.3	1393.75	181.06	650
82.4	1392.5	181.28	656
82.5	1397.5	181.5	652
82.6	1395	181.72	657
82.7	1393.12	181.94	652
82.8	1393.75	182.16	657
82.9	1395.62	182.38	657
83	1392.5	182.6	653
83.1	1397.5	182.82	652
83.2	1396.88	183.04	656
83.3	1393.75	183.26	649
83.4	1395	183.48	653
83.5	1398.12	183.7	654
83.6	1395	183.92	655
83.7	1398.12	184.14	654
83.8	1396.25	184.36	653
83.9	1396.88	184.58	652
84	1398.12	184.8	648
84.1	1398.75	185.02	653
84.2	1398.12	185.24	655
84.3	1398.75	185.46	652
84.4	1396.88	185.68	653
84.5	1398.75	185.9	654
84.6	1398.75	186.12	647
84.7	1398.75	186.34	650
84.8	1395	186.56	647
84.9	1395	186.78	653
85	1396.88	187	650
85.1	1398.12	187.22	654
85.2	1397.5	187.44	649
85.3	1395.62	187.66	652
85.4	1393.75	187.88	651
85.5	1395.62	188.1	652
85.6	1394.38	188.32	652
85.7	1393.12	188.54	644
85.8	1394.38	188.76	651
85.9	1396.25	188.98	646
86	1396.88	189.2	645
86.1	1398.75	189.42	652
86.2	1398.75	189.64	649
86.3	1396.88	189.86	644
86.4	1395.62	190.08	647
86.5	1395	190.3	652
86.6	1399.38	190.52	645
86.7	1395.62	190.74	647
86.8	1394.38	190.96	646
86.9	1398.75	191.18	648
87	1397.5	191.4	648
87.1	1396.25	191.62	650
87.2	1399.38	191.84	649
87.3	1396.88	192.06	650
87.4	1396.88	192.28	643
87.5	1397.5	192.5	650
87.6	1400	192.72	643
87.7	1396.25	192.94	642
87.8	1398.75	193.16	648
87.9	1396.88	193.38	645
88	1396.88	193.6	645
88.1	1398.75	193.82	643
88.2	1400.62	194.04	643
88.3	1395.62	194.26	647
88.4	1400	194.48	645
88.5	1396.88	194.7	648
88.6	1400	194.92	643
88.7	1401.25	195.14	646
88.8	1398.12	195.36	646
88.9	1401.25	195.58	645
89	1399.38	195.8	648
89.1	1397.5	196.02	648
89.2	1398.75	196.24	639
89.3	1398.12	196.46	644
89.4	1399.38	196.68	647
89.5	1399.38	196.9	641
89.6	1396.25	197.12	640
89.7	1396.25	197.34	640
89.8	1396.25	197.56	644
89.9	1395.62	197.78	645
90	1400.62	198	645
90.1	1399.38	198.22	644
90.2	1401.25	198.44	646
90.3	1397.5	198.66	641
90.4	1400	198.88	640
90.5	1396.25	199.1	641
90.6	1398.12	199.32	639
90.7	1399.38	199.54	640
90.8	1399.38	199.76	645
90.9	1398.75	199.98	638
91	1398.12	200.2	641
91.1	1398.12	200.42	640
91.2	1399.38	200.64	641
91.3	1400	200.86	644
91.4	1401.25	201.08	642
91.5	1398.75	201.3	643
91.6	1400	201.52	638
91.7	1401.25	201.74	639
91.8	1401.88	201.96	643
91.9	1401.25	202.18	643
92	1399.38	202.4	641
92.1	1398.75	202.62	639
92.2	1403.12	202.84	640
92.3	1400	203.06	644
92.4	1401.25	203.28	638
92.5	1398.12	203.5	643
92.6	1401.25	203.72	636
92.7	1396.88	203.94	641
92.8	1401.25	204.16	637
92.9	1396.25	204.38	637
93	1401.88	204.6	638
93.1	1398.12	204.82	642
93.2	1398.75	205.04	638
93.3	1397.5	205.26	640
93.4	1400	205.48	641
93.5	1396.88	205.7	637
93.6	1400.62	205.92	634
93.7	1401.25	206.14	640
93.8	1401.25	206.36	634
93.9	1397.5	206.58	635
94	1398.12	206.8	635
94.1	1399.38	207.02	636
94.2	1398.75	207.24	633
94.3	1401.88	207.46	635
94.4	1400	207.68	641
94.5	1401.88	207.9	637
94.6	1398.75	208.12	635
94.7	1402.5	208.34	637
94.8	1397.5	208.56	634
94.9	1401.88	208.78	637
95	1400.62	209	637
95.1	1398.12	209.22	632
95.2	1398.75	209.44	635
95.3	1398.12	209.66	631
95.4	1402.5	209.88	635
95.5	1402.5	210.1	638
95.6	1400.62	210.32	634
95.7	1403.75	210.54	633
95.8	1403.75	210.76	637
95.9	1401.25	210.98	637
96	1399.38	211.2	638
96.1	1402.5	211.42	633
96.2	1399.38	211.64	636
96.3	1400.62	211.86	631
96.4	1403.12	212.08	633
96.5	1401.88	212.3	636
96.6	1401.88	212.52	633
96.7	1400	212.74	629
96.8	1400	212.96	633
96.9	1400.62	213.18	631
97	1399.38	213.4	632
97.1	1403.12	213.62	634
97.2	1402.5	213.84	631
97.3	1404.38	214.06	636
97.4	1400	214.28	632
97.5	1401.25	214.5	629
97.6	1403.75	214.72	636
97.7	1404.38	214.94	636
97.8	1401.25	215.16	633
97.9	1402.5	215.38	630
98	1405	215.6	629
98.1	1400	215.82	629
98.2	1401.25	216.04	635
98.3	1401.25	216.26	633
98.4	1404.38	216.48	635
98.5	1400	216.7	635
98.6	1403.75	216.92	633
98.7	1405.62	217.14	627
98.8	1405	217.36	634
98.9	1405.62	217.58	633
99	1402.5	217.8	634
99.1	1405.62	218.02	633
99.2	1403.12	218.24	629
99.3	1402.5	218.46	630
99.4	1405	218.68	633
99.5	1401.88	218.9	631
99.6	1403.75	219.12	633
99.7	1405	219.34	627
99.8	1405.62	219.56	632
99.9	1406.25	219.78	630
100	1404.38	220	627
100.1	1405.62	220.22	632
100.2	1402.5	220.44	631
100.3	1406.88	220.66	627
100.4	1406.88	220.88	633
100.5	1406.88	221.1	628
100.6	1403.75	221.32	625
100.7	1406.88	221.54	627
100.8	1402.5	221.76	628
100.9	1405.62	221.98	627
101	1403.75	222.2	630
101.1	1406.25	222.42	632
101.2	1406.88	222.64	626
101.3	1402.5	222.86	625
101.4	1401.88	223.08	627
101.5	1406.88	223.3	626
101.6	1406.88	223.52	627
101.7	1403.12	223.74	623
101.8	1403.12	223.96	628
101.9	1406.88	224.18	628
102	1402.5	224.4	624
102.1	1404.38	224.62	631
102.2	1403.12	224.84	625
102.3	1403.75	225.06	623
102.4	1406.88	225.28	627
102.5	1406.88	225.5	625
102.6	1406.88	225.72	626
102.7	1403.75	225.94	622
102.8	1406.88	226.16	624
102.9	1402.5	226.38	627
103	1406.25	226.6	624
103.1	1405.62	226.82	627
103.2	1405	227.04	625
103.3	1406.25	227.26	625
103.4	1404.38	227.48	629
103.5	1403.75	227.7	627
103.6	1405	227.92	622
103.7	1407.5	228.14	622
103.8	1407.5	228.36	627
103.9	1408.12	228.58	622
104	1406.88	228.8	620
104.1	1404.38	229.02	621
104.2	1403.75	229.24	626
104.3	1407.5	229.46	627
104.4	1407.5	229.68	625
104.5	1405.62	229.9	625
104.6	1403.75	230.12	620
104.7	1408.12	230.34	621
104.8	1405.62	230.56	623
104.9	1408.12	230.78	621
105	1405.62	231	619
105.1	1404.38	231.22	624
105.2	1408.12	231.44	626
105.3	1405.62	231.66	627
105.4	1408.12	231.88	625
105.5	1403.75	232.1	625
105.6	1408.12	232.32	619
105.7	1404.38	232.54	627
105.8	1405.62	232.76	622
105.9	1407.5	232.98	620
106	1406.25	233.2	623
106.1	1405	233.42	621
106.2	1408.75	233.64	624
106.3	1405	233.86	626
106.4	1405	234.08	619
106.5	1405.62	234.3	617
106.6	1409.38	234.52	624
106.7	1408.12	234.74	619
106.8	1406.88	234.96	624
106.9	1406.88	235.18	619
107	1409.38	235.4	621
107.1	1410	235.62	623
107.2	1408.12	235.84	620
107.3	1409.38	236.06	619
107.4	1408.75	236.28	620
107.5	1408.12	236.5	618
107.6	1406.88	236.72	620
107.7	1408.75	236.94	624
107.8	1409.38	237.16	619
107.9	1409.38	237.38	616
108	1408.75	237.6	618
108.1	1408.12	237.82	619
108.2	1410	238.04	621
108.3	1405	238.26	615
108.4	1410	238.48	622
108.5	1410.62	238.7	618
108.6	1410.62	238.92	623
108.7	1406.88	239.14	622
108.8	1406.25	239.36	619
108.9	1411.25	239.58	621
109	1410	239.8	623
109.1	1407.5	240.02	621
109.2	1407.5	240.24	620
109.3	1409.38	240.46	615
109.4	1410.62	240.68	620
109.5	1409.38	240.9	621
109.6	1408.12	241.12	616
109.7	1408.75	241.34	617
109.8	1410	241.56	616
109.9	1408.75	241.78	617
110	1409.38	242	621
110.1	1410.62	242.22	620
110.2	1408.75	242.44	620
110.3	1411.25	242.66	615
110.4	1408.75	242.88	620
110.5	1411.25	243.1	614
110.6	1408.12	243.32	619
110.7	1411.25	243.54	618
110.8	1408.12	243.76	619
110.9	1411.88	243.98	620
111	1411.88	244.2	613
111.1	1411.88	244.42	620
111.2	1409.38	244.64	617
111.3	1408.12	244.86	620
111.4	1412.5	245.08	614
111.5	1408.12	245.3	618
111.6	1408.12	245.52	613
111.7	1412.5	245.74	619
111.8	1411.25	245.96	619
111.9	1409.38	246.18	611
112	1411.25	246.4	618
112.1	1411.88	246.62	612
112.2	1412.5	246.84	616
112.3	1413.12	247.06	611
112.4	1411.25	247.28	616
112.5	1410.62	247.5	615
112.6	1408.75	247.72	616
112.7	1408.75	247.94	617
112.8	1413.12	248.16	613
112.9	1411.88	248.38	613
113	1413.12	248.6	612
113.1	1413.12	248.82	612
113.2	1409.38	249.04	615
113.3	1413.12	249.26	617
113.4	1412.5	249.48	611
113.5	1412.5	249.7	617
113.6	1413.12	249.92	611
113.7	1409.38	250.14	610
113.8	1411.88	250.36	609
113.9	1408.75	250.58	617
114	1408.75	250.8	609
114.1	1413.75	251.02	612
114.2	1408.75	251.24	615
114.3	1411.88	251.46	610
114.4	1410.62	251.68	614
114.5	1411.88	251.9	616
114.6	1410.62	252.12	611
114.7	1413.12	252.34	609
114.8	1411.25	252.56	614
114.9	1414.38	252.78	612
115	1410	253	615
115.1	1410.62	253.22	611
115.2	1410.62	253.44	611
115.3	1413.75	253.66	614
115.4	1413.75	253.88	612
115.5	1410.62	254.1	613
115.6	1413.75	254.32	615
115.7	1412.5	254.54	611
115.8	1414.38	254.76	610
115.9	1411.88	254.98	613
116	1410.62	255.2	615
116.1	1414.38	255.42	609
116.2	1415	255.64	609
116.3	1412.5	255.86	606
116.4	1414.38	256.08	614
116.5	1411.25	256.3	607
116.6	1412.5	256.52	611
116.7	1411.25	256.74	613
116.8	1413.75	256.96	611
116.9	1414.38	257.18	614
117	1415.62	257.4	611
117.1	1414.38	257.62	609
117.2	1411.88	257.84	607
117.3	1413.12	258.06	611
117.4	1413.75	258.28	611
117.5	1410.62	258.5	611
117.6	1411.25	258.72	609
117.7	1414.38	258.94	610
117.8	1414.38	259.16	606
117.9	1411.88	259.38	612
118	1415	259.6	607
118.1	1413.12	259.82	610
118.2	1413.75	260.04	608
118.3	1411.25	260.26	608
118.4	1413.75	260.48	611
118.5	1411.88	260.7	603
118.6	1411.25	260.92	611
118.7	1413.12	261.14	604
118.8	1413.75	261.36	606
118.9	1410.62	261.58	607
119	1411.25	261.8	606
119.1	1411.25	262.02	604
119.2	1414.38	262.24	609
119.3	1415.62	262.46	607
119.4	1413.12	262.68	603
119.5	1411.25	262.9	610
119.6	1414.38	263.12	609
119.7	1413.75	263.34	605
119.8	1415	263.56	609
119.9	1411.25	263.78	605
120	1413.12	264	602
120.1	1415.62	264.22	608
120.2	1412.5	264.44	610
120.3	1415.62	264.66	608
120.4	1415.62	264.88	608
120.5	1416.25	265.1	605
120.6	1415	265.32	609
120.7	1415	265.54	605
120.8	1411.88	265.76	608
120.9	1411.25	265.98	604
121	1415.62	266.2	603
121.1	1413.12	266.42	607
121.2	1413.12	266.64	602
121.3	1413.75	266.86	606
121.4	1415.62	267.08	604
121.5	1416.88	267.3	608
121.6	1413.12	267.52	603
121.7	1416.88	267.74	603
121.8	1415.62	267.96	605
121.9	1412.5	268.18	604
122	1413.12	268.4	603
122.1	1412.5	268.62	607
122.2	1416.25	268.84	604
122.3	1414.38	269.06	606
122.4	1416.88	269.28	601
122.5	1415.62	269.5	606
122.6	1415.62	269.72	602
122.7	1416.88	269.94	599
122.8	1417.5	270.16	605
122.9	1416.88	270.38	599
123	1412.5	270.6	605
123.1	1414.38	270.82	599
123.2	1413.75	271.04	605
123.3	1414.38	271.26	598
123.4	1417.5	271.48	605
123.5	1417.5	271.7	602
123.6	1414.38	271.92	601
123.7	1415	272.14	598
123.8	1413.75	272.36	600
123.9	1413.75	272.58	606
124	1418.12	272.8	603
124.1	1417.5	273.02	598
124.2	1417.5	273.24	604
124.3	1418.75	273.46	605
124.4	1417.5	273.68	605
124.5	1417.5	273.9	604
124.6	1415.62	274.12	597
124.7	1415.62	274.34	605
124.8	1417.5	274.56	602
124.9	1413.75	274.78	602
125	1416.25	275	601
125.1	1416.88	275.22	603
125.2	1415.62	275.44	602
125.3	1419.38	275.66	603
125.4	1418.75	275.88	603
125.5	1416.25	276.1	599
125.6	1418.12	276.32	598
125.7	1418.75	276.54	600
125.8	1415	276.76	596
125.9	1419.38	276.98	603
126	1414.38	277.2	601
126.1	1417.5	277.42	598
126.2	1415.62	277.64	603
126.3	1416.88	277.86	602
126.4	1414.38	278.08	601
126.5	1418.75	278.3	596
126.6	1415	278.52	601
126.7	1416.88	278.74	601
126.8	1418.75	278.96	600
126.9	1416.88	279.18	599
127	1415	279.4	600
127.1	1416.88	279.62	597
127.2	1418.12	279.84	598
127.3	1419.38	280.06	600
127.4	1418.75	280.28	600
127.5	1416.25	280.5	601
127.6	1420	280.72	601
127.7	1415.62	280.94	594
127.8	1418.75	281.16	595
127.9	1415.62	281.38	601
128	1418.75	281.6	600
128.1	1415.62	281.82	597
128.2	1419.38	282.04	599
128.3	1416.25	282.26	600
128.4	1418.75	282.48	597
128.5	1418.75	282.7	600
128.6	1420	282.92	594
128.7	1418.12	283.14	592
128.8	1419.38	283.36	596
128.9	1417.5	283.58	599
129	1420.62	283.8	596
129.1	1420.62	284.02	599
129.2	1416.88	284.24	592
129.3	1419.38	284.46	597
129.4	1416.88	284.68	599
129.5	1415.62	284.9	598
129.6	1416.25	285.12	592
129.7	1420	285.34	592
129.8	1419.38	285.56	599
129.9	1419.38	285.78	594
130	1417.5	286	596
130.1	1417.5	286.22	598
130.2	1418.75	286.44	598
130.3	1419.38	286.66	597
130.4	1416.25	286.88	598
130.5	1416.25	287.1	591
130.6	1416.88	287.32	594
130.7	1419.38	287.54	596
130.8	1420	287.76	595
130.9	1420.62	287.98	591
131	1420.62	288.2	593
131.1	1420.62	288.42	596
131.2	1420.62	288.64	592
131.3	1416.25	288.86	593
131.4	1416.88	289.08	591
131.5	1418.75	289.3	594
131.6	1418.12	289.52	592
131.7	1416.88	289.74	594
131.8	1420.62	289.96	588
131.9	1417.5	290.18	596
132	1416.88	290.4	595
132.1	1416.88	290.62	595
132.2	1420.62	290.84	587
132.3	1418.12	291.06	591
132.4	1420	291.28	594
132.5	1418.12	291.5	595
132.6	1418.12	291.72	590
132.7	1420.62	291.94	592
132.8	1420.62	292.16	594
132.9	1417.5	292.38	593
133	1416.88	292.6	594
133.1	1420	292.82	591
133.2	1416.25	293.04	592
133.3	1420.62	293.26	590
133.4	1420.62	293.48	591
133.5	1418.75	293.7	593
133.6	1420.62	293.92	592
133.7	1421.25	294.14	594
133.8	1420	294.36	591
133.9	1416.88	294.58	589
134	1417.5	294.8	592
134.1	1421.25	295.02	587
134.2	1418.12	295.24	588
134.3	1418.75	295.46	592
134.4	1420.62	295.68	591
134.5	1416.88	295.9	586
134.6	1417.5	296.12	587
134.7	1419.38	296.34	585
134.8	1418.12	296.56	592
134.9	1420.62	296.78	585
135	1418.12	297	585
135.1	1420	297.22	584
135.2	1418.12	297.44	589
135.3	1421.25	297.66	585
135.4	1418.12	297.88	591
135.5	1418.12	298.1	587
135.6	1419.38	298.32	590
135.7	1419.38	298.54	590
135.8	1421.25	298.76	590
135.9	1420.62	298.98	588
136	1421.88	299.2	591
136.1	1418.75	299.42	588
136.2	1421.88	299.64	589
136.3	1421.25	299.86	589
136.4	1418.12	300.08	590
136.5	1423.12	300.3	584
136.6	1418.12	300.52	586
136.7	1418.12	300.74	583
136.8	1421.88	300.96	588
136.9	1420	301.18	589
137	1422.5	301.4	584
137.1	1422.5	301.62	581
137.2	1423.12	301.84	585
137.3	1418.75	302.06	582
137.4	1420.62	302.28	582
137.5	1421.88	302.5	589
137.6	1418.12	302.72	582
137.7	1421.25	302.94	582
137.8	1423.12	303.16	588
137.9	1421.88	303.38	589
138	1418.75	303.6	585
138.1	1422.5	303.82	580
138.2	1423.75	304.04	587
138.3	1420.62	304.26	584
138.4	1420	304.48	585
138.5	1421.88	304.7	583
138.6	1421.88	304.92	585
138.7	1421.88	305.14	587
138.8	1424.38	305.36	582
138.9	1421.88	305.58	587
139	1424.38	305.8	581
139.1	1421.88	306.02	583
139.2	1424.38	306.24	586
139.3	1423.12	306.46	587
139.4	1422.5	306.68	587
139.5	1423.12	306.9	587
139.6	1423.12	307.12	579
139.7	1422.5	307.34	587
139.8	1422.5	307.56	585
139.9	1421.25	307.78	579
140	1423.12	308	586
140.1	1420	308.22	581
140.2	1421.25	308.44	586
140.3	1423.12	308.66	584
140.4	1421.88	308.88	585
140.5	1424.38	309.1	580
140.6	1424.38	309.32	582
140.7	1423.75	309.54	580
140.8	1423.75	309.76	577
140.9	1421.25	309.98	581
141	1420.62	310.2	584
141.1	1424.38	310.42	579
141.2	1423.75	310.64	584
141.3	1420	310.86	582
141.4	1423.75	311.08	582
141.5	1421.88	311.3	581
141.6	1425.62	311.52	582
141.7	1421.25	311.74	578
141.8	1424.38	311.96	577
141.9	1424.38	312.18	577
142	1421.88	312.4	577
142.1	1424.38	312.62	583
142.2	1419.38	312.84	584
142.3	1423.75	313.06	583
142.4	1425.62	313.28	576
142.5	1424.38	313.5	576
142.6	1423.12	313.72	578
142.7	1424.38	313.94	574
142.8	1424.38	314.16	580
142.9	1424.38	314.38	576
143	1421.88	314.6	579
143.1	1422.5	314.82	581
143.2	1425	315.04	577
143.3	1421.88	315.26	577
143.4	1425.62	315.48	575
143.5	1425	315.7	575
143.6	1424.38	315.92	579
143.7	1425	316.14	578
143.8	1421.88	316.36	578
143.9	1424.38	316.58	575
144	1422.5	316.8	578
144.1	1421.88	317.02	580
144.2	1425.62	317.24	579
144.3	1421.25	317.46	579
144.4	1421.88	317.68	580
144.5	1422.5	317.9	577
144.6	1422.5	318.12	573
144.7	1423.75	318.34	580
144.8	1424.38	318.56	573
144.9	1426.25	318.78	580
145	1425	319	574
145.1	1426.25	319.22	580
145.2	1422.5	319.44	573
145.3	1421.88	319.66	574
145.4	1423.12	319.88	575
145.5	1421.88	320.1	578
145.6	1423.75	320.32	578
145.7	1424.38	320.54	574
145.8	1422.5	320.76	579
145.9	1426.25	320.98	576
146	1426.25	321.2	571
146.1	1426.88	321.42	572
146.2	1421.88	321.64	575
146.3	1423.12	321.86	577
146.4	1425	322.08	572
146.5	1423.12	322.3	571
146.6	1425	322.52	571
146.7	1424.38	322.74	577
146.8	1425.62	322.96	574
146.9	1421.88	323.18	572
147	1426.88	323.4	575
147.1	1425	323.62	573
147.2	1423.75	323.84	571
147.3	1426.25	324.06	576
147.4	1426.88	324.28	571
147.5	1426.25	324.5	572
147.6	1426.88	324.72	575
147.7	1426.88	324.94	570
147.8	1423.75	325.16	569
147.9	1426.88	325.38	575
148	1427.5	325.6	569
148.1	1424.38	325.82	567
148.2	1425	326.04	572
148.3	1424.38	326.26	575
148.4	1423.75	326.48	574
148.5	1424.38	326.7	569
148.6	1426.88	326.92	575
148.7	1426.88	327.14	570
148.8	1428.12	327.36	568
148.9	1428.75	327.58	568
149	1426.25	327.8	569
149.1	1425.62	328.02	565
149.2	1425	328.24	567
149.3	1425.62	328.46	573
149.4	1425	328.68	568
149.5	1428.12	328.9	565
149.6	1427.5	329.12	573
149.7	1428.75	329.34	565
149.8	1428.12	329.56	566
149.9	1427.5	329.78	566
150	1428.75	330	564
150.1	1428.12	330.22	565
150.2	1427.5	330.44	565
150.3	1425	330.66	571
150.4	1425.62	330.88	572
150.5	1428.75	331.1	571
150.6	1428.12	331.32	565
150.7	1429.38	331.54	570
150.8	1428.75	331.76	567
150.9	1428.12	331.98	567
151	1426.88	332.2	564
151.1	1426.88	332.42	571
151.2	1426.88	332.64	564
151.3	1426.25	332.86	568
151.4	1430	333.08	570
151.5	1426.88	333.3	564
151.6	1429.38	333.52	570
151.7	1425.62	333.74	564
151.8	1429.38	333.96	570
151.9	1426.25	334.18	568
152	1425.62	334.4	569
152.1	1430.62	334.62	564
152.2	1428.75	334.84	567
152.3	1426.88	335.06	569
152.4	1430	335.28	564
152.5	1430	335.5	564
152.6	1429.38	335.72	561
152.7	1428.12	335.94	569
152.8	1430.62	336.16	568
152.9	1426.88	336.38	561
153	1425.62	336.6	567
153.1	1427.5	336.82	568
153.2	1430.62	337.04	568
153.3	1428.12	337.26	567
153.4	1430.62	337.48	564
153.5	1426.88	337.7	564
153.6	1428.75	337.92	564
153.7	1426.25	338.14	567
153.8	1425	338.36	564
153.9	1430	338.58	563
154	1428.75	338.8	561
154.1	1430	339.02	566
154.2	1426.88	339.24	564
154.3	1426.88	339.46	560
154.4	1425.62	339.68	566
154.5	1430	339.9	566
154.6	1428.75	340.12	564
154.7	1425.62	340.34	562
154.8	1430.62	340.56	564
154.9	1430	340.78	565
155	1426.88	341	560
155.1	1426.25	341.22	565
155.2	1430	341.44	561
155.3	1426.88	341.66	560
155.4	1430.62	341.88	566
155.5	1431.25	342.1	560
155.6	1428.75	342.32	559
155.7	1428.12	342.54	564
155.8	1428.12	342.76	564
155.9	1429.38	342.98	561
156	1428.12	343.2	563
156.1	1430.62	343.42	562
156.2	1426.88	343.64	563
156.3	1426.25	343.86	561
156.4	1429.38	344.08	562
156.5	1430	344.3	562
156.6	1425.62	344.52	562
156.7	1430	344.74	558
156.8	1426.25	344.96	563
156.9	1426.88	345.18	557
157	1428.12	345.4	555
157.1	1426.25	345.62	561
157.2	1430.62	345.84	555
157.3	1428.12	346.06	562
157.4	1431.88	346.28	560
157.5	1430.62	346.5	556
157.6	1430.62	346.72	555
157.7	1428.12	346.94	557
157.8	1428.75	347.16	561
157.9	1430.62	347.38	559
158	1430.62	347.6	556
158.1	1430	347.82	561
158.2	1428.12	348.04	560
158.3	1429.38	348.26	560
158.4	1427.5	348.48	556
158.5	1429.38	348.7	555
158.6	1431.25	348.92	559
158.7	1429.38	349.14	553
158.8	1431.25	349.36	558
158.9	1430	349.58	556
159	1431.25	349.8	555
159.1	1428.75	350.02	560
159.2	1430	350.24	559
159.3	1428.75	350.46	555
159.4	1430.62	350.68	553
159.5	1427.5	350.9	553
159.6	1427.5	351.12	558
159.7	1431.88	351.34	558
159.8	1431.88	351.56	559
159.9	1430.62	351.78	558
160	1431.88	352	559
160.1	1431.88	352.22	559
160.2	1431.25	352.44	554
160.3	1431.88	352.66	554
160.4	1431.25	352.88	554
160.5	1430.62	353.1	558
160.6	1428.75	353.32	557
160.7	1428.12	353.54	552
160.8	1428.12	353.76	557
160.9	1431.25	353.98	556
161	1431.88	354.2	556
161.1	1431.25	354.42	554
161.2	1432.5	354.64	552
161.3	1427.5	354.86	555
161.4	1431.88	355.08	555
161.5	1431.88	355.3	551
161.6	1428.12	355.52	554
161.7	1430	355.74	552
161.8	1431.88	355.96	552
161.9	1429.38	356.18	555
162	1428.12	356.4	555
162.1	1431.88	356.62	549
162.2	1428.75	356.84	550
162.3	1432.5	357.06	549
162.4	1428.75	357.28	554
162.5	1428.75	357.5	555
162.6	1431.88	357.72	552
162.7	1433.12	357.94	554
162.8	1430.62	358.16	549
162.9	1430.62	358.38	548
163	1429.38	358.6	551
163.1	1430.62	358.82	547
163.2	1428.12	359.04	551
163.3	1429.38	359.26	555
163.4	1433.12	359.48	548
163.5	1433.12	359.7	548
163.6	1430.62	359.92	552
163.7	1430	360.14	551
163.8	1434.38	360.36	548
163.9	1431.88	360.58	549
164	1430	360.8	547
164.1	1433.75	361.02	550
164.2	1429.38	361.24	552
164.3	1430	361.46	552
164.4	1432.5	361.68	546
164.5	1433.75	361.9	546
164.6	1430	362.12	545
164.7	1432.5	362.34	545
164.8	1433.75	362.56	546
164.9	1433.75	362.78	551
165	1431.25	363	551
165.1	1432.5	363.22	550
165.2	1430.62	363.44	543
165.3	1434.38	363.66	550
165.4	1433.12	363.88	551
165.5	1430.62	364.1	543
165.6	1432.5	364.32	551
165.7	1430.62	364.54	548
165.8	1433.12	364.76	547
165.9	1434.38	364.98	548
166	1430.62	365.2	543
166.1	1431.25	365.42	547
166.2	1432.5	365.64	544
166.3	1430.62	365.86	548
166.4	1430.62	366.08	545
166.5	1430.62	366.3	544
166.6	1433.12	366.52	544
166.7	1431.25	366.74	548
166.8	1430.62	366.96	540
166.9	1433.75	367.18	548
167	1435	367.4	546
167.1	1430.62	367.62	547
167.2	1435.62	367.84	544
167.3	1435.62	368.06	545
167.4	1430.62	368.28	547
167.5	1432.5	368.5	548
167.6	1433.12	368.72	540
167.7	1431.88	368.94	544
167.8	1435.62	369.16	546
167.9	1433.12	369.38	547
168	1432.5	369.6	543
168.1	1435	369.82	538
168.2	1430.62	370.04	540
168.3	1434.38	370.26	538
168.4	1432.5	370.48	540
168.5	1435.62	370.7	543
168.6	1436.25	370.92	540
168.7	1431.25	371.14	538
168.8	1435	371.36	543
168.9	1435.62	371.58	540
169	1435	371.8	543
169.1	1430.62	372.02	544
169.2	1435.62	372.24	542
169.3	1430.62	372.46	543
169.4	1433.75	372.68	538
169.5	1433.75	372.9	543
169.6	1432.5	373.12	544
169.7	1431.25	373.34	537
169.8	1435	373.56	537
169.9	1431.88	373.78	542
170	1434.38	374	536
170.1	1431.88	374.22	539
170.2	1435	374.44	537
170.3	1435.62	374.66	537
170.4	1435.62	374.88	538
170.5	1435.62	375.1	537
170.6	1433.12	375.32	535
170.7	1431.25	375.54	541
170.8	1432.5	375.76	541
170.9	1435	375.98	537
171	1435.62	376.2	535
171.1	1435.62	376.42	540
171.2	1435	376.64	541
171.3	1434.38	376.86	539
171.4	1433.75	377.08	539
171.5	1435.62	377.3	537
171.6	1434.38	377.52	534
171.7	1433.12	377.74	540
171.8	1436.25	377.96	539
171.9	1436.25	378.18	540
172	1431.88	378.4	533
172.1	1433.12	378.62	539
172.2	1436.88	378.84	532
172.3	1436.25	379.06	531
172.4	1436.88	379.28	532
172.5	1433.12	379.5	538
172.6	1435.62	379.72	537
172.7	1435.62	379.94	531
172.8	1436.25	380.16	531
172.9	1435.62	380.38	536
173	1434.38	380.6	530
173.1	1435.62	380.82	538
173.2	1433.12	381.04	531
173.3	1434.38	381.26	534
173.4	1436.88	381.48	535
173.5	1436.88	381.7	534
173.6	1438.12	381.92	536
173.7	1435	382.14	534
173.8	1433.75	382.36	535
173.9	1435.62	382.58	533
174	1438.12	382.8	532
174.1	1434.38	383.02	529
174.2	1435.62	383.24	534
174.3	1437.5	383.46	530
174.4	1438.12	383.68	534
174.5	1433.75	383.9	529
174.6	1435.62	384.12	534
174.7	1436.88	384.34	530
174.8	1438.75	384.56	532
174.9	1436.88	384.78	533
175	1437.5	385	532
175.1	1436.88	385.22	530
175.2	1434.38	385.44	533
175.3	1435.62	385.66	533
175.4	1436.88	385.88	528
175.5	1437.5	386.1	527
175.6	1435	386.32	531
175.7	1433.75	386.54	527
175.8	1436.25	386.76	532
175.9	1439.38	386.98	527
176	1436.88	387.2	526
176.1	1436.88	387.42	525
176.2	1438.12	387.64	526
176.3	1435.62	387.86	528
176.4	1435	388.08	531
176.5	1435.62	388.3	529
176.6	1436.88	388.52	524
176.7	1438.12	388.74	526
176.8	1436.88	388.96	531
176.9	1437.5	389.18	529
177	1434.38	389.4	522
177.1	1435	389.62	525
177.2	1437.5	389.84	525
177.3	1438.75	390.06	525
177.4	1435.62	390.28	526
177.5	1436.25	390.5	527
177.6	1436.25	390.72	523
177.7	1436.88	390.94	528
177.8	1435	391.16	526
177.9	1436.88	391.38	527
178	1436.88	391.6	521
178.1	1436.25	391.82	529
178.2	1436.88	392.04	524
178.3	1438.75	392.26	521
178.4	1438.12	392.48	523
178.5	1438.75	392.7	524
178.6	1436.88	392.92	526
178.7	1435	393.14	521
178.8	1436.88	393.36	523
178.9	1435	393.58	519
179	1433.75	393.8	521
179.1	1436.25	394.02	520
179.2	1439.38	394.24	519
179.3	1439.38	394.46	522
179.4	1436.88	394.68	520
179.5	1435.62	394.9	520
179.6	1435.62	395.12	524
179.7	1435.62	395.34	525
179.8	1435.62	395.56	525
179.9	1435.62	395.78	524
180	1440	396	524
180.1	1439.38	396.22	517
180.2	1435.62	396.44	517
180.3	1438.75	396.66	524
180.4	1436.88	396.88	524
180.5	1435.62	397.1	517
180.6	1436.25	397.32	523
180.7	1435.62	397.54	520
180.8	1438.12	397.76	517
180.9	1440.62	397.98	519
181	1438.75	398.2	521
181.1	1435.62	398.42	522
181.2	1438.12	398.64	522
181.3	1435.62	398.86	520
181.4	1440	399.08	518
181.5	1440	399.3	518
181.6	1438.12	399.52	520
181.7	1435.62	399.74	519
181.8	1440	399.96	520
181.9	1441.25	400.18	517
182	1439.38	400.4	521
182.1	1439.38	400.62	518
182.2	1435.62	400.84	517
182.3	1439.38	401.06	513
182.4	1439.38	401.28	518
182.5	1438.75	401.5	520
182.6	1439.38	401.72	516
182.7	1439.38	401.94	517
182.8	1440.62	402.16	518
182.9	1440	402.38	517
183	1440.62	402.6	513
183.1	1440	402.82	514
183.2	1436.25	403.04	514
183.3	1440	403.26	514
183.4	1438.12	403.48	512
183.5	1437.5	403.7	514
183.6	1441.25	403.92	517
183.7	1440.62	404.14	512
183.8	1439.38	404.36	512
183.9	1439.38	404.58	514
184	1440	404.8	512
184.1	1439.38	405.02	512
184.2	1436.88	405.24	511
184.3	1441.25	405.46	515
184.4	1441.88	405.68	515
184.5	1438.75	405.9	515
184.6	1442.5	406.12	512
184.7	1437.5	406.34	515
184.8	1441.25	406.56	508
184.9	1438.75	406.78	514
185	1441.88	407	514
185.1	1438.12	407.22	506
185.2	1441.88	407.44	510
185.3	1438.12	407.66	513
185.4	1441.25	407.88	508
185.5	1439.38	408.1	508
185.6	1441.88	408.32	506
185.7	1441.25	408.54	512
185.8	1439.38	408.76	506
185.9	1438.75	408.98	510
186	1441.88	409.2	506
186.1	1441.25	409.42	510
186.2	1440.62	409.64	511
186.3	1438.75	409.86	511
186.4	1440	410.08	511
186.5	1440.62	410.3	503
186.6	1442.5	410.52	507
186.7	1442.5	410.74	506
186.8	1440.62	410.96	509
186.9	1440	411.18	504
187	1440	411.4	503
187.1	1443.75	411.62	507
187.2	1443.75	411.84	507
187.3	1440.62	412.06	502
187.4	1443.12	412.28	504
187.5	1445	412.5	504
187.6	1443.75	412.72	506
187.7	1440.62	412.94	503
187.8	1441.25	413.16	503
187.9	1443.75	413.38	508
188	1445	413.6	500
188.1	1445	413.82	506
188.2	1440.62	414.04	506
188.3	1442.5	414.26	499
188.4	1445	414.48	505
188.5	1441.88	414.7	501
188.6	1441.25	414.92	503
188.7	1442.5	415.14	502
188.8	1441.88	415.36	501
188.9	1443.12	415.58	506
189	1443.12	415.8	500
189.1	1441.25	416.02	503
189.2	1442.5	416.24	505
189.3	1443.75	416.46	504
189.4	1444.38	416.68	500
189.5	1443.12	416.9	504
189.6	1443.75	417.12	499
189.7	1443.75	417.34	495
189.8	1443.12	417.56	499
189.9	1440.62	417.78	502
190	1443.12	418	503
190.1	1443.75	418.22	502
190.2	1440	418.44	501
190.3	1441.88	418.66	499
190.4	1441.25	418.88	501
190.5	1443.12	419.1	500
190.6	1441.88	419.32	496
190.7	1440	419.54	501
190.8	1442.5	419.76	494
190.9	1444.38	419.98	498
191	1442.5	420.2	500
191.1	1442.5	420.42	500
191.2	1440	420.64	493
191.3	1442.5	420.86	498
191.4	1443.75	421.08	495
191.5	1441.88	421.3	495
191.6	1444.38	421.52	499
191.7	1440	421.74	494
191.8	1443.12	421.96	499
191.9	1444.38	422.18	493
192	1443.75	422.4	492
192.1	1445	422.62	496
192.2	1440.62	422.84	490
192.3	1441.88	423.06	498
192.4	1440	423.28	494
192.5	1443.12	423.5	497
192.6	1440.62	423.72	491
192.7	1440.62	423.94	489
192.8	1443.75	424.16	496
192.9	1441.25	424.38	490
193	1445	424.6	495
193.1	1445	424.82	488
193.2	1440.62	425.04	494
193.3	1442.5	425.26	495
193.4	1441.25	425.48	494
193.5	1443.12	425.7	487
193.6	1445.62	425.92	487
193.7	1443.75	426.14	494
193.8	1445	426.36	493
193.9	1445	426.58	492
194	1446.25	426.8	487
194.1	1446.25	427.02	491
194.2	1441.88	427.24	492
194.3	1443.75	427.46	487
194.4	1445.62	427.68	487
194.5	1441.25	427.9	489
194.6	1445.62	428.12	489
194.7	1446.25	428.34	491
194.8	1445.62	428.56	487
194.9	1446.25	428.78	490
195	1445	429	484
195.1	1441.25	429.22	484
195.2	1445	429.44	491
195.3	1446.25	429.66	490
195.4	1441.88	429.88	486
195.5	1443.75	430.1	485
195.6	1441.88	430.32	484
195.7	1443.12	430.54	489
195.8	1443.12	430.76	489
195.9	1440.62	430.98	488
196	1443.75	431.2	488
196.1	1445.62	431.42	487
196.2	1445	431.64	482
196.3	1445	431.86	483
196.4	1442.5	432.08	484
196.5	1441.25	432.3	486
196.6	1443.12	432.52	480
196.7	1446.25	432.74	482
196.8	1446.25	432.96	482
196.9	1443.75	433.18	481
197	1441.88	433.4	482
197.1	1446.25	433.62	481
197.2	1444.38	433.84	479
197.3	1446.88	434.06	484
197.4	1446.25	434.28	479
197.5	1445.62	434.5	477
197.6	1446.25	434.72	480
197.7	1445	434.94	479
197.8	1441.25	435.16	483
197.9	1441.25	435.38	484
198	1446.25	435.6	477
198.1	1446.25	435.82	478
198.2	1442.5	436.04	480
198.3	1444.38	436.26	477
198.4	1441.88	436.48	479
198.5	1441.25	436.7	476
198.6	1440.62	436.92	477
198.7	1443.12	437.14	474
198.8	1441.25	437.36	474
198.9	1446.25	437.58	475
199	1446.88	437.8	480
199.1	1445.62	438.02	480
199.2	1445	438.24	475
199.3	1443.75	438.46	480
199.4	1441.88	438.68	474
199.5	1443.75	438.9	480
199.6	1443.12	439.12	480
199.7	1446.25	439.34	476
199.8	1445.62	439.56	476
[truncated: 4,002 more rows]

## Sheet: Figure 2b
Time	Voltage	Time	Voltage	Time	Voltage
s	mV	s	mV	s	mV
	0.2 uA		0.5 uA		1 uA
0.24	1536.4	0.22	1526	0.1	1585.68
0.48	1497.9	0.44	1490	0.2	1555.52
0.72	1435.53	0.66	1465	0.3	1538.12
0.96	1385.48	0.88	1436	0.4	1512.6
1.2	1363.92	1.1	1420	0.5	1498.68
1.44	1323.11	1.32	1391	0.6	1473.16
1.68	1303.09	1.54	1378	0.7	1462.72
1.92	1270.75	1.76	1350	0.8	1444.16
2.16	1256.89	1.98	1324	0.9	1426.76
2.4	1229.17	2.2	1316	1	1416.32
2.64	1216.85	2.42	1290	1.1	1401.24
2.88	1196.06	2.64	1276	1.2	1394.28
3.12	1179.12	2.86	1261	1.3	1380.36
3.36	1169.88	3.08	1246	1.4	1375.72
3.6	1153.71	3.3	1232	1.5	1361.8
3.84	1146.78	3.52	1221	1.6	1356
4.08	1136	3.74	1205	1.7	1342.08
4.32	1128.3	3.96	1186	1.8	1332.8
4.56	1115.98	4.18	1181	1.9	1328.16
4.8	1108.28	4.4	1161	2	1316.56
5.04	1102.12	4.62	1154	2.1	1313.08
5.28	1096.73	4.84	1137	2.2	1303.8
5.52	1093.65	5.06	1130	2.3	1300.32
5.76	1086.72	5.28	1121	2.4	1293.36
6	1085.18	5.5	1109	2.5	1284.08
6.24	1079.79	5.72	1095	2.6	1279.44
6.48	1075.94	5.94	1082	2.7	1273.64
6.72	1070.55	6.16	1083	2.8	1271.32
6.96	1066.7	6.38	1066	2.9	1262.04
7.2	1063.62	6.6	1063	3	1258.56
7.44	1059.77	6.82	1056	3.1	1253.92
7.68	1058.23	7.04	1050	3.2	1251.6
7.92	1055.92	7.26	1048	3.3	1243.48
8.16	1052.84	7.48	1037	3.4	1242.32
8.4	1050.53	7.7	1031	3.5	1238.84
8.64	1049.76	7.92	1022	3.6	1230.72
8.88	1045.91	8.14	1024	3.7	1229.56
9.12	1044.37	8.36	1012	3.8	1223.76
9.36	1042.83	8.58	1012	3.9	1223.76
9.6	1041.29	8.8	1010	4	1216.8
9.84	1038.21	9.02	1007	4.1	1208.68
10.08	1036.67	9.24	999	4.2	1209.84
10.32	1036.67	9.46	992	4.3	1206.36
10.56	1034.36	9.68	996	4.4	1202.88
10.8	1032.05	9.9	985	4.5	1194.76
11.04	1032.05	10.12	982	4.6	1193.6
11.28	1027.43	10.34	977	4.7	1190.12
11.52	1025.89	10.56	982	4.8	1187.8
11.76	1025.89	10.78	970	4.9	1183.16
12	1024.35	11	971	5	1180.84
12.24	1023.58	11.22	973	5.1	1178.52
12.48	1021.27	11.44	963	5.2	1172.72
12.72	1019.73	11.66	961	5.3	1170.4
12.96	1018.19	11.88	964	5.4	1169.24
13.2	1016.65	12.1	958	5.5	1164.6
13.44	1015.88	12.32	959	5.6	1162.28
13.68	1015.11	12.54	953	5.7	1161.12
13.92	1013.57	12.76	952	5.8	1157.64
14.16	1012.8	12.98	948	5.9	1153
14.4	1010.49	13.2	945	6	1149.52
14.64	1010.49	13.42	943	6.1	1148.36
14.88	1008.95	13.64	944	6.2	1146.04
15.12	1007.41	13.86	940	6.3	1141.4
15.36	1007.41	14.08	943	6.4	1139.08
15.6	1005.87	14.3	937	6.5	1135.6
15.84	1005.1	14.52	939	6.6	1135.6
16.08	1003.56	14.74	933	6.7	1129.8
16.32	1002.79	14.96	931	6.8	1126.32
16.56	1000.48	15.18	934	6.9	1124
16.8	1000.48	15.4	930	7	1120.52
17.04	998.17	15.62	930	7.1	1119.36
17.28	998.94	15.84	930	7.2	1115.88
17.52	997.4	16.06	925	7.3	1115.88
17.76	995.86	16.28	925	7.4	1112.4
18	996.63	16.5	920	7.5	1108.92
18.24	994.32	16.72	918	7.6	1106.6
18.48	993.55	16.94	917	7.7	1101.96
18.72	993.55	17.16	920	7.8	1099.64
18.96	992.01	17.38	919	7.9	1097.32
19.2	991.24	17.6	911	8	1095
19.44	989.7	17.82	915	8.1	1090.36
19.68	988.93	18.04	915	8.2	1090.36
19.92	987.39	18.26	909	8.3	1089.2
20.16	987.39	18.48	911	8.4	1084.56
20.4	986.62	18.7	908	8.5	1083.4
20.64	985.08	18.92	907	8.6	1079.92
20.88	983.54	19.14	902	8.7	1078.76
21.12	984.31	19.36	905	8.8	1076.44
21.36	982.77	19.58	904	8.9	1078.76
21.6	983.54	19.8	901	9	1070.64
21.84	981.23	20.02	897	9.1	1067.16
22.08	981.23	20.24	902	9.2	1067.16
22.32	979.69	20.46	892	9.3	1062.52
22.56	978.92	20.68	897	9.4	1062.52
22.8	978.15	20.9	891	9.5	1060.2
23.04	975.84	21.12	896	9.6	1056.72
23.28	975.84	21.34	894	9.7	1055.56
23.52	974.3	21.56	891	9.8	1053.24
23.76	975.07	21.78	892	9.9	1050.92
24	975.84	22	888	10	1047.44
24.24	973.53	22.22	889	10.1	1049.76
24.48	972.76	22.44	887	10.2	1043.96
24.72	972.76	22.66	882	10.3	1042.8
24.96	971.22	22.88	883	10.4	1040.48
25.2	970.45	23.1	884	10.5	1040.48
25.44	970.45	23.32	878	10.6	1037
25.68	971.22	23.54	877	10.7	1033.52
25.92	968.14	23.76	876	10.8	1033.52
26.16	967.37	23.98	875	10.9	1031.2
26.4	968.14	24.2	879	11	1028.88
26.64	965.83	24.42	877	11.1	1028.88
26.88	965.83	24.64	873	11.2	1025.4
27.12	965.83	24.86	877	11.3	1021.92
27.36	965.83	25.08	875	11.4	1020.76
27.6	963.52	25.3	874	11.5	1020.76
27.84	963.52	25.52	875	11.6	1018.44
28.08	965.06	25.74	873	11.7	1016.12
28.32	961.98	25.96	872	11.8	1013.8
28.56	962.75	26.18	874	11.9	1011.48
28.8	961.21	26.4	871	12	1010.32
29.04	958.13	26.62	867	12.1	1010.32
29.28	958.9	26.84	870	12.2	1008
29.52	958.9	27.06	863	12.3	1004.52
29.76	958.13	27.28	866	12.4	1004.52
30	956.59	27.5	866	12.5	999.88
30.24	957.36	27.72	862	12.6	999.88
30.48	955.82	27.94	861	12.7	999.88
30.72	956.59	28.16	859	12.8	998.72
30.96	955.05	28.38	860	12.9	995.24
31.2	954.28	28.6	860	13	994.08
31.44	954.28	28.82	859	13.1	994.08
31.68	954.28	29.04	859	13.2	989.44
31.92	953.51	29.26	855	13.3	990.6
32.16	951.97	29.48	861	13.4	985.96
32.4	951.2	29.7	858	13.5	984.8
32.64	951.2	29.92	861	13.6	983.64
32.88	950.43	30.14	857	13.7	983.64
33.12	950.43	30.36	857	13.8	980.16
33.36	949.66	30.58	856	13.9	980.16
33.6	949.66	30.8	850	14	977.84
33.84	948.89	31.02	851	14.1	975.52
34.08	948.12	31.24	855	14.2	973.2
34.32	948.12	31.46	851	14.3	974.36
34.56	947.35	31.68	850	14.4	972.04
34.8	946.58	31.9	852	14.5	970.88
35.04	948.12	32.12	851	14.6	970.88
35.28	945.04	32.34	846	14.7	966.24
35.52	943.5	32.56	848	14.8	963.92
35.76	943.5	32.78	853	14.9	965.08
36	942.73	33	846	15	963.92
36.24	944.27	33.22	844	15.1	960.44
36.48	942.73	33.44	844	15.2	960.44
36.72	942.73	33.66	843	15.3	959.28
36.96	941.96	33.88	843	15.4	955.8
37.2	941.96	34.1	848	15.5	955.8
37.44	940.42	34.32	845	15.6	955.8
37.68	940.42	34.54	845	15.7	953.48
37.92	939.65	34.76	846	15.8	950
38.16	938.88	34.98	842	15.9	951.16
38.4	938.88	35.2	846	16	947.68
38.64	938.11	35.42	841	16.1	947.68
38.88	937.34	35.64	839	16.2	950
39.12	938.11	35.86	840	16.3	946.52
39.36	937.34	36.08	841	16.4	945.36
39.6	937.34	36.3	840	16.5	945.36
39.84	937.34	36.52	842	16.6	943.04
40.08	934.26	36.74	841	16.7	940.72
40.32	935.03	36.96	835	16.8	940.72
40.56	934.26	37.18	837	16.9	937.24
40.8	933.49	37.4	836	17	938.4
41.04	932.72	37.62	834	17.1	936.08
41.28	933.49	37.84	841	17.2	936.08
41.52	930.41	38.06	839	17.3	934.92
41.76	932.72	38.28	839	17.4	933.76
42	931.95	38.5	837	17.5	932.6
42.24	931.95	38.72	836	17.6	929.12
42.48	931.95	38.94	836	17.7	929.12
42.72	930.41	39.16	836	17.8	930.28
42.96	929.64	39.38	831	17.9	925.64
43.2	929.64	39.6	834	18	926.8
43.44	928.87	39.82	830	18.1	924.48
43.68	929.64	40.04	828	18.2	924.48
43.92	928.1	40.26	832	18.3	922.16
44.16	928.1	40.48	827	18.4	922.16
44.4	927.33	40.7	828	18.5	919.84
44.64	926.56	40.92	827	18.6	919.84
44.88	926.56	41.14	829	18.7	922.16
45.12	926.56	41.36	829	18.8	918.68
45.36	925.79	41.58	829	18.9	916.36
45.6	925.79	41.8	831	19	916.36
45.84	924.25	42.02	830	19.1	914.04
46.08	924.25	42.24	836	19.2	912.88
46.32	924.25	42.46	832	19.3	911.72
46.56	924.25	42.68	830	19.4	911.72
46.8	923.48	42.9	833	19.5	910.56
47.04	922.71	43.12	832	19.6	908.24
47.28	922.71	43.34	828	19.7	909.4
47.52	923.48	43.56	828	19.8	908.24
47.76	921.94	43.78	832	19.9	908.24
48	922.71	44	828	20	905.92
48.24	921.17	44.22	833	20.1	904.76
48.48	919.63	44.44	827	20.2	903.6
48.72	919.63	44.66	827	20.3	904.76
48.96	919.63	44.88	830	20.4	904.76
49.2	918.86	45.1	830	20.5	903.6
49.44	918.86	45.32	827	20.6	901.28
49.68	918.86	45.54	823	20.7	901.28
49.92	917.32	45.76	823	20.8	898.96
50.16	918.09	45.98	824	20.9	897.8
50.4	917.32	46.2	824	21	897.8
50.64	916.55	46.42	827	21.1	895.48
50.88	917.32	46.64	822	21.2	893.16
51.12	916.55	46.86	821	21.3	895.48
51.36	915.78	47.08	821	21.4	895.48
51.6	915.01	47.3	820	21.5	892
51.84	915.78	47.52	820	21.6	894.32
52.08	914.24	47.74	825	21.7	890.84
52.32	915.01	47.96	817	21.8	889.68
52.56	913.47	48.18	820	21.9	890.84
52.8	914.24	48.4	824	22	889.68
53.04	914.24	48.62	824	22.1	886.2
53.28	913.47	48.84	824	22.2	889.68
53.52	912.7	49.06	818	22.3	888.52
53.76	912.7	49.28	822	22.4	883.88
54	914.24	49.5	821	22.5	886.2
54.24	912.7	49.72	815	22.6	885.04
54.48	911.93	49.94	814	22.7	881.56
54.72	911.93	50.16	819	22.8	881.56
54.96	911.16	50.38	819	22.9	882.72
55.2	911.16	50.6	819	23	882.72
55.44	910.39	50.82	818	23.1	879.24
55.68	909.62	51.04	812	23.2	880.4
55.92	910.39	51.26	812	23.3	879.24
56.16	910.39	51.48	813	23.4	876.92
56.4	910.39	51.7	818	23.5	878.08
56.64	910.39	51.92	816	23.6	875.76
56.88	909.62	52.14	815	23.7	878.08
57.12	909.62	52.36	809	23.8	874.6
57.36	908.85	52.58	812	23.9	879.24
57.6	908.08	52.8	812	24	872.28
57.84	907.31	53.02	814	24.1	869.96
58.08	907.31	53.24	815	24.2	873.44
58.32	906.54	53.46	809	24.3	873.44
58.56	906.54	53.68	813	24.4	868.8
58.8	907.31	53.9	806	24.5	871.12
59.04	905.77	54.12	809	24.6	867.64
59.28	906.54	54.34	813	24.7	868.8
59.52	905.77	54.56	807	24.8	868.8
59.76	905.77	54.78	810	24.9	866.48
60	905.77	55	806	25	865.32
60.24	904.23	55.22	806	25.1	866.48
60.48	902.69	55.44	805	25.2	865.32
60.72	905	55.66	805	25.3	863
60.96	904.23	55.88	807	25.4	864.16
61.2	903.46	56.1	806	25.5	861.84
61.44	903.46	56.32	807	25.6	863
61.68	903.46	56.54	809	25.7	861.84
61.92	903.46	56.76	805	25.8	860.68
62.16	902.69	56.98	803	25.9	858.36
62.4	902.69	57.2	807	26	861.84
62.64	901.92	57.42	805	26.1	858.36
62.88	901.92	57.64	806	26.2	859.52
63.12	901.15	57.86	806	26.3	858.36
63.36	900.38	58.08	804	26.4	860.68
63.6	901.15	58.3	802	26.5	856.04
63.84	900.38	58.52	797	26.6	857.2
64.08	901.92	58.74	804	26.7	854.88
64.32	900.38	58.96	797	26.8	854.88
64.56	898.07	59.18	803	26.9	852.56
64.8	898.84	59.4	799	27	854.88
65.04	900.38	59.62	797	27.1	852.56
65.28	898.84	59.84	802	27.2	851.4
65.52	896.53	60.06	798	27.3	851.4
65.76	898.84	60.28	801	27.4	851.4
66	898.84	60.5	796	27.5	851.4
66.24	898.84	60.72	793	27.6	849.08
66.48	897.3	60.94	795	27.7	849.08
66.72	898.07	61.16	793	27.8	847.92
66.96	895.76	61.38	796	27.9	849.08
67.2	898.07	61.6	798	28	849.08
67.44	897.3	61.82	798	28.1	845.6
67.68	895.76	62.04	796	28.2	845.6
67.92	895.76	62.26	791	28.3	845.6
68.16	897.3	62.48	795	28.4	845.6
68.4	895.76	62.7	789	28.5	844.44
68.64	894.99	62.92	797	28.6	843.28
68.88	895.76	63.14	789	28.7	845.6
69.12	895.76	63.36	792	28.8	840.96
69.36	894.22	63.58	788	28.9	839.8
69.6	894.99	63.8	791	29	840.96
69.84	894.22	64.02	794	29.1	839.8
70.08	893.45	64.24	793	29.2	839.8
70.32	894.99	64.46	787	29.3	836.32
70.56	895.76	64.68	786	29.4	839.8
70.8	892.68	64.9	786	29.5	842.12
71.04	893.45	65.12	787	29.6	837.48
71.28	893.45	65.34	792	29.7	837.48
71.52	891.14	65.56	786	29.8	837.48
71.76	891.14	65.78	792	29.9	836.32
72	893.45	66	790	30	834
72.24	891.14	66.22	790	30.1	834
72.48	890.37	66.44	790	30.2	836.32
72.72	891.91	66.66	783	30.3	836.32
72.96	891.14	66.88	788	30.4	832.84
73.2	891.14	67.1	784	30.5	835.16
73.44	891.91	67.32	785	30.6	831.68
73.68	890.37	67.54	781	30.7	831.68
73.92	890.37	67.76	783	30.8	832.84
74.16	890.37	67.98	788	30.9	830.52
74.4	889.6	68.2	785	31	830.52
74.64	888.83	68.42	787	31.1	829.36
74.88	889.6	68.64	787	31.2	827.04
75.12	889.6	68.86	782	31.3	828.2
75.36	888.83	69.08	780	31.4	830.52
75.6	889.6	69.3	786	31.5	829.36
75.84	888.06	69.52	785	31.6	827.04
76.08	887.29	69.74	778	31.7	823.56
76.32	887.29	69.96	778	31.8	827.04
76.56	887.29	70.18	779	31.9	823.56
76.8	887.29	70.4	782	32	822.4
77.04	885.75	70.62	782	32.1	825.88
77.28	888.06	70.84	781	32.2	824.72
77.52	888.83	71.06	777	32.3	821.24
77.76	888.06	71.28	775	32.4	821.24
78	885.75	71.5	779	32.5	821.24
78.24	885.75	71.72	776	32.6	821.24
78.48	887.29	71.94	777	32.7	820.08
78.72	886.52	72.16	781	32.8	821.24
78.96	884.98	72.38	778	32.9	820.08
79.2	885.75	72.6	772	33	820.08
79.44	885.75	72.82	776	33.1	820.08
79.68	885.75	73.04	773	33.2	818.92
79.92	885.75	73.26	778	33.3	816.6
80.16	885.75	73.48	779	33.4	820.08
80.4	884.98	73.7	778	33.5	817.76
80.64	885.75	73.92	776	33.6	816.6
80.88	884.98	74.14	773	33.7	816.6
81.12	884.21	74.36	778	33.8	815.44
81.36	883.44	74.58	773	33.9	813.12
81.6	884.98	74.8	771	34	814.28
81.84	884.21	75.02	775	34.1	816.6
82.08	884.21	75.24	768	34.2	813.12
82.32	884.21	75.46	774	34.3	811.96
82.56	881.9	75.68	774	34.4	814.28
82.8	883.44	75.9	769	34.5	809.64
83.04	884.98	76.12	774	34.6	811.96
83.28	882.67	76.34	771	34.7	813.12
83.52	882.67	76.56	769	34.8	809.64
83.76	881.13	76.78	773	34.9	809.64
84	881.13	77	767	35	809.64
84.24	881.13	77.22	772	35.1	808.48
84.48	881.13	77.44	767	35.2	807.32
84.72	881.13	77.66	771	35.3	809.64
84.96	881.13	77.88	772	35.4	807.32
85.2	881.13	78.1	772	35.5	805
85.44	881.9	78.32	769	35.6	806.16
85.68	880.36	78.54	768	35.7	807.32
85.92	879.59	78.76	769	35.8	806.16
86.16	881.13	78.98	768	35.9	805
86.4	878.82	79.2	763	36	805
86.64	881.13	79.42	765	36.1	805
86.88	879.59	79.64	768	36.2	803.84
87.12	881.13	79.86	768	36.3	805
87.36	878.82	80.08	762	36.4	803.84
87.6	878.05	80.3	768	36.5	802.68
87.84	877.28	80.52	763	36.6	800.36
88.08	877.28	80.74	763	36.7	802.68
88.32	878.82	80.96	763	36.8	798.04
88.56	878.05	81.18	759	36.9	803.84
88.8	878.05	81.4	766	37	802.68
89.04	879.59	81.62	762	37.1	799.2
89.28	878.05	81.84	760	37.2	801.52
89.52	876.51	82.06	763	37.3	798.04
89.76	878.05	82.28	765	37.4	798.04
90	878.82	82.5	761	37.5	799.2
90.24	876.51	82.72	761	37.6	798.04
90.48	878.82	82.94	762	37.7	798.04
90.72	876.51	83.16	762	37.8	798.04
90.96	878.05	83.38	763	37.9	799.2
91.2	876.51	83.6	761	38	796.88
91.44	876.51	83.82	759	38.1	794.56
91.68	875.74	84.04	760	38.2	795.72
91.92	876.51	84.26	757	38.3	796.88
92.16	875.74	84.48	755	38.4	794.56
92.4	875.74	84.7	754	38.5	795.72
92.64	875.74	84.92	755	38.6	794.56
92.88	876.51	85.14	756	38.7	793.4
93.12	874.97	85.36	753	38.8	793.4
93.36	874.97	85.58	759	38.9	793.4
93.6	874.97	85.8	757	39	792.24
93.84	874.97	86.02	752	39.1	791.08
94.08	874.97	86.24	760	39.2	791.08
94.32	873.43	86.46	752	39.3	788.76
94.56	874.97	86.68	751	39.4	789.92
94.8	874.2	86.9	758	39.5	788.76
95.04	874.97	87.12	753	39.6	791.08
95.28	874.2	87.34	751	39.7	788.76
95.52	874.97	87.56	751	39.8	788.76
95.76	873.43	87.78	752	39.9	788.76
96	871.89	88	757	40	785.28
96.24	872.66	88.22	751	40.1	786.44
96.48	872.66	88.44	755	40.2	788.76
96.72	872.66	88.66	751	40.3	785.28
96.96	872.66	88.88	751	40.4	785.28
97.2	873.43	89.1	753	40.5	786.44
97.44	871.89	89.32	753	40.6	784.12
97.68	871.89	89.54	748	40.7	785.28
97.92	871.89	89.76	752	40.8	785.28
98.16	872.66	89.98	747	40.9	785.28
98.4	872.66	90.2	748	41	782.96
98.64	871.89	90.42	746	41.1	784.12
98.88	871.12	90.64	750	41.2	784.12
99.12	870.35	90.86	748	41.3	781.8
99.36	871.12	91.08	752	41.4	778.32
99.6	871.12	91.3	746	41.5	782.96
99.84	869.58	91.52	744	41.6	777.16
100.08	871.89	91.74	748	41.7	780.64
100.32	871.12	91.96	746	41.8	778.32
100.56	871.12	92.18	748	41.9	780.64
100.8	870.35	92.4	750	42	777.16
101.04	869.58	92.62	745	42.1	779.48
101.28	870.35	92.84	744	42.2	779.48
101.52	868.81	93.06	744	42.3	777.16
101.76	869.58	93.28	748	42.4	778.32
102	869.58	93.5	748	42.5	778.32
102.24	869.58	93.72	742	42.6	776
102.48	868.81	93.94	742	42.7	776
102.72	869.58	94.16	744	42.8	776
102.96	869.58	94.38	745	42.9	774.84
103.2	869.58	94.6	744	43	776
103.44	869.58	94.82	741	43.1	774.84
103.68	868.04	95.04	743	43.2	771.36
103.92	868.81	95.26	747	43.3	773.68
104.16	868.04	95.48	744	43.4	773.68
104.4	868.81	95.7	743	43.5	771.36
104.64	869.58	95.92	745	43.6	772.52
104.88	868.04	96.14	741	43.7	771.36
105.12	868.04	96.36	738	43.8	772.52
105.36	866.5	96.58	738	43.9	770.2
105.6	867.27	96.8	738	44	772.52
105.84	866.5	97.02	745	44.1	767.88
106.08	867.27	97.24	744	44.2	769.04
106.32	866.5	97.46	736	44.3	770.2
106.56	868.81	97.68	743	44.4	769.04
106.8	866.5	97.9	737	44.5	766.72
107.04	867.27	98.12	740	44.6	769.04
107.28	867.27	98.34	735	44.7	769.04
107.52	868.04	98.56	738	44.8	766.72
107.76	865.73	98.78	741	44.9	767.88
108	867.27	99	739	45	767.88
108.24	866.5	99.22	742	45.1	765.56
108.48	866.5	99.44	737	45.2	765.56
108.72	865.73	99.66	741	45.3	765.56
108.96	865.73	99.88	736	45.4	765.56
109.2	865.73	100.1	739	45.5	764.4
109.44	864.96	100.32	734	45.6	766.72
109.68	864.96	100.54	733	45.7	765.56
109.92	864.96	100.76	733	45.8	764.4
110.16	865.73	100.98	739	45.9	763.24
110.4	864.96	101.2	732	46	764.4
110.64	864.19	101.42	737	46.1	763.24
110.88	864.96	101.64	731	46.2	763.24
111.12	864.19	101.86	738	46.3	760.92
111.36	864.19	102.08	736	46.4	763.24
111.6	865.73	102.3	729	46.5	760.92
111.84	864.19	102.52	734	46.6	762.08
112.08	864.96	102.74	730	46.7	759.76
112.32	863.42	102.96	737	46.8	760.92
112.56	863.42	103.18	730	46.9	759.76
112.8	864.96	103.4	736	47	760.92
113.04	862.65	103.62	736	47.1	757.44
113.28	861.88	103.84	731	47.2	757.44
113.52	863.42	104.06	735	47.3	758.6
113.76	863.42	104.28	734	47.4	758.6
114	863.42	104.5	729	47.5	758.6
114.24	862.65	104.72	730	47.6	759.76
114.48	861.11	104.94	733	47.7	755.12
114.72	862.65	105.16	726	47.8	758.6
114.96	861.88	105.38	730	47.9	757.44
115.2	862.65	105.6	733	48	753.96
115.44	863.42	105.82	729	48.1	755.12
115.68	863.42	106.04	732	48.2	757.44
115.92	862.65	106.26	727	48.3	751.64
116.16	861.88	106.48	733	48.4	752.8
116.4	862.65	106.7	728	48.5	755.12
116.64	861.11	106.92	727	48.6	753.96
116.88	862.65	107.14	726	48.7	752.8
117.12	862.65	107.36	727	48.8	753.96
117.36	861.11	107.58	730	48.9	752.8
117.6	861.88	107.8	724	49	750.48
117.84	861.11	108.02	729	49.1	753.96
118.08	860.34	108.24	727	49.2	751.64
118.32	860.34	108.46	722	49.3	749.32
118.56	859.57	108.68	721	49.4	750.48
118.8	860.34	108.9	728	49.5	751.64
119.04	862.65	109.12	728	49.6	748.16
119.28	860.34	109.34	727	49.7	749.32
119.52	857.26	109.56	721	49.8	750.48
119.76	860.34	109.78	726	49.9	748.16
120	861.88	110	722	50	748.16
120.24	859.57	110.22	726	50.1	748.16
120.48	860.34	110.44	724	50.2	747
120.72	859.57	110.66	723	50.3	745.84
120.96	860.34	110.88	722	50.4	747
121.2	858.8	111.1	719	50.5	745.84
121.44	858.8	111.32	723	50.6	745.84
121.68	858.8	111.54	724	50.7	747
121.92	859.57	111.76	720	50.8	745.84
122.16	858.8	111.98	721	50.9	744.68
122.4	858.03	112.2	717	51	742.36
122.64	859.57	112.42	721	51.1	744.68
122.88	858.8	112.64	720	51.2	740.04
123.12	858.03	112.86	721	51.3	743.52
123.36	858.8	113.08	722	51.4	742.36
123.6	859.57	113.3	716	51.5	743.52
123.84	858.03	113.52	716	51.6	743.52
124.08	857.26	113.74	721	51.7	742.36
124.32	858.8	113.96	719	51.8	742.36
124.56	857.26	114.18	721	51.9	741.2
124.8	857.26	114.4	716	52	741.2
125.04	857.26	114.62	718	52.1	741.2
125.28	858.8	114.84	721	52.2	738.88
125.52	855.72	115.06	721	52.3	740.04
125.76	857.26	115.28	716	52.4	738.88
126	854.95	115.5	714	52.5	740.04
126.24	856.49	115.72	719	52.6	738.88
126.48	858.03	115.94	716	52.7	738.88
126.72	857.26	116.16	720	52.8	738.88
126.96	855.72	116.38	713	52.9	736.56
127.2	856.49	116.6	718	53	740.04
127.44	857.26	116.82	713	53.1	736.56
127.68	856.49	117.04	715	53.2	736.56
127.92	855.72	117.26	717	53.3	735.4
128.16	855.72	117.48	717	53.4	736.56
128.4	855.72	117.7	711	53.5	733.08
128.64	854.95	117.92	714	53.6	734.24
128.88	857.26	118.14	715	53.7	736.56
129.12	855.72	118.36	717	53.8	734.24
129.36	856.49	118.58	716	53.9	734.24
129.6	855.72	118.8	716	54	733.08
129.84	856.49	119.02	713	54.1	731.92
130.08	855.72	119.24	716	54.2	731.92
130.32	854.95	119.46	709	54.3	731.92
130.56	853.41	119.68	707	54.4	731.92
130.8	854.95	119.9	714	54.5	733.08
131.04	854.18	120.12	707	54.6	733.08
131.28	854.18	120.34	714	54.7	731.92
131.52	854.18	120.56	714	54.8	729.6
131.76	855.72	120.78	711	54.9	729.6
132	853.41	121	707	55	729.6
132.24	854.18	121.22	714	55.1	729.6
132.48	854.18	121.44	711	55.2	729.6
132.72	854.95	121.66	713	55.3	727.28
132.96	855.72	121.88	711	55.4	728.44
133.2	854.18	122.1	712	55.5	729.6
133.44	854.18	122.32	712	55.6	726.12
133.68	852.64	122.54	712	55.7	726.12
133.92	853.41	122.76	712	55.8	727.28
134.16	854.18	122.98	705	55.9	724.96
134.4	853.41	123.2	706	56	726.12
134.64	854.18	123.42	710	56.1	726.12
134.88	853.41	123.64	707	56.2	722.64
135.12	853.41	123.86	711	56.3	724.96
135.36	853.41	124.08	709	56.4	726.12
135.6	853.41	124.3	709	56.5	723.8
135.84	851.87	124.52	710	56.6	724.96
136.08	851.1	124.74	709	56.7	724.96
136.32	852.64	124.96	700	56.8	724.96
136.56	852.64	125.18	709	56.9	723.8
136.8	853.41	125.4	707	57	722.64
137.04	854.18	125.62	702	57.1	721.48
137.28	852.64	125.84	706	57.2	721.48
137.52	853.41	126.06	705	57.3	721.48
137.76	851.87	126.28	707	57.4	721.48
138	852.64	126.5	704	57.5	721.48
138.24	851.87	126.72	705	57.6	721.48
138.48	852.64	126.94	706	57.7	720.32
138.72	851.87	127.16	699	57.8	718
138.96	852.64	127.38	704	57.9	720.32
139.2	851.87	127.6	699	58	720.32
139.44	851.1	127.82	705	58.1	718
139.68	851.1	128.04	698	58.2	718
139.92	851.1	128.26	699	58.3	718
140.16	851.1	128.48	702	58.4	719.16
140.4	851.1	128.7	703	58.5	714.52
140.64	851.1	128.92	703	58.6	718
140.88	851.87	129.14	701	58.7	716.84
141.12	850.33	129.36	701	58.8	716.84
141.36	851.1	129.58	701	58.9	714.52
141.6	851.1	129.8	703	59	715.68
141.84	851.1	130.02	696	59.1	716.84
142.08	850.33	130.24	703	59.2	715.68
142.32	849.56	130.46	696	59.3	714.52
142.56	849.56	130.68	697	59.4	712.2
142.8	851.1	130.9	701	59.5	713.36
143.04	848.79	131.12	696	59.6	713.36
143.28	851.1	131.34	702	59.7	713.36
143.52	849.56	131.56	695	59.8	712.2
143.76	849.56	131.78	701	59.9	712.2
144	848.79	132	693	60	713.36
144.24	849.56	132.22	698	60.1	711.04
144.48	848.02	132.44	693	60.2	712.2
144.72	849.56	132.66	693	60.3	711.04
144.96	849.56	132.88	700	60.4	709.88
145.2	849.56	133.1	700	60.5	709.88
145.44	849.56	133.32	698	60.6	712.2
145.68	850.33	133.54	695	60.7	709.88
145.92	848.79	133.76	698	60.8	709.88
146.16	848.79	133.98	699	60.9	709.88
146.4	848.79	134.2	698	61	708.72
146.64	848.79	134.42	698	61.1	708.72
146.88	848.79	134.64	695	61.2	711.04
147.12	848.02	134.86	696	61.3	707.56
147.36	848.79	135.08	691	61.4	705.24
147.6	848.02	135.3	696	61.5	707.56
147.84	848.02	135.52	696	61.6	704.08
148.08	848.02	135.74	694	61.7	707.56
148.32	848.79	135.96	695	61.8	708.72
148.56	846.48	136.18	689	61.9	705.24
148.8	848.02	136.4	696	62	704.08
149.04	845.71	136.62	695	62.1	706.4
149.28	847.25	136.84	688	62.2	704.08
149.52	845.71	137.06	693	62.3	702.92
149.76	847.25	137.28	692	62.4	704.08
150	847.25	137.5	695	62.5	704.08
150.24	848.02	137.72	690	62.6	704.08
150.48	846.48	137.94	693	62.7	702.92
150.72	848.02	138.16	690	62.8	702.92
150.96	848.02	138.38	687	62.9	701.76
151.2	848.02	138.6	686	63	700.6
151.44	847.25	138.82	692	63.1	704.08
151.68	846.48	139.04	691	63.2	700.6
151.92	846.48	139.26	693	63.3	700.6
152.16	846.48	139.48	691	63.4	702.92
152.4	845.71	139.7	690	63.5	700.6
152.64	846.48	139.92	689	63.6	698.28
152.88	847.25	140.14	692	63.7	700.6
153.12	846.48	140.36	685	63.8	701.76
153.36	845.71	140.58	687	63.9	698.28
153.6	846.48	140.8	690	64	698.28
153.84	846.48	141.02	685	64.1	698.28
154.08	844.94	141.24	689	64.2	697.12
154.32	846.48	141.46	691	64.3	699.44
154.56	844.94	141.68	686	64.4	698.28
154.8	845.71	141.9	684	64.5	697.12
155.04	848.02	142.12	690	64.6	695.96
155.28	845.71	142.34	684	64.7	694.8
155.52	848.02	142.56	682	64.8	698.28
155.76	844.94	142.78	689	64.9	694.8
156	845.71	143	688	65	695.96
156.24	844.94	143.22	683	65.1	695.96
156.48	843.4	143.44	688	65.2	693.64
156.72	844.94	143.66	681	65.3	693.64
156.96	844.17	143.88	688	65.4	693.64
157.2	844.94	144.1	686	65.5	693.64
157.44	844.94	144.32	686	65.6	692.48
157.68	844.94	144.54	684	65.7	693.64
157.92	844.94	144.76	682	65.8	690.16
158.16	845.71	144.98	682	65.9	691.32
158.4	844.17	145.2	685	66	692.48
158.64	844.94	145.42	683	66.1	692.48
158.88	844.17	145.64	684	66.2	692.48
159.12	844.17	145.86	680	66.3	691.32
159.36	844.17	146.08	684	66.4	691.32
159.6	844.94	146.3	685	66.5	690.16
159.84	844.17	146.52	680	66.6	691.32
160.08	844.17	146.74	681	66.7	689
160.32	844.17	146.96	686	66.8	686.68
160.56	844.94	147.18	682	66.9	690.16
160.8	843.4	147.4	678	67	689
161.04	841.86	147.62	683	67.1	686.68
161.28	844.17	147.84	678	67.2	687.84
161.52	845.71	148.06	679	67.3	687.84
161.76	844.17	148.28	677	67.4	686.68
162	841.86	148.5	677	67.5	685.52
162.24	842.63	148.72	684	67.6	687.84
162.48	841.86	148.94	680	67.7	684.36
162.72	842.63	149.16	677	67.8	684.36
162.96	844.17	149.38	676	67.9	685.52
163.2	842.63	149.6	679	68	685.52
163.44	843.4	149.82	682	68.1	684.36
163.68	842.63	150.04	682	68.2	685.52
163.92	842.63	150.26	679	68.3	683.2
164.16	842.63	150.48	681	68.4	684.36
164.4	842.63	150.7	677	68.5	683.2
164.64	841.86	150.92	680	68.6	682.04
164.88	842.63	151.14	681	68.7	682.04
165.12	841.86	151.36	674	68.8	682.04
165.36	841.86	151.58	678	68.9	683.2
165.6	842.63	151.8	681	69	680.88
165.84	841.86	152.02	676	69.1	680.88
166.08	842.63	152.24	678	69.2	680.88
166.32	843.4	152.46	673	69.3	680.88
166.56	843.4	152.68	673	69.4	678.56
166.8	841.86	152.9	679	69.5	678.56
167.04	843.4	153.12	674	69.6	679.72
167.28	841.09	153.34	680	69.7	677.4
167.52	843.4	153.56	680	69.8	679.72
167.76	841.86	153.78	674	69.9	678.56
168	839.55	154	672	70	678.56
168.24	841.09	154.22	679	70.1	678.56
168.48	842.63	154.44	674	70.2	677.4
168.72	841.09	154.66	672	70.3	675.08
168.96	840.32	154.88	677	70.4	677.4
169.2	841.09	155.1	678	70.5	678.56
169.44	842.63	155.32	673	70.6	675.08
169.68	841.09	155.54	673	70.7	676.24
169.92	840.32	155.76	671	70.8	676.24
170.16	839.55	155.98	674	70.9	673.92
170.4	840.32	156.2	673	71	673.92
170.64	840.32	156.42	670	71.1	673.92
170.88	841.09	156.64	672	71.2	672.76
171.12	841.09	156.86	675	71.3	671.6
171.36	840.32	157.08	671	71.4	672.76
171.6	840.32	157.3	672	71.5	676.24
171.84	840.32	157.52	674	71.6	670.44
172.08	839.55	157.74	673	71.7	673.92
172.32	839.55	157.96	675	71.8	669.28
172.56	838.78	158.18	669	71.9	669.28
172.8	839.55	158.4	675	72	670.44
173.04	841.09	158.62	670	72.1	670.44
173.28	840.32	158.84	674	72.2	669.28
173.52	838.01	159.06	670	72.3	670.44
173.76	839.55	159.28	669	72.4	668.12
174	838.78	159.5	674	72.5	669.28
174.24	839.55	159.72	674	72.6	669.28
174.48	838.78	159.94	672	72.7	670.44
174.72	838.78	160.16	675	72.8	668.12
174.96	840.32	160.38	669	72.9	666.96
175.2	839.55	160.6	667	73	669.28
175.44	840.32	160.82	670	73.1	665.8
175.68	838.01	161.04	669	73.2	665.8
175.92	838.78	161.26	672	73.3	665.8
176.16	839.55	161.48	671	73.4	665.8
176.4	838.78	161.7	669	73.5	663.48
176.64	839.55	161.92	672	73.6	666.96
176.88	838.78	162.14	668	73.7	664.64
177.12	838.01	162.36	669	73.8	664.64
177.36	838.78	162.58	665	73.9	662.32
177.6	838.78	162.8	666	74	664.64
177.84	838.78	163.02	667	74.1	663.48
178.08	837.24	163.24	668	74.2	662.32
178.32	837.24	163.46	665	74.3	665.8
178.56	837.24	163.68	669	74.4	662.32
178.8	838.78	163.9	665	74.5	663.48
179.04	839.55	164.12	670	74.6	663.48
179.28	838.01	164.34	667	74.7	661.16
179.52	840.32	164.56	665	74.8	661.16
179.76	838.01	164.78	671	74.9	662.32
180	840.32	165	670	75	660
180.24	837.24	165.22	669	75.1	658.84
180.48	835.7	165.44	662	75.2	660
180.72	838.01	165.66	669	75.3	660
180.96	838.01	165.88	662	75.4	657.68
181.2	838.78	166.1	669	75.5	658.84
181.44	838.01	166.32	663	75.6	657.68
181.68	838.01	166.54	669	75.7	657.68
181.92	838.01	166.76	663	75.8	657.68
182.16	838.01	166.98	667	75.9	658.84
182.4	837.24	167.2	662	76	656.52
182.64	836.47	167.42	660	76.1	656.52
182.88	837.24	167.64	664	76.2	656.52
183.12	837.24	167.86	661	76.3	657.68
183.36	837.24	168.08	663	76.4	654.2
183.6	836.47	168.3	667	76.5	656.52
183.84	837.24	168.52	662	76.6	657.68
184.08	835.7	168.74	661	76.7	653.04
184.32	837.24	168.96	662	76.8	656.52
184.56	837.24	169.18	666	76.9	654.2
184.8	836.47	169.4	666	77	653.04
185.04	837.24	169.62	664	77.1	653.04
185.28	835.7	169.84	665	77.2	651.88
185.52	836.47	170.06	662	77.3	653.04
185.76	836.47	170.28	664	77.4	651.88
186	833.39	170.5	660	77.5	651.88
186.24	835.7	170.72	659	77.6	650.72
186.48	836.47	170.94	664	77.7	651.88
186.72	835.7	171.16	658	77.8	650.72
186.96	835.7	171.38	663	77.9	650.72
187.2	835.7	171.6	665	78	648.4
187.44	835.7	171.82	663	78.1	650.72
187.68	835.7	172.04	664	78.2	648.4
187.92	834.93	172.26	663	78.3	648.4
188.16	835.7	172.48	661	78.4	649.56
188.4	836.47	172.7	658	78.5	649.56
188.64	834.93	172.92	660	78.6	647.24
188.88	834.93	173.14	657	78.7	648.4
189.12	834.16	173.36	658	78.8	647.24
189.36	834.93	173.58	658	78.9	643.76
189.6	834.93	173.8	662	79	646.08
189.84	835.7	174.02	658	79.1	646.08
190.08	834.93	174.24	659	79.2	646.08
190.32	834.93	174.46	659	79.3	647.24
190.56	834.93	174.68	661	79.4	646.08
190.8	834.93	174.9	659	79.5	646.08
191.04	834.93	175.12	660	79.6	643.76
191.28	833.39	175.34	662	79.7	644.92
191.52	831.85	175.56	659	79.8	642.6
191.76	834.16	175.78	658	79.9	643.76
192	834.93	176	654	80	642.6
192.24	833.39	176.22	661	80.1	642.6
192.48	834.16	176.44	653	80.2	641.44
192.72	834.93	176.66	653	80.3	642.6
192.96	835.7	176.88	661	80.4	642.6
193.2	834.16	177.1	654	80.5	640.28
193.44	832.62	177.32	661	80.6	640.28
193.68	834.93	177.54	659	80.7	640.28
193.92	834.93	177.76	657	80.8	640.28
194.16	833.39	177.98	657	80.9	641.44
194.4	833.39	178.2	655	81	640.28
194.64	834.16	178.42	659	81.1	639.12
194.88	833.39	178.64	654	81.2	635.64
195.12	833.39	178.86	652	81.3	639.12
195.36	832.62	179.08	653	81.4	637.96
195.6	833.39	179.3	651	81.5	636.8
195.84	833.39	179.52	657	81.6	635.64
196.08	833.39	179.74	652	81.7	636.8
196.32	832.62	179.96	657	81.8	634.48
196.56	831.85	180.18	658	81.9	636.8
196.8	833.39	180.4	658	82	635.64
197.04	831.85	180.62	651	82.1	635.64
197.28	831.85	180.84	657	82.2	635.64
197.52	832.62	181.06	650	82.3	634.48
197.76	832.62	181.28	656	82.4	633.32
198	833.39	181.5	652	82.5	633.32
198.24	832.62	181.72	657	82.6	634.48
198.48	834.16	181.94	652	82.7	633.32
198.72	832.62	182.16	657	82.8	633.32
198.96	834.16	182.38	657	82.9	634.48
199.2	831.85	182.6	653	83	632.16
199.44	830.31	182.82	652	83.1	631
199.68	831.85	183.04	656	83.2	631
199.92	831.08	183.26	649	83.3	631
200.16	831.85	183.48	653	83.4	628.68
200.4	831.08	183.7	654	83.5	629.84
200.64	831.08	183.92	655	83.6	628.68
200.88	831.08	184.14	654	83.7	627.52
201.12	831.85	184.36	653	83.8	628.68
201.36	831.08	184.58	652	83.9	629.84
201.6	831.85	184.8	648	84	628.68
201.84	831.08	185.02	653	84.1	626.36
202.08	831.08	185.24	655	84.2	629.84
202.32	830.31	185.46	652	84.3	625.2
202.56	831.08	185.68	653	84.4	625.2
202.8	831.85	185.9	654	84.5	626.36
203.04	829.54	186.12	647	84.6	627.52
203.28	830.31	186.34	650	84.7	625.2
203.52	831.08	186.56	647	84.8	626.36
203.76	830.31	186.78	653	84.9	626.36
204	828.77	187	650	85	625.2
204.24	829.54	187.22	654	85.1	624.04
204.48	830.31	187.44	649	85.2	624.04
204.72	829.54	187.66	652	85.3	622.88
204.96	828.77	187.88	651	85.4	621.72
205.2	831.08	188.1	652	85.5	622.88
205.44	831.85	188.32	652	85.6	621.72
205.68	830.31	188.54	644	85.7	622.88
205.92	828.77	188.76	651	85.8	621.72
206.16	830.31	188.98	646	85.9	620.56
206.4	830.31	189.2	645	86	620.56
206.64	829.54	189.42	652	86.1	621.72
206.88	831.08	189.64	649	86.2	620.56
207.12	829.54	189.86	644	86.3	619.4
207.36	829.54	190.08	647	86.4	621.72
207.6	829.54	190.3	652	86.5	618.24
207.84	829.54	190.52	645	86.6	619.4
208.08	829.54	190.74	647	86.7	618.24
208.32	828	190.96	646	86.8	618.24
208.56	828.77	191.18	648	86.9	615.92
208.8	828.77	191.4	648	87	618.24
209.04	829.54	191.62	650	87.1	615.92
209.28	829.54	191.84	649	87.2	617.08
209.52	828.77	192.06	650	87.3	615.92
209.76	828	192.28	643	87.4	615.92
210	826.46	192.5	650	87.5	614.76
210.24	828.77	192.72	643	87.6	615.92
210.48	828	192.94	642	87.7	614.76
210.72	829.54	193.16	648	87.8	614.76
210.96	825.69	193.38	645	87.9	614.76
211.2	829.54	193.6	645	88	613.6
211.44	829.54	193.82	643	88.1	614.76
211.68	828.77	194.04	643	88.2	611.28
211.92	828.77	194.26	647	88.3	613.6
212.16	828	194.48	645	88.4	612.44
212.4	828.77	194.7	648	88.5	612.44
212.64	828.77	194.92	643	88.6	612.44
212.88	827.23	195.14	646	88.7	611.28
213.12	828.77	195.36	646	88.8	610.12
213.36	828	195.58	645	88.9	610.12
213.6	828.77	195.8	648	89	611.28
213.84	827.23	196.02	648	89.1	607.8
214.08	827.23	196.24	639	89.2	610.12
214.32	828	196.46	644	89.3	612.44
214.56	827.23	196.68	647	89.4	610.12
214.8	826.46	196.9	641	89.5	610.12
215.04	828	197.12	640	89.6	608.96
215.28	827.23	197.34	640	89.7	607.8
215.52	827.23	197.56	644	89.8	605.48
215.76	826.46	197.78	645	89.9	605.48
216	828	198	645	90	605.48
216.24	826.46	198.22	644	90.1	606.64
216.48	828.77	198.44	646	90.2	607.8
216.72	827.23	198.66	641	90.3	606.64
216.96	825.69	198.88	640	90.4	604.32
217.2	826.46	199.1	641	90.5	604.32
217.44	824.92	199.32	639	90.6	605.48
217.68	826.46	199.54	640	90.7	604.32
217.92	824.15	199.76	645	90.8	602
218.16	826.46	199.98	638	90.9	604.32
218.4	826.46	200.2	641	91	604.32
218.64	825.69	200.42	640	91.1	602
218.88	825.69	200.64	641	91.2	603.16
219.12	825.69	200.86	644	91.3	602
219.36	824.92	201.08	642	91.4	603.16
219.6	825.69	201.3	643	91.5	600.84
219.84	825.69	201.52	638	91.6	602
220.08	825.69	201.74	639	91.7	598.52
220.32	824.92	201.96	643	91.8	597.36
220.56	825.69	202.18	643	91.9	600.84
220.8	824.92	202.4	641	92	596.2
221.04	825.69	202.62	639	92.1	599.68
221.28	825.69	202.84	640	92.2	599.68
221.52	825.69	203.06	644	92.3	597.36
221.76	824.92	203.28	638	92.4	596.2
222	825.69	203.5	643	92.5	598.52
222.24	824.15	203.72	636	92.6	597.36
222.48	821.84	203.94	641	92.7	596.2
222.72	824.92	204.16	637	92.8	597.36
222.96	821.84	204.38	637	92.9	596.2
223.2	824.92	204.6	638	93	596.2
223.44	822.61	204.82	642	93.1	595.04
223.68	824.15	205.04	638	93.2	593.88
223.92	824.92	205.26	640	93.3	593.88
224.16	824.15	205.48	641	93.4	595.04
224.4	824.15	205.7	637	93.5	595.04
224.64	823.38	205.92	634	93.6	593.88
224.88	824.92	206.14	640	93.7	596.2
225.12	824.92	206.36	634	93.8	592.72
225.36	822.61	206.58	635	93.9	589.24
225.6	824.15	206.8	635	94	591.56
225.84	824.15	207.02	636	94.1	593.88
226.08	823.38	207.24	633	94.2	590.4
226.32	825.69	207.46	635	94.3	592.72
226.56	823.38	207.68	641	94.4	590.4
226.8	823.38	207.9	637	94.5	588.08
227.04	823.38	208.12	635	94.6	591.56
227.28	824.15	208.34	637	94.7	588.08
227.52	822.61	208.56	634	94.8	588.08
227.76	823.38	208.78	637	94.9	589.24
228	824.15	209	637	95	588.08
228.24	822.61	209.22	632	95.1	588.08
228.48	821.84	209.44	635	95.2	586.92
228.72	822.61	209.66	631	95.3	588.08
228.96	824.92	209.88	635	95.4	586.92
229.2	824.15	210.1	638	95.5	584.6
229.44	823.38	210.32	634	95.6	586.92
229.68	821.84	210.54	633	95.7	586.92
229.92	824.15	210.76	637	95.8	586.92
230.16	822.61	210.98	637	95.9	585.76
230.4	821.84	211.2	638	96	586.92
230.64	821.84	211.42	633	96.1	583.44
230.88	824.15	211.64	636	96.2	582.28
231.12	822.61	211.86	631	96.3	585.76
231.36	821.84	212.08	633	96.4	581.12
231.6	822.61	212.3	636	96.5	581.12
231.84	821.84	212.52	633	96.6	584.6
232.08	821.07	212.74	629	96.7	582.28
232.32	821.07	212.96	633	96.8	582.28
232.56	821.84	213.18	631	96.9	582.28
232.8	821.07	213.4	632	97	582.28
233.04	822.61	213.62	634	97.1	579.96
233.28	821.84	213.84	631	97.2	578.8
233.52	820.3	214.06	636	97.3	579.96
233.76	821.84	214.28	632	97.4	578.8
234	820.3	214.5	629	97.5	579.96
234.24	820.3	214.72	636	97.6	579.96
234.48	818.76	214.94	636	97.7	577.64
234.72	821.07	215.16	633	97.8	576.48
234.96	821.84	215.38	630	97.9	577.64
235.2	821.07	215.6	629	98	576.48
235.44	821.84	215.82	629	98.1	577.64
235.68	820.3	216.04	635	98.2	577.64
235.92	819.53	216.26	633	98.3	577.64
236.16	821.07	216.48	635	98.4	574.16
236.4	821.84	216.7	635	98.5	575.32
236.64	820.3	216.92	633	98.6	575.32
236.88	821.07	217.14	627	98.7	571.84
237.12	819.53	217.36	634	98.8	575.32
237.36	819.53	217.58	633	98.9	575.32
237.6	821.84	217.8	634	99	573
237.84	821.07	218.02	633	99.1	570.68
238.08	820.3	218.24	629	99.2	573
238.32	819.53	218.46	630	99.3	568.36
238.56	820.3	218.68	633	99.4	571.84
238.8	819.53	218.9	631	99.5	569.52
239.04	819.53	219.12	633	99.6	570.68
239.28	820.3	219.34	627	99.7	568.36
239.52	819.53	219.56	632	99.8	571.84
239.76	820.3	219.78	630	99.9	569.52
240	821.07	220	627	100	569.52
240.24	819.53	220.22	632	100.1	569.52
240.48	817.99	220.44	631	100.2	568.36
240.72	820.3	220.66	627	100.3	567.2
240.96	819.53	220.88	633	100.4	569.52
241.2	819.53	221.1	628	100.5	567.2
241.44	820.3	221.32	625	100.6	566.04
241.68	819.53	221.54	627	100.7	566.04
241.92	819.53	221.76	628	100.8	566.04
242.16	818.76	221.98	627	100.9	564.88
242.4	820.3	222.2	630	101	564.88
242.64	819.53	222.42	632	101.1	566.04
242.88	819.53	222.64	626	101.2	562.56
243.12	818.76	222.86	625	101.3	563.72
243.36	821.07	223.08	627	101.4	564.88
243.6	818.76	223.3	626	101.5	563.72
243.84	817.99	223.52	627	101.6	560.24
244.08	817.99	223.74	623	101.7	563.72
244.32	819.53	223.96	628	101.8	563.72
244.56	818.76	224.18	628	101.9	560.24
244.8	818.76	224.4	624	102	564.88
245.04	817.99	224.62	631	102.1	561.4
245.28	819.53	224.84	625	102.2	561.4
245.52	817.99	225.06	623	102.3	561.4
245.76	818.76	225.28	627	102.4	561.4
246	819.53	225.5	625	102.5	556.76
246.24	817.22	225.72	626	102.6	560.24
246.48	819.53	225.94	622	102.7	559.08
246.72	817.22	226.16	624	102.8	559.08
246.96	815.68	226.38	627	102.9	557.92
247.2	817.99	226.6	624	103	557.92
247.44	815.68	226.82	627	103.1	556.76
247.68	817.22	227.04	625	103.2	556.76
247.92	815.68	227.26	625	103.3	555.6
248.16	817.22	227.48	629	103.4	554.44
248.4	817.99	227.7	627	103.5	555.6
248.64	817.99	227.92	622	103.6	556.76
248.88	817.99	228.14	622	103.7	553.28
249.12	817.22	228.36	627	103.8	554.44
249.36	817.22	228.58	622	103.9	553.28
249.6	817.22	228.8	620	104	554.44
249.84	817.99	229.02	621	104.1	554.44
250.08	816.45	229.24	626	104.2	554.44
250.32	817.22	229.46	627	104.3	552.12
250.56	817.22	229.68	625	104.4	553.28
250.8	817.22	229.9	625	104.5	552.12
251.04	816.45	230.12	620	104.6	552.12
251.28	817.22	230.34	621	104.7	548.64
251.52	816.45	230.56	623	104.8	550.96
251.76	816.45	230.78	621	104.9	550.96
252	816.45	231	619	105	549.8
252.24	816.45	231.22	624	105.1	550.96
252.48	816.45	231.44	626	105.2	549.8
252.72	817.22	231.66	627	105.3	547.48
252.96	816.45	231.88	625	105.4	549.8
253.2	817.22	232.1	625	105.5	548.64
253.44	817.99	232.32	619	105.6	547.48
253.68	815.68	232.54	627	105.7	547.48
253.92	818.76	232.76	622	105.8	548.64
254.16	815.68	232.98	620	105.9	546.32
254.4	814.14	233.2	623	106	545.16
254.64	816.45	233.42	621	106.1	546.32
254.88	814.14	233.64	624	106.2	546.32
255.12	815.68	233.86	626	106.3	545.16
255.36	815.68	234.08	619	106.4	545.16
255.6	814.91	234.3	617	106.5	544
255.84	814.91	234.52	624	106.6	541.68
256.08	814.91	234.74	619	106.7	544
256.32	816.45	234.96	624	106.8	544
256.56	814.91	235.18	619	106.9	540.52
256.8	815.68	235.4	621	107	545.16
257.04	815.68	235.62	623	107.1	541.68
257.28	814.91	235.84	620	107.2	540.52
257.52	814.91	236.06	619	107.3	540.52
257.76	814.91	236.28	620	107.4	539.36
258	814.14	236.5	618	107.5	541.68
258.24	814.14	236.72	620	107.6	539.36
258.48	815.68	236.94	624	107.7	540.52
258.72	814.14	237.16	619	107.8	539.36
258.96	812.6	237.38	616	107.9	538.2
259.2	814.14	237.6	618	108	539.36
259.44	814.14	237.82	619	108.1	538.2
259.68	813.37	238.04	621	108.2	538.2
259.92	814.14	238.26	615	108.3	538.2
260.16	813.37	238.48	622	108.4	537.04
260.4	814.91	238.7	618	108.5	534.72
260.64	814.91	238.92	623	108.6	535.88
260.88	814.91	239.14	622	108.7	534.72
261.12	813.37	239.36	619	108.8	537.04
261.36	814.14	239.58	621	108.9	533.56
261.6	814.14	239.8	623	109	535.88
261.84	814.14	240.02	621	109.1	531.24
262.08	814.14	240.24	620	109.2	534.72
262.32	814.14	240.46	615	109.3	532.4
262.56	813.37	240.68	620	109.4	531.24
262.8	813.37	240.9	621	109.5	531.24
263.04	813.37	241.12	616	109.6	532.4
263.28	813.37	241.34	617	109.7	530.08
263.52	812.6	241.56	616	109.8	532.4
263.76	813.37	241.78	617	109.9	532.4
264	813.37	242	621	110	531.24
264.24	814.14	242.22	620	110.1	528.92
264.48	812.6	242.44	620	110.2	530.08
264.72	811.83	242.66	615	110.3	530.08
264.96	811.83	242.88	620	110.4	530.08
265.2	812.6	243.1	614	110.5	531.24
265.44	813.37	243.32	619	110.6	528.92
265.68	813.37	243.54	618	110.7	527.76
265.92	814.91	243.76	619	110.8	528.92
266.16	812.6	243.98	620	110.9	527.76
266.4	814.14	244.2	613	111	526.6
266.64	810.29	244.42	620	111.1	526.6
266.88	811.83	244.64	617	111.2	525.44
267.12	811.06	244.86	620	111.3	526.6
267.36	812.6	245.08	614	111.4	526.6
267.6	812.6	245.3	618	111.5	525.44
267.84	811.06	245.52	613	111.6	526.6
268.08	811.83	245.74	619	111.7	525.44
268.32	811.83	245.96	619	111.8	527.76
268.56	811.83	246.18	611	111.9	524.28
268.8	811.83	246.4	618	112	521.96
269.04	810.29	246.62	612	112.1	524.28
269.28	811.83	246.84	616	112.2	525.44
269.52	811.83	247.06	611	112.3	523.12
269.76	811.06	247.28	616	112.4	524.28
270	811.06	247.5	615	112.5	521.96
270.24	811.06	247.72	616	112.6	521.96
270.48	811.06	247.94	617	112.7	520.8
270.72	811.06	248.16	613	112.8	519.64
270.96	811.83	248.38	613	112.9	518.48
271.2	811.83	248.6	612	113	519.64
271.44	812.6	248.82	612	113.1	518.48
271.68	811.83	249.04	615	113.2	517.32
271.92	812.6	249.26	617	113.3	518.48
272.16	810.29	249.48	611	113.4	517.32
272.4	809.52	249.7	617	113.5	516.16
272.64	809.52	249.92	611	113.6	518.48
272.88	811.83	250.14	610	113.7	516.16
273.12	811.06	250.36	609	113.8	516.16
273.36	813.37	250.58	617	113.9	516.16
273.6	810.29	250.8	609	114	516.16
273.84	811.06	251.02	612	114.1	515
274.08	811.06	251.24	615	114.2	513.84
274.32	809.52	251.46	610	114.3	513.84
274.56	809.52	251.68	614	114.4	512.68
274.8	811.06	251.9	616	114.5	512.68
275.04	811.06	252.12	611	114.6	512.68
275.28	810.29	252.34	609	114.7	512.68
275.52	810.29	252.56	614	114.8	511.52
275.76	810.29	252.78	612	114.9	512.68
276	810.29	253	615	115	511.52
276.24	810.29	253.22	611	115.1	510.36
276.48	808.75	253.44	611	115.2	510.36
276.72	810.29	253.66	614	115.3	509.2
276.96	809.52	253.88	612	115.4	509.2
277.2	808.75	254.1	613	115.5	509.2
277.44	807.98	254.32	615	115.6	509.2
277.68	809.52	254.54	611	115.7	508.04
277.92	811.06	254.76	610	115.8	508.04
278.16	809.52	254.98	613	115.9	509.2
278.4	811.06	255.2	615	116	506.88
278.64	808.75	255.42	609	116.1	508.04
278.88	807.21	255.64	609	116.2	505.72
279.12	808.75	255.86	606	116.3	505.72
279.36	807.21	256.08	614	116.4	503.4
279.6	809.52	256.3	607	116.5	506.88
279.84	807.98	256.52	611	116.6	506.88
280.08	808.75	256.74	613	116.7	504.56
280.32	808.75	256.96	611	116.8	504.56
280.56	808.75	257.18	614	116.9	503.4
280.8	807.98	257.4	611	117	503.4
281.04	808.75	257.62	609	117.1	502.24
281.28	808.75	257.84	607	117.2	503.4
281.52	807.21	258.06	611	117.3	501.08
281.76	807.21	258.28	611	117.4	501.08
282	807.98	258.5	611	117.5	501.08
282.24	808.75	258.72	609	117.6	502.24
282.48	807.21	258.94	610	117.7	501.08
282.72	807.21	259.16	606	117.8	501.08
282.96	807.21	259.38	612	117.9	498.76
283.2	807.98	259.6	607	118	499.92
283.44	804.9	259.82	610	118.1	499.92
283.68	807.98	260.04	608	118.2	498.76
283.92	807.21	260.26	608	118.3	497.6
284.16	807.21	260.48	611	118.4	497.6
284.4	806.44	260.7	603	118.5	495.28
284.64	807.21	260.92	611	118.6	498.76
284.88	807.98	261.14	604	118.7	495.28
285.12	807.21	261.36	606	118.8	495.28
285.36	804.9	261.58	607	118.9	497.6
285.6	806.44	261.8	606	119	494.12
285.84	807.98	262.02	604	119.1	496.44
286.08	806.44	262.24	609	119.2	496.44
286.32	807.21	262.46	607	119.3	496.44
286.56	805.67	262.68	603	119.4	492.96
286.8	807.98	262.9	610	119.5	496.44
287.04	805.67	263.12	609	119.6	492.96
287.28	805.67	263.34	605	119.7	490.64
287.52	806.44	263.56	609	119.8	492.96
287.76	805.67	263.78	605	119.9	492.96
288	806.44	264	602	120	489.48
288.24	806.44	264.22	608	120.1	491.8
288.48	807.21	264.44	610	120.2	491.8
288.72	806.44	264.66	608	120.3	489.48
288.96	805.67	264.88	608	120.4	490.64
289.2	805.67	265.1	605	120.5	490.64
289.44	804.9	265.32	609	120.6	487.16
289.68	805.67	265.54	605	120.7	488.32
289.92	807.98	265.76	608	120.8	488.32
290.16	804.9	265.98	604	120.9	487.16
290.4	805.67	266.2	603	121	487.16
290.64	806.44	266.42	607	121.1	488.32
290.88	805.67	266.64	602	121.2	486
291.12	806.44	266.86	606	121.3	486
291.36	804.9	267.08	604	121.4	483.68
291.6	805.67	267.3	608	121.5	483.68
291.84	804.9	267.52	603	121.6	487.16
292.08	805.67	267.74	603	121.7	483.68
292.32	805.67	267.96	605	121.8	483.68
292.56	804.9	268.18	604	121.9	481.36
292.8	805.67	268.4	603	122	484.84
293.04	804.9	268.62	607	122.1	483.68
293.28	806.44	268.84	604	122.2	479.04
293.52	804.9	269.06	606	122.3	483.68
293.76	804.9	269.28	601	122.4	481.36
294	804.13	269.5	606	122.5	481.36
294.24	804.13	269.72	602	122.6	480.2
294.48	804.13	269.94	599	122.7	482.52
294.72	804.13	270.16	605	122.8	479.04
294.96	805.67	270.38	599	122.9	479.04
295.2	804.13	270.6	605	123	481.36
295.44	803.36	270.82	599	123.1	477.88
295.68	804.13	271.04	605	123.2	479.04
295.92	803.36	271.26	598	123.3	479.04
296.16	804.13	271.48	605	123.4	476.72
296.4	805.67	271.7	602	123.5	477.88
296.64	804.13	271.92	601	123.6	476.72
296.88	804.9	272.14	598	123.7	475.56
297.12	804.9	272.36	600	123.8	475.56
297.36	804.13	272.58	606	123.9	476.72
297.6	804.13	272.8	603	124	474.4
297.84	804.9	273.02	598	124.1	475.56
298.08	804.13	273.24	604	124.2	475.56
298.32	803.36	273.46	605	124.3	474.4
298.56	803.36	273.68	605	124.4	473.24
298.8	802.59	273.9	604	124.5	474.4
299.04	802.59	274.12	597	124.6	473.24
299.28	803.36	274.34	605	124.7	474.4
299.52	803.36	274.56	602	124.8	472.08
299.76	803.36	274.78	602	124.9	473.24
300	804.13	275	601	125	469.76
300.24	803.36	275.22	603	125.1	473.24
300.48	803.36	275.44	602	125.2	470.92
300.72	803.36	275.66	603	125.3	472.08
300.96	802.59	275.88	603	125.4	470.92
301.2	802.59	276.1	599	125.5	469.76
301.44	804.13	276.32	598	125.6	467.44
301.68	802.59	276.54	600	125.7	469.76
301.92	804.13	276.76	596	125.8	467.44
302.16	801.82	276.98	603	125.9	465.12
302.4	804.9	277.2	601	126	467.44
302.64	803.36	277.42	598	126.1	466.28
302.88	800.28	277.64	603	126.2	466.28
303.12	802.59	277.86	602	126.3	468.6
303.36	801.82	278.08	601	126.4	466.28
303.6	802.59	278.3	596	126.5	465.12
303.84	801.05	278.52	601	126.6	465.12
304.08	802.59	278.74	601	126.7	466.28
304.32	801.82	278.96	600	126.8	463.96
304.56	801.82	279.18	599	126.9	463.96
304.8	801.05	279.4	600	127	466.28
305.04	801.82	279.62	597	127.1	462.8
305.28	801.82	279.84	598	127.2	466.28
305.52	802.59	280.06	600	127.3	463.96
305.76	801.05	280.28	600	127.4	463.96
306	801.82	280.5	601	127.5	460.48
306.24	802.59	280.72	601	127.6	459.32
306.48	801.05	280.94	594	127.7	460.48
306.72	801.05	281.16	595	127.8	460.48
306.96	801.82	281.38	601	127.9	460.48
307.2	800.28	281.6	600	128	460.48
307.44	801.05	281.82	597	128.1	458.16
307.68	801.05	282.04	599	128.2	460.48
307.92	799.51	282.26	600	128.3	459.32
308.16	801.05	282.48	597	128.4	455.84
308.4	799.51	282.7	600	128.5	459.32
308.64	800.28	282.92	594	128.6	460.48
308.88	800.28	283.14	592	128.7	458.16
309.12	801.82	283.36	596	128.8	457
309.36	801.82	283.58	599	128.9	457
309.6	802.59	283.8	596	129	455.84
309.84	801.05	284.02	599	129.1	455.84
310.08	801.05	284.24	592	129.2	457
310.32	800.28	284.46	597	129.3	454.68
310.56	801.05	284.68	599	129.4	453.52
310.8	800.28	284.9	598	129.5	458.16
311.04	800.28	285.12	592	129.6	453.52
311.28	800.28	285.34	592	129.7	452.36
311.52	801.05	285.56	599	129.8	452.36
311.76	800.28	285.78	594	129.9	451.2
312	800.28	286	596	130	451.2
312.24	800.28	286.22	598	130.1	452.36
312.48	799.51	286.44	598	130.2	451.2
312.72	799.51	286.66	597	130.3	450.04
312.96	798.74	286.88	598	130.4	450.04
313.2	799.51	287.1	591	130.5	450.04
313.44	799.51	287.32	594	130.6	448.88
313.68	800.28	287.54	596	130.7	448.88
313.92	798.74	287.76	595	130.8	448.88
314.16	799.51	287.98	591	130.9	447.72
314.4	800.28	288.2	593	131	447.72
314.64	799.51	288.42	596	131.1	448.88
314.88	797.2	288.64	592	131.2	446.56
315.12	800.28	288.86	593	131.3	446.56
315.36	798.74	289.08	591	131.4	445.4
315.6	799.51	289.3	594	131.5	445.4
315.84	798.74	289.52	592	131.6	445.4
316.08	798.74	289.74	594	131.7	445.4
316.32	797.97	289.96	588	131.8	443.08
316.56	797.97	290.18	596	131.9	443.08
316.8	798.74	290.4	595	132	441.92
317.04	798.74	290.62	595	132.1	445.4
317.28	799.51	290.84	587	132.2	439.6
317.52	798.74	291.06	591	132.3	443.08
317.76	797.97	291.28	594	132.4	444.24
318	798.74	291.5	595	132.5	440.76
318.24	797.97	291.72	590	132.6	440.76
318.48	797.97	291.94	592	132.7	441.92
318.72	798.74	292.16	594	132.8	439.6
318.96	798.74	292.38	593	132.9	440.76
319.2	797.97	292.6	594	133	440.76
319.44	799.51	292.82	591	133.1	438.44
319.68	797.97	293.04	592	133.2	438.44
319.92	798.74	293.26	590	133.3	438.44
320.16	798.74	293.48	591	133.4	437.28
320.4	799.51	293.7	593	133.5	437.28
320.64	797.97	293.92	592	133.6	439.6
320.88	797.97	294.14	594	133.7	437.28
321.12	797.2	294.36	591	133.8	436.12
321.36	794.89	294.58	589	133.9	438.44
321.6	797.97	294.8	592	134	437.28
321.84	797.97	295.02	587	134.1	432.64
322.08	797.2	295.24	588	134.2	436.12
322.32	797.97	295.46	592	134.3	436.12
322.56	797.2	295.68	591	134.4	434.96
322.8	797.97	295.9	586	134.5	434.96
323.04	797.97	296.12	587	134.6	433.8
323.28	797.2	296.34	585	134.7	431.48
323.52	797.2	296.56	592	134.8	433.8
323.76	797.2	296.78	585	134.9	431.48
324	797.2	297	585	135	430.32
324.24	796.43	297.22	584	135.1	429.16
324.48	797.2	297.44	589	135.2	430.32
324.72	797.2	297.66	585	135.3	429.16
324.96	797.97	297.88	591	135.4	430.32
325.2	796.43	298.1	587	135.5	429.16
325.44	794.89	298.32	590	135.6	429.16
325.68	797.2	298.54	590	135.7	428
325.92	796.43	298.76	590	135.8	429.16
326.16	796.43	298.98	588	135.9	426.44
326.4	794.12	299.2	591	136	426.44
326.64	797.2	299.42	588	136.1	426.44
326.88	794.89	299.64	589	136.2	428
327.12	795.66	299.86	589	136.3	423.32
327.36	796.43	300.08	590	136.4	424.88
327.6	795.66	300.3	584	136.5	424.88
327.84	797.97	300.52	586	136.6	421.76
328.08	797.2	300.74	583	136.7	424.88
328.32	796.43	300.96	588	136.8	426.44
328.56	795.66	301.18	589	136.9	423.32
328.8	795.66	301.4	584	137	423.32
329.04	795.66	301.62	581	137.1	423.32
329.28	795.66	301.84	585	137.2	423.32
329.52	794.89	302.06	582	137.3	418.64
329.76	796.43	302.28	582	137.4	421.76
330	795.66	302.5	589	137.5	418.64
330.24	795.66	302.72	582	137.6	417.08
330.48	795.66	302.94	582	137.7	418.64
330.72	794.89	303.16	588	137.8	417.08
330.96	794.89	303.38	589	137.9	415.52
331.2	794.89	303.6	585	138	420.2
331.44	796.43	303.82	580	138.1	417.08
331.68	795.66	304.04	587	138.2	413.96
331.92	793.35	304.26	584	138.3	415.52
332.16	795.66	304.48	585	138.4	413.96
332.4	795.66	304.7	583	138.5	412.4
332.64	794.89	304.92	585	138.6	412.4
332.88	794.89	305.14	587	138.7	413.96
333.12	795.66	305.36	582	138.8	410.84
333.36	795.66	305.58	587	138.9	410.84
333.6	794.12	305.8	581	139	412.4
333.84	795.66	306.02	583	139.1	407.72
334.08	794.89	306.24	586	139.2	409.28
334.32	795.66	306.46	587	139.3	412.4
334.56	794.12	306.68	587	139.4	410.84
334.8	795.66	306.9	587	139.5	407.72
335.04	794.89	307.12	579	139.6	407.72
335.28	794.12	307.34	587	139.7	404.6
335.52	793.35	307.56	585	139.8	404.6
335.76	794.12	307.78	579	139.9	409.28
336	794.12	308	586	140	406.16
336.24	793.35	308.22	581	140.1	406.16
336.48	794.12	308.44	586	140.2	404.6
336.72	793.35	308.66	584	140.3	406.16
336.96	794.89	308.88	585	140.4	403.04
337.2	793.35	309.1	580	140.5	401.48
337.44	794.89	309.32	582	140.6	403.04
337.68	793.35	309.54	580	140.7	401.48
337.92	791.81	309.76	577	140.8	401.48
338.16	794.12	309.98	581	140.9	399.92
338.4	794.89	310.2	584	141	399.92
338.64	793.35	310.42	579	141.1	398.36
338.88	794.89	310.64	584	141.2	399.92
339.12	793.35	310.86	582	141.3	398.36
339.36	791.81	311.08	582	141.4	398.36
339.6	792.58	311.3	581	141.5	398.36
339.84	792.58	311.52	582	141.6	395.24
340.08	793.35	311.74	578	141.7	395.24
340.32	791.81	311.96	577	141.8	398.36
340.56	793.35	312.18	577	141.9	393.68
340.8	792.58	312.4	577	142	393.68
341.04	792.58	312.62	583	142.1	395.24
341.28	791.81	312.84	584	142.2	390.56
341.52	792.58	313.06	583	142.3	393.68
341.76	792.58	313.28	576	142.4	389
342	791.81	313.5	576	142.5	390.56
342.24	792.58	313.72	578	142.6	390.56
342.48	792.58	313.94	574	142.7	393.68
342.72	791.81	314.16	580	142.8	390.56
342.96	793.35	314.38	576	142.9	387.44
343.2	791.81	314.6	579	143	389
343.44	792.58	314.82	581	143.1	389
343.68	792.58	315.04	577	143.2	387.44
343.92	792.58	315.26	577	143.3	385.88
344.16	791.81	315.48	575	143.4	387.44
344.4	791.04	315.7	575	143.5	384.32
344.64	792.58	315.92	579	143.6	384.32
344.88	790.27	316.14	578	143.7	387.44
345.12	791.04	316.36	578	143.8	384.32
345.36	794.12	316.58	575	143.9	382.76
345.6	791.81	316.8	578	144	385.88
345.84	793.35	317.02	580	144.1	382.76
346.08	791.81	317.24	579	144.2	379.64
346.32	791.81	317.46	579	144.3	385.88
346.56	790.27	317.68	580	144.4	382.76
346.8	791.04	317.9	577	144.5	378.08
347.04	791.04	318.12	573	144.6	382.76
347.28	790.27	318.34	580	144.7	376.52
347.52	791.04	318.56	573	144.8	374.96
347.76	791.81	318.78	580	144.9	378.08
348	791.04	319	574	145	378.08
348.24	790.27	319.22	580	145.1	381.2
348.48	791.04	319.44	573	145.2	376.52
348.72	790.27	319.66	574	145.3	373.4
348.96	791.81	319.88	575	145.4	374.96
349.2	790.27	320.1	578	145.5	373.4
349.44	791.81	320.32	578	145.6	374.96
349.68	791.04	320.54	574	145.7	374.96
349.92	789.5	320.76	579	145.8	373.4
350.16	789.5	320.98	576	145.9	373.4
350.4	788.73	321.2	571	146	371.84
350.64	790.27	321.42	572	146.1	368.72
350.88	792.58	321.64	575	146.2	371.84
351.12	790.27	321.86	577	146.3	370.28
351.36	791.81	322.08	572	146.4	370.28
351.6	791.81	322.3	571	146.5	370.28
351.84	788.73	322.52	571	146.6	370.28
352.08	789.5	322.74	577	146.7	367.16
352.32	788.73	322.96	574	146.8	367.16
352.56	788.73	323.18	572	146.9	367.16
352.8	790.27	323.4	575	147	362.48
353.04	789.5	323.62	573	147.1	365.6
353.28	789.5	323.84	571	147.2	368.72
353.52	791.04	324.06	576	147.3	364.04
353.76	789.5	324.28	571	147.4	367.16
354	788.73	324.5	572	147.5	362.48
354.24	788.73	324.72	575	147.6	367.16
354.48	789.5	324.94	570	147.7	365.6
354.72	788.73	325.16	569	147.8	367.16
354.96	790.27	325.38	575	147.9	360.92
355.2	789.5	325.6	569	148	360.92
355.44	788.73	325.82	567	148.1	360.92
355.68	788.73	326.04	572	148.2	359.36
355.92	787.96	326.26	575	148.3	357.8
356.16	789.5	326.48	574	148.4	360.92
356.4	787.19	326.7	569	148.5	356.24
356.64	788.73	326.92	575	148.6	357.8
356.88	790.27	327.14	570	148.7	360.92
357.12	788.73	327.36	568	148.8	356.24
357.36	791.04	327.58	568	148.9	354.68
357.6	787.96	327.8	569	149	354.68
357.84	789.5	328.02	565	149.1	353.12
358.08	788.73	328.24	567	149.2	354.68
358.32	788.73	328.46	573	149.3	353.12
358.56	787.96	328.68	568	149.4	354.68
358.8	788.73	328.9	565	149.5	350
359.04	787.96	329.12	573	149.6	351.56
359.28	788.73	329.34	565	149.7	348.44
359.52	788.73	329.56	566	149.8	351.56
359.76	787.96	329.78	566	149.9	351.56
360	788.73	330	564	150	350
360.24	787.96	330.22	565	150.1	345.32
360.48	788.73	330.44	565	150.2	346.88
360.72	787.96	330.66	571	150.3	351.56
360.96	787.96	330.88	572	150.4	346.88
361.2	787.96	331.1	571	150.5	345.32
361.44	786.42	331.32	565	150.6	345.32
361.68	787.96	331.54	570	150.7	343.76
361.92	789.5	331.76	567	150.8	345.32
362.16	788.73	331.98	567	150.9	343.76
362.4	786.42	332.2	564	151	343.76
362.64	788.73	332.42	571	151.1	342.2
362.88	788.73	332.64	564	151.2	343.76
363.12	787.96	332.86	568	151.3	342.2
363.36	787.19	333.08	570	151.4	342.2
363.6	787.19	333.3	564	151.5	340.64
363.84	789.5	333.52	570	151.6	342.2
364.08	786.42	333.74	564	151.7	339.08
364.32	785.65	333.96	570	151.8	339.08
364.56	786.42	334.18	568	151.9	342.2
364.8	786.42	334.4	569	152	337.52
365.04	786.42	334.62	564	152.1	337.52
365.28	786.42	334.84	567	152.2	334.4
365.52	786.42	335.06	569	152.3	337.52
365.76	787.96	335.28	564	152.4	334.4
366	786.42	335.5	564	152.5	334.4
366.24	786.42	335.72	561	152.6	332.84
366.48	786.42	335.94	569	152.7	334.4
366.72	786.42	336.16	568	152.8	332.84
366.96	786.42	336.38	561	152.9	334.4
367.2	787.19	336.6	567	153	332.84
367.44	786.42	336.82	568	153.1	332.84
367.68	785.65	337.04	568	153.2	332.84
367.92	787.96	337.26	567	153.3	332.84
368.16	784.88	337.48	564	153.4	331.28
368.4	787.96	337.7	564	153.5	331.28
368.64	786.42	337.92	564	153.6	329.72
368.88	787.96	338.14	567	153.7	328.16
369.12	785.65	338.36	564	153.8	329.72
369.36	785.65	338.58	563	153.9	326.6
369.6	786.42	338.8	561	154	326.6
369.84	787.19	339.02	566	154.1	328.16
370.08	786.42	339.24	564	154.2	326.6
370.32	785.65	339.46	560	154.3	326.6
370.56	785.65	339.68	566	154.4	326.6
370.8	784.88	339.9	566	154.5	321.92
371.04	784.88	340.12	564	154.6	323.48
371.28	785.65	340.34	562	154.7	318.8
371.52	785.65	340.56	564	154.8	321.92
371.76	785.65	340.78	565	154.9	323.48
372	784.11	341	560	155	321.92
372.24	785.65	341.22	565	155.1	321.92
372.48	784.88	341.44	561	155.2	318.8
372.72	784.88	341.66	560	155.3	318.8
372.96	784.11	341.88	566	155.4	321.92
373.2	786.42	342.1	560	155.5	315.68
373.44	784.11	342.32	559	155.6	317.24
373.68	786.42	342.54	564	155.7	321.92
373.92	785.65	342.76	564	155.8	317.24
374.16	784.88	342.98	561	155.9	317.24
374.4	785.65	343.2	563	156	320.36
374.64	784.88	343.42	562	156.1	317.24
374.88	786.42	343.64	563	156.2	314.12
375.12	784.11	343.86	561	156.3	315.68
375.36	784.88	344.08	562	156.4	314.12
375.6	784.11	344.3	562	156.5	314.12
375.84	785.65	344.52	562	156.6	311
376.08	785.65	344.74	558	156.7	311
376.32	784.11	344.96	563	156.8	312.56
376.56	784.11	345.18	557	156.9	312.56
376.8	785.65	345.4	555	157	311
377.04	784.11	345.62	561	157.1	309.44
377.28	784.88	345.84	555	157.2	304.76
377.52	784.88	346.06	562	157.3	307.88
377.76	784.11	346.28	560	157.4	306.32
378	784.11	346.5	556	157.5	306.32
378.24	784.88	346.72	555	157.6	304.76
378.48	783.34	346.94	557	157.7	306.32
378.72	784.11	347.16	561	157.8	304.76
378.96	784.11	347.38	559	157.9	304.76
379.2	782.57	347.6	556	158	306.32
379.44	783.34	347.82	561	158.1	301.64
379.68	784.88	348.04	560	158.2	303.2
379.92	784.88	348.26	560	158.3	301.64
380.16	782.57	348.48	556	158.4	300.08
380.4	782.57	348.7	555	158.5	301.64
380.64	784.11	348.92	559	158.6	300.08
380.88	780.26	349.14	553	158.7	298.52
381.12	782.57	349.36	558	158.8	298.52
381.36	783.34	349.58	556	158.9	298.52
381.6	783.34	349.8	555	159	296.96
381.84	781.03	350.02	560	159.1	296.96
382.08	783.34	350.24	559	159.2	296.96
382.32	782.57	350.46	555	159.3	295.4
382.56	783.34	350.68	553	159.4	292.28
382.8	784.11	350.9	553	159.5	296.96
383.04	783.34	351.12	558	159.6	295.4
383.28	782.57	351.34	558	159.7	290.72
383.52	782.57	351.56	559	159.8	293.84
383.76	782.57	351.78	558	159.9	293.84
384	781.8	352	559	160	290.72
384.24	783.34	352.22	559	160.1	289.16
384.48	781.8	352.44	554	160.2	290.72
384.72	781.8	352.66	554	160.3	287.6
384.96	781.8	352.88	554	160.4	290.72
385.2	782.57	353.1	558	160.5	286.04
385.44	780.26	353.32	557	160.6	290.72
385.68	782.57	353.54	552	160.7	290.72
385.92	780.26	353.76	557	160.8	287.6
386.16	782.57	353.98	556	160.9	290.72
386.4	780.26	354.2	556	161	289.16
386.64	781.8	354.42	554	161.1	287.6
386.88	782.57	354.64	552	161.2	284.48
387.12	781.8	354.86	555	161.3	287.6
387.36	783.34	355.08	555	161.4	284.48
387.6	781.03	355.3	551	161.5	284.48
387.84	781.03	355.52	554	161.6	286.04
388.08	782.57	355.74	552	161.7	284.48
388.32	780.26	355.96	552	161.8	282.92
388.56	780.26	356.18	555	161.9	282.92
388.8	781.03	356.4	555	162	281.36
389.04	780.26	356.62	549	162.1	279.8
389.28	781.03	356.84	550	162.2	286.04
389.52	781.03	357.06	549	162.3	281.36
389.76	781.03	357.28	554	162.4	276.68
390	780.26	357.5	555	162.5	278.24
390.24	781.03	357.72	552	162.6	275.12
390.48	780.26	357.94	554	162.7	278.24
390.72	780.26	358.16	549	162.8	278.24
390.96	781.03	358.38	548	162.9	276.68
391.2	780.26	358.6	551	163	273.56
391.44	781.03	358.82	547	163.1	273.56
391.68	780.26	359.04	551	163.2	275.12
391.92	779.49	359.26	555	163.3	273.56
392.16	779.49	359.48	548	163.4	275.12
392.4	781.03	359.7	548	163.5	273.56
392.64	780.26	359.92	552	163.6	275.12
392.88	779.49	360.14	551	163.7	273.56
393.12	781.03	360.36	548	163.8	270.44
393.36	781.8	360.58	549	163.9	272
393.6	780.26	360.8	547	164	272
393.84	779.49	361.02	550	164.1	268.88
394.08	779.49	361.24	552	164.2	272
394.32	780.26	361.46	552	164.3	270.44
394.56	780.26	361.68	546	164.4	268.88
394.8	780.26	361.9	546	164.5	267.32
395.04	778.72	362.12	545	164.6	267.32
395.28	779.49	362.34	545	164.7	264.2
395.52	780.26	362.56	546	164.8	265.76
395.76	779.49	362.78	551	164.9	262.64
396	779.49	363	551	165	265.76
396.24	778.72	363.22	550	165.1	264.2
396.48	779.49	363.44	543	165.2	264.2
396.72	778.72	363.66	550	165.3	262.64
396.96	779.49	363.88	551	165.4	262.64
397.2	779.49	364.1	543	165.5	264.2
397.44	779.49	364.32	551	165.6	261.08
397.68	779.49	364.54	548	165.7	261.08
397.92	777.95	364.76	547	165.8	262.64
398.16	778.72	364.98	548	165.9	261.08
398.4	777.95	365.2	543	166	259.52
398.64	779.49	365.42	547	166.1	262.64
398.88	775.64	365.64	544	166.2	259.52
399.12	778.72	365.86	548	166.3	257.96
399.36	779.49	366.08	545	166.4	257.96
399.6	778.72	366.3	544	166.5	257.96
399.84	777.95	366.52	544	166.6	254.84
400.08	778.72	366.74	548	166.7	256.4
400.32	777.95	366.96	540	166.8	256.4
400.56	779.49	367.18	548	166.9	256.4
400.8	777.95	367.4	546	167	254.84
401.04	777.18	367.62	547	167.1	254.84
401.28	778.72	367.84	544	167.2	251.72
401.52	778.72	368.06	545	167.3	254.84
401.76	777.95	368.28	547	167.4	253.28
402	777.95	368.5	548	167.5	253.28
402.24	777.95	368.72	540	167.6	253.28
402.48	778.72	368.94	544	167.7	251.72
402.72	777.95	369.16	546	167.8	254.84
402.96	777.95	369.38	547	167.9	248.6
403.2	777.95	369.6	543	168	248.6
403.44	777.95	369.82	538	168.1	247.04
403.68	777.95	370.04	540	168.2	247.04
403.92	777.18	370.26	538	168.3	247.04
404.16	777.95	370.48	540	168.4	243.92
404.4	776.41	370.7	543	168.5	243.92
404.64	777.18	370.92	540	168.6	243.92
404.88	777.95	371.14	538	168.7	245.48
405.12	777.95	371.36	543	168.8	243.92
405.36	779.49	371.58	540	168.9	242.36
405.6	777.18	371.8	543	169	243.92
405.84	776.41	372.02	544	169.1	242.36
406.08	776.41	372.24	542	169.2	243.92
406.32	777.95	372.46	543	169.3	242.36
406.56	777.95	372.68	538	169.4	240.8
406.8	777.18	372.9	543	169.5	240.8
407.04	776.41	373.12	544	169.6	240.8
407.28	777.18	373.34	537	169.7	240.8
407.52	778.72	373.56	537	169.8	237.68
407.76	777.18	373.78	542	169.9	239.24
408	776.41	374	536	170	239.24
408.24	777.18	374.22	539	170.1	239.24
408.48	777.18	374.44	537	170.2	239.24
408.72	776.41	374.66	537	170.3	234.56
408.96	777.18	374.88	538	170.4	234.56
409.2	776.41	375.1	537	170.5	234.56
409.44	777.18	375.32	535	170.6	236.12
409.68	776.41	375.54	541	170.7	237.68
409.92	776.41	375.76	541	170.8	231.44
410.16	776.41	375.98	537	170.9	236.12
410.4	777.95	376.2	535	171	233
410.64	777.18	376.42	540	171.1	234.56
410.88	777.18	376.64	541	171.2	234.56
411.12	775.64	376.86	539	171.3	233
411.36	778.72	377.08	539	171.4	231.44
411.6	775.64	377.3	537	171.5	229.88
411.84	776.41	377.52	534	171.6	231.44
412.08	776.41	377.74	540	171.7	228.32
412.32	777.18	377.96	539	171.8	229.88
412.56	775.64	378.18	540	171.9	228.32
412.8	775.64	378.4	533	172	225.2
413.04	775.64	378.62	539	172.1	228.32
413.28	775.64	378.84	532	172.2	226.76
413.52	775.64	379.06	531	172.3	225.2
413.76	774.87	379.28	532	172.4	223.64
414	776.41	379.5	538	172.5	226.76
414.24	774.87	379.72	537	172.6	226.76
414.48	776.41	379.94	531	172.7	225.2
414.72	775.64	380.16	531	172.8	220.52
414.96	774.87	380.38	536	172.9	223.64
415.2	774.87	380.6	530	173	223.64
415.44	774.87	380.82	538	173.1	223.64
415.68	775.64	381.04	531	173.2	220.52
415.92	772.56	381.26	534	173.3	220.52
416.16	774.87	381.48	535	173.4	218.96
416.4	774.1	381.7	534	173.5	218.96
416.64	774.87	381.92	536	173.6	220.52
416.88	775.64	382.14	534	173.7	218.96
417.12	774.87	382.36	535	173.8	218.96
417.36	773.33	382.58	533	173.9	218.96
417.6	774.87	382.8	532	174	217.4
417.84	773.33	383.02	529	174.1	218.96
418.08	773.33	383.24	534	174.2	217.4
418.32	775.64	383.46	530	174.3	217.4
418.56	775.64	383.68	534	174.4	217.4
418.8	775.64	383.9	529	174.5	214.28
419.04	773.33	384.12	534	174.6	215.84
419.28	773.33	384.34	530	174.7	215.84
419.52	774.1	384.56	532	174.8	214.28
419.76	773.33	384.78	533	174.9	211.16
420	772.56	385	532	175	209.6
420.24	773.33	385.22	530	175.1	209.6
420.48	773.33	385.44	533	175.2	209.6
420.72	773.33	385.66	533	175.3	209.6
420.96	772.56	385.88	528	175.4	211.16
421.2	774.1	386.1	527	175.5	211.16
421.44	774.1	386.32	531	175.6	208.04
421.68	774.1	386.54	527	175.7	214.28
421.92	774.1	386.76	532	175.8	209.6
422.16	772.56	386.98	527	175.9	208.04
422.4	772.56	387.2	526	176	208.04
422.64	773.33	387.42	525	176.1	204.92
422.88	773.33	387.64	526	176.2	204.92
423.12	773.33	387.86	528	176.3	204.92
423.36	774.1	388.08	531	176.4	203.36
423.6	772.56	388.3	529	176.5	200.24
423.84	774.1	388.52	524	176.6	204.92
424.08	772.56	388.74	526	176.7	201.8
424.32	773.33	388.96	531	176.8	201.8
424.56	773.33	389.18	529	176.9	203.36
424.8	773.33	389.4	522	177	203.36
425.04	771.79	389.62	525	177.1	200.24
425.28	772.56	389.84	525	177.2	198.68
425.52	773.33	390.06	525	177.3	200.24
425.76	771.79	390.28	526	177.4	198.68
426	773.33	390.5	527	177.5	200.24
426.24	771.79	390.72	523	177.6	198.68
426.48	772.56	390.94	528	177.7	197.12
426.72	772.56	391.16	526	177.8	194
426.96	772.56	391.38	527	177.9	197.12
427.2	771.79	391.6	521	178	197.12
427.44	771.79	391.82	529	178.1	195.56
427.68	771.79	392.04	524	178.2	200.24
427.92	771.79	392.26	521	178.3	192.44
428.16	772.56	392.48	523	178.4	194
428.4	771.02	392.7	524	178.5	192.44
428.64	771.79	392.92	526	178.6	190.88
428.88	771.02	393.14	521	178.7	194
429.12	771.79	393.36	523	178.8	192.44
429.36	770.25	393.58	519	178.9	190.88
429.6	771.79	393.8	521	179	190.88
429.84	771.79	394.02	520	179.1	189.32
430.08	771.79	394.24	519	179.2	187.76
430.32	771.02	394.46	522	179.3	189.32
430.56	772.56	394.68	520	179.4	190.88
430.8	771.79	394.9	520	179.5	187.76
431.04	771.79	395.12	524	179.6	189.32
431.28	771.02	395.34	525	179.7	190.88
431.52	771.79	395.56	525	179.8	186.2
431.76	771.79	395.78	524	179.9	184.64
432	771.79	396	524	180	187.76
432.24	770.25	396.22	517	180.1	184.64
432.48	771.79	396.44	517	180.2	184.64
432.72	771.79	396.66	524	180.3	187.76
432.96	771.79	396.88	524	180.4	183.08
433.2	771.02	397.1	517	180.5	179.96
433.44	770.25	397.32	523	180.6	183.08
433.68	771.79	397.54	520	180.7	179.96
433.92	771.02	397.76	517	180.8	181.52
434.16	771.79	397.98	519	180.9	183.08
434.4	769.48	398.2	521	181	183.08
434.64	770.25	398.42	522	181.1	175.28
434.88	768.71	398.64	522	181.2	181.52
435.12	771.79	398.86	520	181.3
435.36	767.17	399.08	518	181.4
435.6	771.02	399.3	518	181.5
435.84	771.79	399.52	520	181.6
436.08	770.25	399.74	519	181.7
436.32	771.79	399.96	520	181.8
436.56	769.48	400.18	517	181.9
436.8	771.02	400.4	521	182
437.04	769.48	400.62	518
437.28	769.48	400.84	517
437.52	771.02	401.06	513
437.76	770.25	401.28	518
438	771.02	401.5	520
438.24	770.25	401.72	516
438.48	769.48	401.94	517
438.72	771.02	402.16	518
438.96	769.48	402.38	517
439.2	769.48	402.6	513
439.44	769.48	402.82	514
439.68	770.25	403.04	514
439.92	770.25	403.26	514
440.16	770.25	403.48	512
440.4	769.48	403.7	514
440.64	769.48	403.92	517
440.88	767.94	404.14	512
441.12	768.71	404.36	512
441.36	767.94	404.58	514
441.6	768.71	404.8	512
441.84	769.48	405.02	512
442.08	768.71	405.24	511
442.32	767.94	405.46	515
442.56	768.71	405.68	515
442.8	768.71	405.9	515
443.04	769.48	406.12	512
443.28	767.94	406.34	515
443.52	769.48	406.56	508
443.76	768.71	406.78	514
444	767.94	407	514
444.24	768.71	407.22	506
444.48	769.48	407.44	510
444.72	767.17	407.66	513
444.96	769.48	407.88	508
445.2	767.94	408.1	508
445.44	767.94	408.32	506
445.68	767.94	408.54	512
445.92	769.48	408.76	506
446.16	767.94	408.98	510
446.4	767.17	409.2	506
446.64	767.94	409.42	510
446.88	767.94	409.64	511
447.12	767.94	409.86	511
447.36	765.63	410.08	511
447.6	767.94	410.3	503
447.84	768.71	410.52	507
448.08	767.94	410.74	506
448.32	766.4	410.96	509
448.56	768.71	411.18	504
448.8	766.4	411.4	503
449.04	767.17	411.62	507
449.28	767.17	411.84	507
449.52	767.94	412.06	502
449.76	767.17	412.28	504
450	766.4	412.5	504
450.24	765.63	412.72	506
450.48	767.17	412.94	503
450.72	766.4	413.16	503
450.96	766.4	413.38	508
451.2	767.17	413.6	500
451.44	767.17	413.82	506
451.68	766.4	414.04	506
451.92	766.4	414.26	499
452.16	766.4	414.48	505
452.4	764.86	414.7	501
452.64	767.94	414.92	503
452.88	767.17	415.14	502
453.12	765.63	415.36	501
453.36	766.4	415.58	506
453.6	767.94	415.8	500
453.84	767.94	416.02	503
454.08	765.63	416.24	505
454.32	766.4	416.46	504
454.56	767.17	416.68	500
454.8	765.63	416.9	504
455.04	765.63	417.12	499
455.28	765.63	417.34	495
455.52	765.63	417.56	499
455.76	765.63	417.78	502
456	766.4	418	503
456.24	765.63	418.22	502
456.48	765.63	418.44	501
456.72	764.09	418.66	499
456.96	765.63	418.88	501
457.2	764.86	419.1	500
457.44	766.4	419.32	496
457.68	764.86	419.54	501
457.92	765.63	419.76	494
458.16	765.63	419.98	498
458.4	764.09	420.2	500
458.64	765.63	420.42	500
458.88	763.32	420.64	493
459.12	764.09	420.86	498
459.36	762.55	421.08	495
459.6	766.4	421.3	495
459.84	766.4	421.52	499
460.08	764.86	421.74	494
460.32	765.63	421.96	499
460.56	765.63	422.18	493
460.8	766.4	422.4	492
461.04	764.86	422.62	496
461.28	763.32	422.84	490
461.52	764.86	423.06	498
461.76	765.63	423.28	494
462	764.09	423.5	497
462.24	764.09	423.72	491
462.48	764.09	423.94	489
462.72	764.09	424.16	496
462.96	763.32	424.38	490
463.2	764.09	424.6	495
463.44	764.86	424.82	488
463.68	763.32	425.04	494
463.92	765.63	425.26	495
464.16	764.09	425.48	494
464.4	762.55	425.7	487
464.64	763.32	425.92	487
464.88	764.09	426.14	494
465.12	763.32	426.36	493
465.36	766.4	426.58	492
465.6	763.32	426.8	487
465.84	764.86	427.02	491
466.08	763.32	427.24	492
466.32	765.63	427.46	487
466.56	762.55	427.68	487
466.8	763.32	427.9	489
467.04	764.09	428.12	489
467.28	761.78	428.34	491
467.52	762.55	428.56	487
467.76	764.09	428.78	490
468	762.55	429	484
468.24	762.55	429.22	484
468.48	764.86	429.44	491
468.72	763.32	429.66	490
468.96	762.55	429.88	486
469.2	761.78	430.1	485
469.44	762.55	430.32	484
469.68	762.55	430.54	489
469.92	762.55	430.76	489
470.16	762.55	430.98	488
470.4	763.32	431.2	488
470.64	762.55	431.42	487
470.88	761.01	431.64	482
471.12	761.78	431.86	483
471.36	763.32	432.08	484
471.6	762.55	432.3	486
471.84	763.32	432.52	480
472.08	761.78	432.74	482
472.32	763.32	432.96	482
472.56	761.78	433.18	481
472.8	762.55	433.4	482
473.04	761.78	433.62	481
473.28	761.78	433.84	479
473.52	761.01	434.06	484
473.76	761.78	434.28	479
474	761.78	434.5	477
474.24	761.78	434.72	480
474.48	761.78	434.94	479
474.72	761.01	435.16	483
474.96	761.01	435.38	484
475.2	761.78	435.6	477
475.44	761.01	435.82	478
475.68	761.01	436.04	480
475.92	761.78	436.26	477
476.16	761.01	436.48	479
476.4	759.47	436.7	476
476.64	760.24	436.92	477
476.88	760.24	437.14	474
477.12	761.01	437.36	474
477.36	759.47	437.58	475
477.6	760.24	437.8	480
477.84	758.7	438.02	480
478.08	760.24	438.24	475
478.32	761.78	438.46	480
478.56	760.24	438.68	474
478.8	760.24	438.9	480
479.04	761.01	439.12	480
479.28	759.47	439.34	476
[truncated: 6,408 more rows]

## Sheet: Figure 2c
	C/C0	Efficiency
1	1	0.712351
2	1.1242	0.720982
3	1.11349	0.720238
4	1.08779	0.718452
5	0.985011	0.710268
6	0.881156	0.695833
7	0.791221	0.683333
8	0.752677	0.677976
9	0.734475	0.675446
10	0.726981	0.674405
11	0.722698	0.67381
12	0.717345	0.673065
13	0.715203	0.672768
14	0.716274	0.672917
15	0.715203	0.672768
16	0.717345	0.673065
17	0.717345	0.673065
18	0.720557	0.673512
19	0.720557	0.673512
20	0.720557	0.673512
21	0.719486	0.673363
22	0.719486	0.673363
23	0.716274	0.672917
24	0.715203	0.672768
25	0.714133	0.672619
26	0.711991	0.672321
27	0.713062	0.67247
28	0.714133	0.672619
29	0.717345	0.673065
30	0.717345	0.673065
31	0.717345	0.673065
32	0.718415	0.673214
33	0.721627	0.673661
34	0.718415	0.673214
35	0.720557	0.673512
36	0.719486	0.673363
37	0.720557	0.673512
38	0.722698	0.67381
39	0.720557	0.673512
40	0.722698	0.67381
41	0.720557	0.673512
42	0.721627	0.673661
43	0.721627	0.673661
44	0.720557	0.673512
45	0.722698	0.67381
46	0.720557	0.673512
47	0.720557	0.673512
48	0.721627	0.673661
49	0.720557	0.673512
50	0.722698	0.67381

## Sheet: Figure 2d
Volume	Capacity	SD	Charge	SD
uL	nAh uL-1		uC
0.01	567.593	150.463	61.3	16.25
0.05	188.333	33.6111	101.7	18.15
0.1	138.333	12.3081	149.4	13.2928
0.2	84.0509	6.78422	181.55	14.6539
0.5	50.3704	2.35917	272	12.7395
1	20.2685	1.65174	218.9	17.8388
3	5.94907	0.762333	192.75	24.6996

## Sheet: Figure 2e
Volume	Volumetric Capacity
7.6	0.0673684
0.9	0.00783333
0.08	0.108544
0.095	0.431579
3e-05	0.567593
0.0003	0.138333
0.003	0.0202685
