# Supplementary material for: A microscale soft lithium-ion battery for tissue stimulation
Source: Nat Chem Eng. 2024 Oct 25;1(11):691–701. doi: 10.1038/s44286-024-00136-z (PMC11606923; doi:10.1038/s44286-024-00136-z)
Supplement: Supplementary file 8 — Statistical source data. [file 44286_2024_136_MOESM8_ESM.xls]

## Sheet: Figure 3c
	0	10	Control
	1.29114	4.51375	1.04018
	1.26502	4.20834	1.03246
	0.936	3.8	1.023

## Sheet: Figure 3e
	0	10	Control
	0.274912	8.342	0.840721
	0.89	6.25	1.12
	1.02	9.53	1.023

## Sheet: Figure 3g
	0	10	Control
	1.03136	17.8813	1.14635
	1.05	20.36	1.06
	0.968	9.56	0.956
