# Supplementary material for: A microscale soft lithium-ion battery for tissue stimulation
Source: Nat Chem Eng. 2024 Oct 25;1(11):691–701. doi: 10.1038/s44286-024-00136-z (PMC11606923; doi:10.1038/s44286-024-00136-z)
Supplement: Supplementary file 9 — Statistical source data. [file 44286_2024_136_MOESM9_ESM.xls]

## Sheet: Figure 4a
Time	ECG
s
0	-0.414
0.001	-0.72
0.002	-0.524
0.003	-0.723
0.004	-1.095
0.005	-0.89
0.006	-0.659
0.007	-0.626
0.008	-0.642
0.009	-0.517
0.01	-0.999
0.011	-0.283
0.012	-0.578
0.013	-0.511
0.014	-0.199
0.015	-0.463
0.016	-0.793
0.017	-0.768
0.018	-0.675
0.019	-0.655
0.02	-0.019
0.021	-0.344
0.022	-0.183
0.023	-0.427
0.024	-0.81
0.025	-0.536
0.026	-0.292
0.027	-0.238
0.028	-0.238
0.029	-0.161
0.03	-0.684
0.031	-0.199
0.032	-0.324
0.033	-0.122
0.034	0.17
0.035	-0.148
0.036	-0.533
0.037	-0.536
0.038	-0.43
0.039	-0.414
0.04	0.109
0.041	-0.238
0.042	-0.045
0.043	-0.209
0.044	-0.543
0.045	-0.276
0.046	-0.061
0.047	-0.061
0.048	-0.087
0.049	-0.019
0.05	-0.543
0.051	0.154
0.052	-0.112
0.053	-0.026
0.054	0.276
0.055	-0.022
0.056	-0.347
0.057	-0.292
0.058	-0.257
0.059	-0.263
0.06	0.26
0.061	-0.093
0.062	0.106
0.063	-0.071
0.064	-0.482
0.065	-0.279
0.066	-0.029
0.067	0.006
0.068	-0.01
0.069	0.074
0.07	-0.424
0.071	0.016
0.072	-0.193
0.073	-0.016
0.074	0.299
0.075	0.051
0.076	-0.254
0.077	-0.244
0.078	-0.202
0.079	-0.244
0.08	0.302
0.081	-0.039
0.082	0.186
0.083	-0.016
0.084	-0.424
0.085	-0.19
0.086	0.048
0.087	0.061
0.088	0.039
0.089	0.18
0.09	-0.27
0.091	0.424
0.092	0.045
0.093	0.125
0.094	0.408
0.095	0.071
0.096	-0.138
0.097	0.225
0.098	0.125
0.099	0.453
0.1	2.673
0.101	5.721
0.102	13.877
0.103	17.064
0.104	10.787
0.105	-1.921
0.106	-4.015
0.107	1.876
0.108	-1.253
0.109	-7.996
0.11	-9.708
0.111	-6.804
0.112	-4.356
0.113	-2.56
0.114	-1.709
0.115	-2.361
0.116	-3.556
0.117	-4.629
0.118	-5.538
0.119	-6.364
0.12	-6.28
0.121	-6.537
0.122	-5.898
0.123	-5.191
0.124	-4.26
0.125	-2.457
0.126	-0.562
0.127	1.086
0.128	2.48
0.129	3.765
0.13	4.105
0.131	5.201
0.132	5.027
0.133	4.912
0.134	4.709
0.135	3.784
0.136	2.689
0.137	1.809
0.138	1.018
0.139	0.479
0.14	0.646
0.141	-0.122
0.142	-0.726
0.143	-3.473
0.144	2.917
0.145	26.441
0.146	35.388
0.147	28.606
0.148	40.839
0.149	71.446
0.15	12.583
0.151	-56.416
0.152	-51.854
0.153	-9.573
0.154	24.825
0.155	29.364
0.156	19.676
0.157	7.247
0.158	-3.145
0.159	-10.771
0.16	-15.532
0.161	-19.522
0.162	-21.825
0.163	-23.566
0.164	-24.793
0.165	-24.642
0.166	-23.836
0.167	-22.538
0.168	-20.684
0.169	-18.298
0.17	-16.206
0.171	-12.766
0.172	-10.264
0.173	-7.523
0.174	-4.851
0.175	-3.11
0.176	-1.776
0.177	-0.536
0.178	0.353
0.179	0.819
0.18	1.5
0.181	1.025
0.182	0.928
0.183	0.36
0.184	-0.402
0.185	-0.411
0.186	-0.331
0.187	-0.292
0.188	-0.17
0.189	0.19
0.19	0.035
0.191	0.98
0.192	1.433
0.193	2.213
0.194	3.052
0.195	3.206
0.196	3.206
0.197	3.501
0.198	3.839
0.199	3.987
0.2	4.597
0.201	4.205
0.202	4.269
0.203	4.003
0.204	3.453
0.205	3.498
0.206	3.54
0.207	3.418
0.208	3.289
0.209	3.354
0.21	2.856
0.211	3.579
0.212	3.322
0.213	3.434
0.214	3.8
0.215	3.579
0.216	3.28
0.217	3.248
0.218	3.351
0.219	3.318
0.22	3.765
0.221	3.245
0.222	3.245
0.223	2.914
0.224	2.281
0.225	2.319
0.226	2.371
0.227	2.172
0.228	1.979
0.229	1.87
0.23	1.15
0.231	1.651
0.232	1.246
0.233	1.147
0.234	1.327
0.235	0.871
0.236	0.366
0.237	0.235
0.238	0.228
0.239	0.093
0.24	0.54
0.241	0.087
0.242	0.161
0.243	-0.106
0.244	-0.662
0.245	-0.527
0.246	-0.366
0.247	-0.44
0.248	-0.533
0.249	-0.514
0.25	-1.083
0.251	-0.691
0.252	-0.851
0.253	-0.684
0.254	-0.376
0.255	-0.713
0.256	-1.067
0.257	-1.06
0.258	-0.916
0.259	-0.941
0.26	-0.341
0.261	-0.655
0.262	-0.491
0.263	-0.649
0.264	-1.067
0.265	-0.819
0.266	-0.578
0.267	-0.546
0.268	-0.588
0.269	-0.504
0.27	-0.964
0.271	-0.283
0.272	-0.572
0.273	-0.511
0.274	-0.209
0.275	-0.514
0.276	-0.813
0.277	-0.771
0.278	-0.662
0.279	-0.623
0.28	-0.071
0.281	-0.379
0.282	-0.196
0.283	-0.341
0.284	-0.787
0.285	-0.536
0.286	-0.318
0.287	-0.273
0.288	-0.283
0.289	-0.167
0.29	-0.62
0.291	0.048
0.292	-0.267
0.293	-0.279
0.294	0.061
0.295	-0.18
0.296	-0.514
0.297	-0.501
0.298	-0.385
0.299	-0.363
0.3	0.199

## Sheet: Figure 4c
	Control	LiDB
	0.923348	1.04406
	0.975254	0.996912
	1.1014	0.905121

## Sheet: Figure 4d
Time	ECG	Time	ECG	Time	ECG	Time	ECG
s		s		s		s
	Discharged		0.2 uL		1 uL		3 uL
0.001	-2.3	0.001	-0.241	0.001	-1.436	0.001	1.764
0.002	0.864	0.002	0.649	0.002	-1.497	0.002	2.255
0.003	-3.444	0.003	0.263	0.003	-0.212	0.003	-9.827
0.004	-1.513	0.004	2.172	0.004	0.405	0.004	-16.075
0.005	-0.215	0.005	-1.073	0.005	0.858	0.005	-2.817
0.006	-3.749	0.006	0.549	0.006	1.205	0.006	14.751
0.007	-4.851	0.007	1.667	0.007	-0.858	0.007	31.449
0.008	-3.395	0.008	-1.77	0.008	2.486	0.008	24.549
0.009	-2.454	0.009	-0.376	0.009	-0.938	0.009	13.123
0.01	-2.435	0.01	2.114	0.01	-1.719	0.01	4.057
0.011	-0.524	0.011	0.8	0.011	1.635	0.011	0.013
0.012	-3.659	0.012	-0.206	0.012	1.789	0.012	3.28
0.013	0.296	0.013	0.238	0.013	0.357	0.013	10.549
0.014	-1.571	0.014	-1.542	0.014	-0.09	0.014	19.213
0.015	-2.747	0.015	1.719	0.015	-0.398	0.015	26.685
0.016	0.899	0.016	-0.087	0.016	-0.63	0.016	36.968
0.017	2.297	0.017	-1.359	0.017	1.484	0.017	36.554
0.018	1.038	0.018	2.236	0.018	-1.818	0.018	36.213
0.019	0.379	0.019	0.829	0.019	1.603	0.019	36.589
0.02	0.662	0.02	-1.275	0.02	2.486	0.02	31.208
0.021	-0.739	0.021	-0.299	0.021	-0.61	0.021	23.27
0.022	2.576	0.022	0.44	0.022	-0.916	0.022	15.975
0.023	-1.153	0.023	-0.061	0.023	0.456	0.023	8.763
0.024	1.153	0.024	1.76	0.024	0.89	0.024	3.418
0.025	2.766	0.025	-1.349	0.025	0.957	0.025	1.288
0.026	-0.556	0.026	0.222	0.026	1.391	0.026	-5.053
0.027	-1.561	0.027	1.301	0.027	-1.038	0.027	-7.562
0.028	-0.186	0.028	-2.091	0.028	2.239	0.028	-7.221
0.029	0.604	0.029	-0.665	0.029	-1.111	0.029	-7.511
0.03	0.546	0.03	1.77	0.03	-2.017	0.03	-4.613
0.031	2.159	0.031	0.546	0.031	1.15	0.031	-1.156
0.032	-1.285	0.032	-0.276	0.032	1.433	0.032	1.176
0.033	2.233	0.033	0.173	0.033	0.006	0.033	3.784
0.034	-0.019	0.034	-1.629	0.034	-0.546	0.034	5.021
0.035	-1.471	0.035	1.555	0.035	-0.459	0.035	4.793
0.036	1.927	0.036	-0.296	0.036	-0.838	0.036	8.802
0.037	2.914	0.037	-1.674	0.037	1.491	0.037	4.809
0.038	1.362	0.038	2.094	0.038	-1.927	0.038	3.89
0.039	0.45	0.039	0.816	0.039	1.298	0.039	6.12
0.04	0.556	0.04	-1.5	0.04	2.358	0.04	4.401
0.041	-0.954	0.041	-0.565	0.041	-0.633	0.041	1.436
0.042	2.152	0.042	0.19	0.042	-1.06	0.042	-0.581
0.043	-1.709	0.043	-0.257	0.043	0.196	0.043	-2.952
0.044	0.488	0.044	1.78	0.044	0.736	0.044	-3.977
0.045	1.915	0.045	-1.449	0.045	0.739	0.045	-4.183
0.046	-1.58	0.046	0.061	0.046	1.285	0.046	-8.747
0.047	-2.634	0.047	1.246	0.047	-1.217	0.047	-5.464
0.048	-1.359	0.048	-2.223	0.048	1.966	0.048	-5.484
0.049	-0.761	0.049	-0.739	0.049	-1.256	0.049	-8.673
0.05	-1.018	0.05	1.786	0.05	-2.281	0.05	-8.375
0.051	0.318	0.051	0.639	0.051	0.864	0.051	-6.711
0.052	-3.145	0.052	-0.276	0.052	1.381	0.052	-5.911
0.053	0.251	0.053	0.119	0.053	-0.116	0.053	-4.546
0.054	-2.139	0.054	-1.706	0.054	-0.662	0.054	-4.34
0.055	-3.492	0.055	1.468	0.055	-0.546	0.055	-4.857
0.056	-0.058	0.056	-0.154	0.056	-1.16	0.056	-0.842
0.057	1.028	0.057	-1.545	0.057	1.317	0.057	-4.272
0.058	-0.324	0.058	2.078	0.058	-2.13	0.058	-4.099
0.059	-0.986	0.059	0.765	0.059	1.282	0.059	-0.575
0.06	-0.755	0.06	-1.532	0.06	2.457	0.06	-0.787
0.061	-1.998	0.061	-0.517	0.061	-0.556	0.061	-2.005
0.062	1.388	0.062	0.414	0.062	-1.063	0.062	-2.422
0.063	-2.156	0.063	0.173	0.063	0.029	0.063	-3.238
0.064	0.296	0.064	2.313	0.064	0.62	0.064	-2.856
0.065	1.789	0.065	-0.668	0.065	0.594	0.065	-2.146
0.066	-1.555	0.066	0.986	0.066	1.465	0.066	-5.875
0.067	-2.528	0.067	2.168	0.067	-1.439	0.067	-1.972
0.068	-1.208	0.068	-1.128	0.068	1.796	0.068	-1.805
0.069	-0.572	0.069	0.257	0.069	-1.33	0.069	-4.995
0.07	-0.845	0.07	2.698	0.07	-2.509	0.07	-4.719
0.071	0.581	0.071	1.455	0.071	0.861	0.071	-3.392
0.072	-2.804	0.072	0.623	0.072	1.51	0.072	-2.991
0.073	0.623	0.073	3.142	0.073	0.305	0.073	-1.988
0.074	-1.748	0.074	9.586	0.074	-0.125	0.074	-2.255
0.075	-3.016	0.075	10.929	0.075	0.093	0.075	-3.029
0.076	0.379	0.076	-49.506	0.076	-0.569	0.076	0.575
0.077	1.413	0.077	-99.783	0.077	2.319	0.077	-2.737
0.078	0.116	0.078	-80.377	0.078	-0.951	0.078	-2.474
0.079	-0.639	0.079	-33.977	0.079	2.017	0.079	0.993
0.08	-0.302	0.08	-7.504	0.08	3.286	0.08	0.893
0.081	-1.497	0.081	0.626	0.081	0.273	0.081	-0.225
0.082	1.796	0.082	3.248	0.082	-0.225	0.082	-0.321
0.083	-1.709	0.083	-8.066	0.083	2.278	0.083	-0.996
0.084	0.784	0.084	-14.607	0.084	9.406	0.084	-0.17
0.085	2.168	0.085	-10.472	0.085	14.481	0.085	0.517
0.086	-1.147	0.086	11.61	0.086	-28.886	0.086	-2.936
0.087	-2.078	0.087	30.993	0.087	-90.913	0.087	1.07
0.088	-0.671	0.088	25.378	0.088	-87.194	0.088	1.169
0.089	0.026	0.089	15.291	0.089	-45.15	0.089	-1.863
0.09	-0.238	0.09	6.846	0.09	-11.892	0.09	-1.728
0.091	1.131	0.091	-0.074	0.091	0.312	0.091	-0.652
0.092	-2.252	0.092	2.592	0.092	2.984	0.092	-0.469
0.093	1.156	0.093	9.878	0.093	-6.367	0.093	0.45
0.094	-1.275	0.094	17.344	0.094	-16.714	0.094	-0.183
0.095	-2.641	0.095	29.949	0.095	-14.285	0.095	-1.102
0.096	0.813	0.096	35.612	0.096	5.577	0.096	2.265
0.097	1.886	0.097	38.144	0.097	34.199	0.097	-1.381
0.098	0.447	0.098	42.204	0.098	33.425	0.098	-1.323
0.099	-0.215	0.099	38.089	0.099	18.674	0.099	2.017
0.1	0.045	0.1	30.492	0.1	5.374	0.1	1.799
0.101	-1.124	0.101	24.613	0.101	-3.386	0.101	0.739
0.102	2.278	0.102	17.967	0.102	-1.076	0.102	0.649
0.103	-1.108	0.103	10.382	0.103	7.385	0.103	-0.103
0.104	1.731	0.104	5.898	0.104	17.35	0.104	0.864
0.105	3.273	0.105	-1.523	0.105	26.547	0.105	1.458
0.106	0.003	0.106	-2.756	0.106	35.519	0.106	-2.014
0.107	-0.986	0.107	-8.471	0.107	37.125	0.107	1.87
0.108	0.379	0.108	-12.689	0.108	41.424	0.108	1.943
0.109	1.005	0.109	-8.471	0.109	36.901	0.109	-1.115
0.11	0.758	0.11	-2.869	0.11	32.223	0.11	-0.989
0.111	2.22	0.111	-1.359	0.111	23.817	0.111	-0.058
0.112	1.15	0.112	0.132	0.112	17.048	0.112	-0.058
0.113	13.11	0.113	2.92	0.113	10.842	0.113	0.72
0.114	10.431	0.114	3.19	0.114	5.368	0.114	-0.299
0.115	-54.752	0.115	7.87	0.115	0.626	0.115	-1.192
0.116	-102.468	0.116	7.144	0.116	-4.33	0.116	2.053
0.117	-83.011	0.117	5.821	0.117	-3.534	0.117	-1.809
0.118	-34.334	0.118	8.85	0.118	-7.912	0.118	-1.629
0.119	-4.247	0.119	6.515	0.119	-4.831	0.119	1.683
0.12	4.362	0.12	2.525	0.12	-2.062	0.12	1.388
0.121	5.474	0.121	1.555	0.121	-3.164	0.121	0.318
0.122	-2.082	0.122	0.267	0.122	-1.686	0.122	0.26
0.123	-16.329	0.123	-2.2	0.123	1.863	0.123	-0.485
0.124	-9.014	0.124	-2.31	0.124	4.732	0.124	0.704
0.125	12.692	0.125	-7.16	0.125	5.978	0.125	1.311
0.126	25.265	0.126	-6.987	0.126	8.188	0.126	-1.992
0.127	21.655	0.127	-6.338	0.127	5.005	0.127	1.86
0.128	16.181	0.128	-10.273	0.128	7.819	0.128	1.85
0.129	8.77	0.129	-8.892	0.129	4.07	0.129	-1.237
0.13	1.407	0.13	-5.998	0.13	0.883	0.13	-1.047
0.131	4.179	0.131	-6.383	0.131	2.29	0.131	-0.042
0.132	6.415	0.132	-6.563	0.132	1.179	0.132	-0.164
0.133	18.002	0.133	-5.214	0.133	-2.393	0.133	0.601
0.134	24.456	0.134	-5.978	0.134	-5.108	0.134	-0.475
0.135	30.556	0.135	-1.96	0.135	-6.415	0.135	-1.227
0.136	38.189	0.136	-2.914	0.136	-8.802	0.136	1.886
0.137	39.567	0.137	-3.983	0.137	-6.274	0.137	-2.12
0.138	35.513	0.138	-0.061	0.138	-10.029	0.138	-1.889
0.139	29.756	0.139	-1.054	0.139	-7.353	0.139	1.484
0.14	23.418	0.14	-3.466	0.14	-5.294	0.14	1.06
0.141	15.291	0.141	-2.689	0.141	-7.639	0.141	0.177
0.142	11.516	0.142	-2.22	0.142	-7.645	0.142	0.18
0.143	1.812	0.143	-2.92	0.143	-5.204	0.143	-0.636
0.144	-0.341	0.144	-1.449	0.144	-3.556	0.144	0.623
0.145	-2.451	0.145	-4.867	0.145	-3.106	0.145	1.137
0.146	-7.751	0.146	-3.595	0.146	-0.993	0.146	-2.111
0.147	-9.03	0.147	-2.306	0.147	-4.051	0.147	1.927
0.148	-6.923	0.148	-5.834	0.148	-0.418	0.148	1.841
0.149	-4.735	0.149	-4.513	0.149	-2.714	0.149	-1.16
0.15	-2.714	0.15	-1.789	0.15	-4.35	0.15	-0.97
0.151	0.899	0.151	-2.711	0.151	-1.523	0.151	-0.225
0.152	0.006	0.152	-3.273	0.152	-0.72	0.152	-0.283
0.153	5.567	0.153	-2.724	0.153	-2.788	0.153	0.588
0.154	4.443	0.154	-4.121	0.154	-3.922	0.154	-0.633
0.155	4.109	0.155	-0.697	0.155	-3.826	0.155	-1.227
0.156	7.819	0.156	-1.95	0.156	-5.573	0.156	1.899
0.157	8.137	0.157	-3.187	0.157	-2.342	0.157	-1.988
0.158	5.647	0.158	0.591	0.158	-5.879	0.158	-1.789
0.159	3.389	0.159	-0.247	0.159	-3.633	0.159	1.465
0.16	1.648	0.16	-2.409	0.16	-1.603	0.16	1.047
0.161	-1.352	0.161	-1.362	0.161	-4.221	0.161	0.064
0.162	-0.212	0.162	-0.414	0.162	-4.713	0.162	0.251
0.163	-5.625	0.163	-0.626	0.163	-2.955	0.163	-0.376
0.164	-4.276	0.164	1.243	0.164	-1.793	0.164	1.333
0.165	-4.067	0.165	-1.741	0.165	-1.76	0.165	1.751
0.166	-8.118	0.166	-0.328	0.166	0.379	0.166	-1.378
0.167	-9.139	0.167	1.176	0.167	-2.769	0.167	2.708
0.168	-7.578	0.168	-2.274	0.168	0.768	0.168	2.647
0.169	-6.454	0.169	-0.932	0.169	-1.288	0.169	-0.279
0.17	-5.84	0.17	1.616	0.17	-2.949	0.17	-0.003
0.171	-3.758	0.171	0.508	0.171	0.042	0.171	0.838
0.172	-5.824	0.172	-0.475	0.172	1.275	0.172	1.067
0.173	-1.33	0.173	-0.177	0.173	-0.357	0.173	4.912
0.174	-3.296	0.174	-1.818	0.174	-1.269	0.174	12.451
0.175	-3.636	0.175	1.272	0.175	-1.012	0.175	1.658
0.176	0.466	0.176	-0.193	0.176	-2.625	0.176	-60.402
0.177	1.58	0.177	-1.597	0.177	0.713	0.177	-97.582
0.178	0.427	0.178	1.947	0.178	-2.496	0.178	-74.453
0.179	-0.408	0.179	0.906	0.179	-0.283	0.179	-26.666
0.18	-0.53	0.18	-1.323	0.18	1.619	0.18	-3.906
0.181	-1.988	0.181	-0.286	0.181	-0.989	0.181	1.699
0.182	0.639	0.182	0.659	0.182	-1.905	0.182	2.233
0.183	-3.415	0.183	0.318	0.183	-0.418	0.183	-10.235
0.184	-1.012	0.184	2.088	0.184	0.646	0.184	-15.027
0.185	-0.173	0.185	-0.877	0.185	0.363	0.185	-3
0.186	-3.836	0.186	0.475	0.186	2.274	0.186	14.664
0.187	-4.677	0.187	1.94	0.187	-1.208	0.187	31.619
0.188	-3.283	0.188	-1.661	0.188	2.069	0.188	25.076
0.189	-2.464	0.189	-0.491	0.189	-0.016	0.189	13
0.19	-2.278	0.19	1.992	0.19	-1.886	0.19	3.546
0.191	-0.797	0.191	0.864	0.191	1.144	0.191	-0.546
0.192	-3.498	0.192	-0.039	0.192	2.419	0.192	2.817
0.193	0.402	0.193	0.244	0.193	0.71	0.193	10.948
0.194	-2.037	0.194	-1.494	0.194	-0.19	0.194	18.645
0.195	-2.628	0.195	1.632	0.195	0.039	0.195	27.492
0.196	1.195	0.196	0.154	0.196	-1.603	0.196	37.109
0.197	2.258	0.197	-1.458	0.197	1.94	0.197	36.48
0.198	1.009	0.198	2.123	0.198	-1.314	0.198	36.705
0.199	0.437	0.199	1.022	0.199	0.511	0.199	36.628
0.2	0.485	0.2	-1.304	0.2	2.493	0.2	30.701
0.201	-0.469	0.201	-0.45	0.201	-0.276	0.201	23.013
0.202	2.368	0.202	0.427	0.202	-1.365	0.202	15.921
0.203	-1.423	0.203	0.039	0.203	0.222	0.203	8.05
0.204	1.449	0.204	1.773	0.204	0.996	0.204	3.958
0.205	2.544	0.205	-1.253	0.205	0.482	0.205	-0.691
0.206	-0.896	0.206	0.006	0.206	2.245	0.206	-6.823
0.207	-1.561	0.207	1.542	0.207	-1.484	0.207	-4.494
0.208	-0.206	0.208	-1.966	0.208	1.69	0.208	-5.002
0.209	0.491	0.209	-0.72	0.209	-0.128	0.209	-7
0.21	0.508	0.21	1.783	0.21	-2.217	0.21	-4.95
0.211	1.616	0.211	0.675	0.211	0.54	0.211	-1.841
0.212	-1.282	0.212	-0.26	0.212	1.915	0.212	0.337
0.213	2.226	0.213	0.003	0.213	0.292	0.213	3.659
0.214	-0.53	0.214	-1.622	0.214	-0.546	0.214	3.909
0.215	-1.58	0.215	1.42	0.215	-0.022	0.215	5.143
0.216	1.834	0.216	-0.08	0.216	-1.837	0.216	8.661
0.217	2.538	0.217	-1.696	0.217	1.85	0.217	4.488
0.218	1.034	0.218	2.024	0.218	-1.436	0.218	4.183
0.219	0.254	0.219	0.948	0.219	0.177	0.219	6.165
0.22	0.231	0.22	-1.426	0.22	2.416	0.22	4.035
0.221	-0.707	0.221	-0.617	0.221	-0.164	0.221	1.137
0.222	1.918	0.222	0.289	0.222	-1.356	0.222	-0.707
0.223	-1.818	0.223	-0.077	0.223	0.067	0.223	-3.714
0.224	0.919	0.224	1.622	0.224	0.777	0.224	-3.652
0.225	1.895	0.225	-1.34	0.225	0.247	0.225	-5.146
0.226	-1.58	0.226	-0.096	0.226	2.168	0.226	-9.069
0.227	-2.377	0.227	1.413	0.227	-1.468	0.227	-5.631
0.228	-1.173	0.228	-2.094	0.228	1.465	0.228	-6.206
0.229	-0.642	0.229	-0.912	0.229	-0.154	0.229	-8.818
0.23	-0.752	0.23	1.696	0.23	-2.477	0.23	-7.909
0.231	0.199	0.231	0.607	0.231	0.173	0.231	-6.354
0.232	-2.82	0.232	-0.408	0.232	1.751	0.232	-5.715
0.233	0.626	0.233	-0.026	0.233	0.18	0.233	-3.694
0.234	-2.294	0.234	-1.651	0.234	-0.553	0.234	-4.565
0.235	-3.241	0.235	1.378	0.235	-0.241	0.235	-3.752
0.236	0.283	0.236	0.032	0.236	-2.082	0.236	-0.44
0.237	1.044	0.237	-1.725	0.237	1.603	0.237	-3.977
0.238	-0.235	0.238	2.04	0.238	-1.462	0.238	-3.232
0.239	-0.826	0.239	0.893	0.239	0.109	0.239	-0.058
0.24	-0.704	0.24	-1.385	0.24	2.416	0.24	-0.777
0.241	-1.465	0.241	-0.546	0.241	-0.055	0.241	-1.915
0.242	1.317	0.242	0.369	0.242	-1.452	0.242	-2.098
0.243	-2.2	0.243	0.225	0.243	-0.119	0.243	-3.633
0.244	0.7	0.244	2.184	0.244	0.736	0.244	-2.111
0.245	1.764	0.245	-0.614	0.245	0.27	0.245	-2.74
0.246	-1.616	0.246	0.729	0.246	2.245	0.246	-5.92
0.247	-2.245	0.247	2.3	0.247	-1.642	0.247	-2.001
0.248	-1.076	0.248	-1.185	0.248	1.279	0.248	-2.474
0.249	-0.482	0.249	0.103	0.249	-0.151	0.249	-5.149
0.25	-0.501	0.25	2.669	0.25	-2.515	0.25	-4.407
0.251	0.472	0.251	1.654	0.251	0.199	0.251	-3.293
0.252	-2.265	0.252	0.896	0.252	1.809	0.252	-3.1
0.253	1.163	0.253	3.508	0.253	0.434	0.253	-1.455
0.254	-1.85	0.254	10.273	0.254	-0.251	0.254	-2.83
0.255	-2.843	0.255	9.059	0.255	0.366	0.255	-2.236
0.256	0.633	0.256	-53.627	0.256	-1.266	0.256	0.842
0.257	1.275	0.257	-100.682	0.257	2.605	0.257	-2.766
0.258	-0.093	0.258	-77.791	0.258	-0.45	0.258	-1.985
0.259	-0.729	0.259	-31.199	0.259	0.832	0.259	1.256
0.26	-0.671	0.26	-6.65	0.26	3.225	0.26	0.578
0.261	-1.452	0.261	1.076	0.261	0.822	0.261	-0.215
0.262	1.24	0.262	3.032	0.262	-0.52	0.262	-0.151
0.263	-2.287	0.263	-8.516	0.263	1.972	0.263	-1.407
0.264	0.729	0.264	-14.481	0.264	8.844	0.264	0.501
0.265	1.712	0.265	-9.419	0.265	14.648	0.265	0.01
0.266	-1.6	0.266	12.175	0.266	-24.533	0.266	-2.904
0.267	-2.165	0.267	31.131	0.267	-88.97	0.267	1.16
0.268	-0.832	0.268	25.898	0.268	-89.221	0.268	0.626
0.269	-0.331	0.269	14.793	0.269	-46.213	0.269	-2.053
0.27	-0.296	0.27	5.773	0.27	-12.93	0.27	-1.404
0.271	0.569	0.271	-0.491	0.271	-0.633	0.271	-0.533
0.272	-2.133	0.272	2.625	0.272	3.228	0.272	-0.665
0.273	1.362	0.273	10.183	0.273	-5.75	0.273	0.829
0.274	-1.571	0.274	17.899	0.274	-17.051	0.274	-0.916
0.275	-2.425	0.275	30.322	0.275	-15.509	0.275	-0.395
0.276	1.16	0.276	36.2	0.276	2.91	0.276	2.207
0.277	1.86	0.277	38.275	0.277	33.724	0.277	-1.542
0.278	0.671	0.278	41.957	0.278	35.461	0.278	-0.819
0.279	0.128	0.279	37.974	0.279	19.091	0.279	2.229
0.28	0.186	0.28	30.216	0.28	5.737	0.28	1.516
0.281	-0.414	0.281	24.163	0.281	-2.917	0.281	0.623
0.282	2.432	0.282	17.588	0.282	-1.741	0.282	0.755
0.283	-0.999	0.283	9.939	0.283	6.653	0.283	-0.626
0.284	2.262	0.284	5.156	0.284	16.753	0.284	1.446
0.285	3.277	0.285	-2.753	0.285	25.895	0.285	0.777
0.286	-0.026	0.286	-5.092	0.286	35.911	0.286	-1.96
0.287	-0.588	0.287	-5.487	0.287	36.984	0.287	1.979
0.288	0.604	0.288	-9.602	0.288	40.89	0.288	1.375
0.289	1.047	0.289	-7.636	0.289	37.858	0.289	-1.394
0.29	1.025	0.29	-3.444	0.29	30.293	0.29	-0.845
0.291	1.937	0.291	-2.156	0.291	26.245	0.291	0
0.292	1.542	0.292	-0.533	0.292	20.958	0.292	-0.263
0.293	13.225	0.293	2.316	0.293	12.374	0.293	1.057
0.294	6.132	0.294	2.872	0.294	5.156	0.294	-1.086
0.295	-55.793	0.295	7.507	0.295	0.267	0.295	-0.498
0.296	-99.314	0.296	7.006	0.296	-5.561	0.296	2.078
0.297	-80.226	0.297	5.3	0.297	-4.147	0.297	-1.847
0.298	-33.303	0.298	8.583	0.298	-7.825	0.298	-1.15
0.299	-4.696	0.299	6.46	0.299	-6.524	0.299	1.828
0.3	3.511	0.3	2.38	0.3	-2.499	0.3	1.034
0.301	4.992	0.301	1.118	0.301	-2.769	0.301	0.212
0.302	-2.901	0.302	-0.186	0.302	-2.184	0.302	0.421
0.303	-14.636	0.303	-2.692	0.303	1.654	0.303	-0.951
0.304	-5.159	0.304	-2.894	0.304	4.539	0.304	1.33
0.305	13.447	0.305	-7.372	0.305	5.635	0.305	0.623
0.306	23.682	0.306	-7.462	0.306	8.503	0.306	-1.969
0.307	19.04	0.307	-6.528	0.307	4.828	0.307	1.976
0.308	14.934	0.308	-10.421	0.308	6.958	0.308	1.317
0.309	8.098	0.309	-9.114	0.309	5.268	0.309	-1.397
0.31	1.307	0.31	-6.03	0.31	0.896	0.31	-0.771
0.311	3.787	0.311	-6.219	0.311	1.43	0.311	0.022
0.312	6.566	0.312	-6.21	0.312	1.34	0.312	-0.324
0.313	18.233	0.313	-4.876	0.313	-2.249	0.313	0.964
0.314	24.102	0.314	-5.512	0.314	-4.937	0.314	-1.275
0.315	30.444	0.315	-1.69	0.315	-6.007	0.315	-0.623
0.316	37.919	0.316	-2.271	0.316	-9.152	0.316	1.796
0.317	38.757	0.317	-3.669	0.317	-6.004	0.317	-2.229
0.318	34.697	0.318	0.321	0.318	-8.921	0.318	-1.352
0.319	29.146	0.319	-0.578	0.319	-8.436	0.319	1.651
0.32	22.525	0.32	-3.174	0.32	-5.159	0.32	0.909
0.321	15.021	0.321	-2.644	0.321	-6.669	0.321	0.051
0.322	10.774	0.322	-2.165	0.322	-7.485	0.322	0.283
0.323	1.217	0.323	-2.875	0.323	-5.104	0.323	-1.105
0.324	-0.039	0.324	-1.561	0.324	-3.45	0.324	1.404
0.325	-2.345	0.325	-4.664	0.325	-3.103	0.325	0.553
0.326	-6.033	0.326	-3.858	0.326	-0.508	0.326	-1.927
0.327	-7.266	0.327	-2.217	0.327	-3.845	0.327	2.005
0.328	-9.477	0.328	-5.898	0.328	-1.015	0.328	1.179
0.329	-6.675	0.329	-4.558	0.329	-1.269	0.329	-1.494
0.33	-2.294	0.33	-1.956	0.33	-4.26	0.33	-0.819
0.331	1.809	0.331	-2.596	0.331	-2.429	0.331	0.026
0.332	1.703	0.332	-3.257	0.332	-0.668	0.332	-0.315
0.333	7.035	0.333	-2.618	0.333	-2.663	0.333	1.073
0.334	5.178	0.334	-3.881	0.334	-3.935	0.334	-1.304
0.335	5.024	0.335	-0.723	0.335	-3.736	0.335	-0.575
0.336	8.455	0.336	-1.664	0.336	-6.01	0.336	1.741
0.337	8.153	0.337	-3.251	0.337	-2.47	0.337	-2.207
0.338	5.573	0.338	0.63	0.338	-5.146	0.338	-1.304
0.339	3.37	0.339	-0.074	0.339	-4.925	0.339	1.686
0.34	1.455	0.34	-2.319	0.34	-1.69	0.34	0.742
0.341	-0.983	0.341	-1.282	0.341	-3.357	0.341	-0.077
0.342	-0.421	0.342	-0.347	0.342	-4.738	0.342	0.418
0.343	-5.718	0.343	-0.585	0.343	-3.065	0.343	-0.723
0.344	-3.842	0.344	1.118	0.344	-1.876	0.344	2.017
0.345	-3.932	0.345	-1.577	0.345	-1.882	0.345	1.156
0.346	-8.021	0.346	-0.418	0.346	0.675	0.346	-1.131
0.347	-8.667	0.347	1.346	0.347	-2.522	0.347	2.772
0.348	-7.315	0.348	-2.271	0.348	0.109	0.348	1.982
0.349	-6.441	0.349	-1.108	0.349	0.18	0.349	-0.748
0.35	-5.67	0.35	1.439	0.35	-2.811	0.35	0.051
0.351	-4.285	0.351	0.44	0.351	-0.829	0.351	0.813
0.352	-5.821	0.352	-0.501	0.352	1.301	0.352	0.941
0.353	-1.41	0.353	-0.186	0.353	-0.193	0.353	7.054
0.354	-3.919	0.354	-1.693	0.354	-1.182	0.354	13.967
0.355	-3.945	0.355	1.208	0.355	-0.861	0.355	-3.071
0.356	0.161	0.356	-0.045	0.356	-2.891	0.356	-65.783
0.357	0.826	0.357	-1.651	0.357	0.553	0.357	-97.965
0.358	-0.302	0.358	2.014	0.358	-1.773	0.358	-70.965
0.359	-0.777	0.359	1.131	0.359	-1.725	0.359	-23.707
0.36	-1.099	0.36	-1.205	0.36	1.385	0.36	-2.708
0.361	-1.741	0.361	-0.289	0.361	-0.36	0.361	2.743
0.362	0.263	0.362	0.607	0.362	-2.101	0.362	3.007
0.363	-3.736	0.363	0.305	0.363	-0.581	0.363	-10.247
0.364	-0.755	0.364	1.876	0.364	0.421	0.364	-13.572
0.365	-0.228	0.365	-0.774	0.365	0.199	0.365	-2.628
0.366	-3.919	0.366	0.273	0.366	2.454	0.366	15.076
0.367	-4.266	0.367	2.024	0.367	-0.903	0.367	31.237
0.368	-2.93	0.368	-1.635	0.368	1.323	0.368	24.369
0.369	-2.294	0.369	-0.604	0.369	1.43	0.369	13.28
0.37	-1.931	0.37	1.892	0.37	-1.59	0.37	4.025
0.371	-1.169	0.371	0.88	0.371	0.257	0.371	-0.321
0.372	-3.196	0.372	-0.032	0.372	2.329	0.372	2.965
0.373	0.684	0.373	0.193	0.373	0.835	0.373	11.78
0.374	-2.313	0.374	-1.385	0.374	-0.186	0.374	18.388
0.375	-2.583	0.375	1.352	0.375	0.112	0.375	28.343
0.376	1.16	0.376	0.263	0.376	-1.85	0.376	37.013
0.377	1.712	0.377	-1.619	0.377	1.654	0.377	36.303
0.378	0.671	0.378	1.94	0.378	-0.514	0.378	36.734
0.379	0.222	0.379	1.189	0.379	-0.813	0.379	36.152
0.38	0.067	0.38	-1.166	0.38	2.239	0.38	29.573
0.381	-0.241	0.381	-0.36	0.381	0.604	0.381	21.973
0.382	1.911	0.382	0.508	0.382	-1.272	0.382	15.195
0.383	-1.651	0.383	0.141	0.383	0.09	0.383	6.913
0.384	1.651	0.384	1.709	0.384	0.867	0.384	3.842
0.385	2.422	0.385	-1.054	0.385	0.44	0.385	-1.956
0.386	-1.028	0.386	-0.167	0.386	2.355	0.386	-6.997
0.387	-1.327	0.387	1.632	0.387	-1.095	0.387	-4.687
0.388	-0.048	0.388	-2.014	0.388	0.903	0.388	-5.808
0.389	0.427	0.389	-1.012	0.389	1.317	0.389	-7.456
0.39	0.691	0.39	1.638	0.39	-1.956	0.39	-4.732
0.391	1.23	0.391	0.63	0.391	-0.344	0.391	-1.686
0.392	-1.005	0.392	-0.344	0.392	1.866	0.392	0.296
0.393	2.512	0.393	-0.019	0.393	0.427	0.393	4.26
0.394	-0.803	0.394	-1.529	0.394	-0.459	0.394	3.36
0.395	-1.436	0.395	1.256	0.395	-0.022	0.395	5.965
0.396	2.123	0.396	0.145	0.396	-1.947	0.396	8.555
0.397	2.429	0.397	-1.725	0.397	1.417	0.397	4.542
0.398	1.047	0.398	2.017	0.398	-0.562	0.398	4.896
0.399	0.456	0.399	1.038	0.399	-1.118	0.399	6.467
0.4	0.222	0.4	-1.442	0.4	2.143	0.4	3.762
0.401	-0.055	0.401	-0.726	0.401	0.642	0.401	0.919
0.402	1.837	0.402	0.206	0.402	-1.176	0.402	-0.748
0.403	-1.943	0.403	0	0.403	-0.116	0.403	-4.317
0.404	1.449	0.404	1.539	0.404	0.649	0.404	-3.049
0.405	1.931	0.405	-1.118	0.405	0.206	0.405	-5.782
0.406	-1.625	0.406	-0.096	0.406	2.168	0.406	-8.744
0.407	-2.037	0.407	1.658	0.407	-1.025	0.407	-5.41
0.408	-0.932	0.408	-1.998	0.408	0.655	0.408	-6.685
0.409	-0.62	0.409	-1.041	0.409	1.214	0.409	-8.972
0.41	-0.527	0.41	1.568	0.41	-2.168	0.41	-7.584
0.411	-0.318	0.411	0.713	0.411	-0.742	0.411	-6.148
0.412	-2.628	0.412	-0.225	0.412	1.622	0.412	-5.705
0.413	0.758	0.413	0.122	0.413	0.305	0.413	-3.081
0.414	-2.57	0.414	-1.404	0.414	-0.604	0.414	-5.066
0.415	-3.183	0.415	1.304	0.415	-0.215	0.415	-3.106
0.416	0.312	0.416	0.228	0.416	-2.043	0.416	-0.556
0.417	0.649	0.417	-1.77	0.417	1.124	0.417	-3.877
0.418	-0.536	0.418	1.821	0.418	-0.61	0.418	-2.515
0.419	-0.948	0.419	1.015	0.419	-1.295	0.419	0.273
0.42	-1.163	0.42	-1.304	0.42	2.082	0.42	-0.977
0.421	-1.237	0.421	-0.61	0.421	0.845	0.421	-2.072
0.422	0.787	0.422	0.331	0.422	-1.253	0.422	-2.001
0.423	-2.721	0.423	0.132	0.423	-0.212	0.423	-4.083
0.424	0.797	0.424	1.908	0.424	0.585	0.424	-1.523
0.425	1.523	0.425	-0.591	0.425	0.199	0.425	-3.408
0.426	-1.886	0.426	0.553	0.426	2.082	0.426	-5.596
0.427	-2.149	0.427	2.554	0.427	-1.041	0.427	-1.895
0.428	-1.047	0.428	-1.022	0.428	0.466	0.428	-2.959
0.429	-0.671	0.429	1.735	0.429	1.275	0.429	-5.374
0.43	-0.447	0.43	3.784	0.43	-2.114	0.43	-4.26
0.431	-0.218	0.431	-1.988	0.431	-0.726	0.431	-3.28
0.432	-2.335	0.432	-1.58	0.432	1.664	0.432	-3.245
0.433	1.073	0.433	3.479	0.433	0.668	0.433	-0.996
0.434	-2.348	0.434	11.783	0.434	-0.061	0.434	-3.46
0.435	-2.936	0.435	7.539	0.435	0.405	0.435	-1.58
0.436	0.607	0.436	-56.833	0.436	-1.259	0.436	0.517
0.437	0.944	0.437	-100.412	0.437	1.825	0.437	-2.898
0.438	-0.138	0.438	-74.206	0.438	0.312	0.438	-1.526
0.439	-0.588	0.439	-28.147	0.439	-0.71	0.439	1.462
0.44	-0.707	0.44	-5.83	0.44	2.772	0.44	0.369
0.441	-0.71	0.441	1.442	0.441	1.709	0.441	-0.418
0.442	1.227	0.442	3	0.442	-0.1	0.442	-0.161
0.443	-2.226	0.443	-8.317	0.443	3.816	0.443	-1.895
0.444	1.311	0.444	-13.013	0.444	9.226	0.444	0.996
0.445	1.956	0.445	-5.705	0.445	10.909	0.445	-0.642
0.446	-1.394	0.446	15.031	0.446	-25.169	0.446	-2.525
0.447	-1.629	0.447	31.089	0.447	-87.383	0.447	1.214
0.448	-0.491	0.448	22.85	0.448	-90.104	0.448	-0.01
0.449	-0.183	0.449	12.56	0.449	-45.041	0.449	-2.384
0.45	0.035	0.45	5.198	0.45	-12.072	0.45	-1.343
0.451	0.132	0.451	0.276	0.451	-0.816	0.451	-0.501
0.452	-1.876	0.452	3.582	0.452	3.518	0.452	-0.732
0.453	1.51	0.453	11.079	0.453	-5.095	0.453	1.259
0.454	-1.95	0.454	18.751	0.454	-17	0.454	-1.593
0.455	-2.461	0.455	30.405	0.455	-16.708	0.455	0.087
0.456	1.108	0.456	36.232	0.456	1.51	0.456	1.87
0.457	1.346	0.457	37.556	0.457	34.093	0.457	-1.552
0.458	0.225	0.458	40.945	0.458	38.956	0.458	-0.193
0.459	-0.199	0.459	36.843	0.459	18.719	0.459	2.535
0.46	-0.389	0.46	28.834	0.46	4.6	0.46	1.272
0.461	-0.26	0.461	22.712	0.461	-2.756	0.461	0.447
0.462	1.725	0.462	16.229	0.462	-1.889	0.462	0.707
0.463	-1.542	0.463	8.847	0.463	6.377	0.463	-1.038
0.464	2.242	0.464	4.208	0.464	16.602	0.464	1.966
0.465	3.068	0.465	-3.254	0.465	25.982	0.465	0.238
0.466	-0.106	0.466	-5.647	0.466	35.76	0.466	-1.42
0.467	-0.257	0.467	-5.406	0.467	37.858	0.467	2.226
0.468	0.961	0.468	-9.557	0.468	40.078	0.468	0.951
0.469	1.295	0.469	-7.742	0.469	39.133	0.469	-1.465
0.47	1.552	0.47	-3.289	0.47	30.563	0.47	-0.463
0.471	1.709	0.471	-1.879	0.471	25.089	0.471	0.109
0.472	1.622	0.472	-0.18	0.472	20.399	0.472	-0.302
0.473	12.801	0.473	2.65	0.473	12.143	0.473	1.481
0.474	9.274	0.474	3.328	0.474	4.912	0.474	-1.683
0.475	-47.517	0.475	7.559	0.475	-0.029	0.475	-0.01
0.476	-97.473	0.476	7.363	0.476	-5.445	0.476	1.568
0.477	-85.398	0.477	5.403	0.477	-5.201	0.477	-1.911
0.478	-38.423	0.478	8.503	0.478	-7.025	0.478	-0.623
0.479	-6.357	0.479	6.521	0.479	-7.957	0.479	2.049
0.48	2.772	0.48	2.149	0.48	-3.042	0.48	0.989
0.481	5.962	0.481	0.877	0.481	-1.805	0.481	0.27
0.482	-1.825	0.482	-0.459	0.482	-1.709	0.482	0.453
0.483	-14.247	0.483	-2.817	0.483	1.564	0.483	-1.346
0.484	-2.599	0.484	-3.241	0.484	4.452	0.484	1.899
0.485	16.643	0.485	-7.35	0.485	5.673	0.485	-0.006
0.486	25.693	0.486	-7.581	0.486	8.179	0.486	-1.558
0.487	18.111	0.487	-6.264	0.487	5.904	0.487	2.046
0.488	12.83	0.488	-10.264	0.488	6.216	0.488	0.8
0.489	7.687	0.489	-9.104	0.489	6.65	0.489	-1.658
0.49	0.758	0.49	-5.837	0.49	1.401	0.49	-0.659
0.491	2.223	0.491	-5.917	0.491	0.434	0.491	-0.032
0.492	5.779	0.492	-5.972	0.492	0.97	0.492	-0.472
0.493	17.318	0.493	-4.687	0.493	-1.998	0.493	1.307
0.494	22.84	0.494	-5.182	0.494	-4.716	0.494	-1.876
0.495	29.898	0.495	-1.744	0.495	-6.081	0.495	-0.055
0.496	37.639	0.496	-2.04	0.496	-8.706	0.496	1.507
0.497	38.455	0.497	-3.71	0.497	-6.919	0.497	-2.117
0.498	34.568	0.498	0.289	0.498	-7.928	0.498	-0.745
0.499	29.22	0.499	-0.447	0.499	-9.666	0.499	1.966
0.5	22.374	0.5	-3.161	0.5	-5.577	0.5	0.736
0.501	15.503	0.501	-2.747	0.501	-5.67	0.501	0.08
0.502	10.286	0.502	-2.245	0.502	-7.022	0.502	0.315
0.503	0.71	0.503	-2.865	0.503	-5.304	0.503	-1.468
0.504	-0.312	0.504	-1.709	0.504	-3.585	0.504	1.902
0.505	-3.103	0.505	-4.526	0.505	-2.946	0.505	-0.01
0.506	-8.253	0.506	-3.977	0.506	-0.89	0.506	-1.5
0.507	-8.706	0.507	-1.956	0.507	-2.714	0.507	2.136
0.508	-6.711	0.508	-5.763	0.508	-1.857	0.508	0.835
0.509	-4.562	0.509	-4.796	0.509	0.074	0.509	-1.603
0.51	-1.793	0.51	-1.915	0.51	-3.739	0.51	-0.556
0.511	0.652	0.511	-2.522	0.511	-3.293	0.511	-0.01
0.512	1.256	0.512	-3.238	0.512	-1.121	0.512	-0.395
0.513	6.788	0.513	-2.718	0.513	-2.393	0.513	1.51
0.514	4.616	0.514	-3.803	0.514	-3.617	0.514	-1.809
0.515	5.092	0.515	-0.896	0.515	-3.73	0.515	0.006
0.516	8.731	0.516	-1.526	0.516	-5.458	0.516	1.304
0.517	8.211	0.517	-3.511	0.517	-3.447	0.517	-2.191
0.518	5.785	0.518	0.642	0.518	-4.154	0.518	-0.694
0.519	3.765	0.519	0.164	0.519	-6.197	0.519	1.899
0.52	1.442	0.52	-2.191	0.52	-2.175	0.52	0.636
0.521	-0.344	0.521	-1.404	0.521	-2.435	0.521	-0.061
0.522	-0.787	0.522	-0.472	0.522	-4.314	0.522	0.385
0.523	-6.104	0.523	-0.655	0.523	-3.225	0.523	-1.189
0.524	-3.861	0.524	0.867	0.524	-2.011	0.524	2.496
0.525	-4.533	0.525	-1.43	0.525	-1.783	0.525	0.614
0.526	-8.632	0.526	-0.63	0.526	0.09	0.526	-0.623
0.527	-8.946	0.527	1.478	0.527	-1.433	0.527	3.032
0.528	-7.533	0.528	-2.226	0.528	-0.896	0.528	1.632
0.529	-6.672	0.529	-1.42	0.529	1.301	0.529	-0.72
0.53	-5.416	0.53	1.343	0.53	-2.457	0.53	0.395
0.531	-4.648	0.531	0.569	0.531	-1.87	0.531	0.951
0.532	-5.278	0.532	-0.427	0.532	0.874	0.532	0.752
0.533	-0.787	0.533	-0.202	0.533	0.029	0.533	5.21
0.534	-3.604	0.534	-1.532	0.534	-0.957	0.534	10.488
0.535	-3.19	0.535	1.018	0.535	-0.967	0.535	6.733
0.536	0.948	0.536	0.209	0.536	-2.255	0.536	-54.347
0.537	1.333	0.537	-1.773	0.537	-0.459	0.537	-97.306
0.538	0.302	0.538	1.94	0.538	-0.649	0.538	-77.926
0.539	-0.177	0.539	1.343	0.539	-2.782	0.539	-29.981
0.54	-0.851	0.54	-1.034	0.54	0.973	0.54	-5.336
0.541	-0.829	0.541	-0.347	0.541	0.707	0.541	1.156
0.542	0.096	0.542	0.61	0.542	-1.577	0.542	3.206
0.543	-3.781	0.543	0.373	0.543	-0.774	0.543	-9.987
0.544	-0.549	0.544	1.786	0.544	0.251	0.544	-14.539
0.545	-0.447	0.545	-0.578	0.545	0.324	0.545	-6.563
0.546	-4.077	0.546	0.106	0.546	1.699	0.546	13.257
0.547	-4.183	0.547	2.207	0.547	0.112	0.547	31.777
0.548	-3.029	0.548	-1.561	0.548	0.286	0.548	23.996
0.549	-2.58	0.549	-0.768	0.549	2.361	0.549	13.309
0.55	-1.886	0.55	1.86	0.55	-1.195	0.55	5.249
0.551	-1.812	0.551	0.935	0.551	-0.736	0.551	0.199
0.552	-2.991	0.552	-0.077	0.552	1.837	0.552	2.499
0.553	0.813	0.553	0.125	0.553	1.089	0.553	11.096
0.554	-2.608	0.554	-1.221	0.554	0.058	0.554	16.454
0.555	-2.461	0.555	1.291	0.555	0.045	0.555	27.578
0.556	1.352	0.556	0.427	0.556	-1.067	0.556	35.76
0.557	1.645	0.557	-1.725	0.557	0.52	0.557	36.21
0.558	0.691	0.558	1.969	0.558	0.533	0.558	38.025
0.559	0.456	0.559	1.417	0.559	-1.857	0.559	37.713
0.56	-0.006	0.56	-1.128	0.56	1.899	0.56	30.967
0.561	0.45	0.561	-0.517	0.561	1.597	0.561	23.82
0.562	1.776	0.562	0.324	0.562	-0.671	0.562	16.939
0.563	-1.719	0.563	0.106	0.563	-0.135	0.563	8.179
0.564	1.927	0.564	1.468	0.564	0.652	0.564	5.651
0.565	2.223	0.565	-0.867	0.565	0.546	0.565	-1.365
0.566	-1.073	0.566	-0.244	0.566	1.539	0.566	-5.724
0.567	-1.041	0.567	1.876	0.567	0.067	0.567	-4.105
0.568	0.164	0.568	-1.947	0.568	-0.128	0.568	-6.177
0.569	0.453	0.569	-1.166	0.569	2.22	0.569	-7.645
0.57	1.034	0.57	1.513	0.57	-1.571	0.57	-2.74
0.571	0.713	0.571	0.671	0.571	-1.42	0.571	-3.148
0.572	-0.71	0.572	-0.257	0.572	1.346	0.572	-3.807
0.573	2.74	0.573	-0.003	0.573	0.614	0.573	2.313
0.574	-0.922	0.574	-1.327	0.574	-0.186	0.574	2.56
0.575	-1.073	0.575	1.057	0.575	-0.161	0.575	6.778
0.576	2.303	0.576	0.283	0.576	-1.189	0.576	8.31
0.577	2.127	0.577	-1.985	0.577	0.128	0.577	4.998
0.578	0.97	0.578	1.776	0.578	0.453	0.578	5.991
0.579	0.517	0.579	1.205	0.579	-2.056	0.579	7.337
0.58	-0.096	0.58	-1.33	0.58	1.619	0.58	4.227
0.581	0.254	0.581	-0.642	0.581	1.648	0.581	1.564
0.582	1.317	0.582	0.267	0.582	-0.765	0.582	-0.241
0.583	-2.242	0.583	0.003	0.583	-0.369	0.583	-4.138
0.584	1.452	0.584	1.33	0.584	0.469	0.584	-2.175
0.585	1.552	0.585	-0.938	0.585	0.418	0.585	-5.895
0.586	-1.879	0.586	-0.302	0.586	1.33	0.586	-7.78
0.587	-1.924	0.587	1.741	0.587	0.125	0.587	-4.915
0.588	-0.916	0.588	-1.995	0.588	-0.424	0.588	-6.952
0.589	-0.79	0.589	-1.211	0.589	2.136	0.589	-9.043
0.59	-0.347	0.59	1.542	0.59	-1.683	0.59	-7.427
0.591	-0.835	0.591	0.71	0.591	-1.651	0.591	-6.11
0.592	-2.329	0.592	-0.193	0.592	1.15	0.592	-5.837
0.593	0.893	0.593	0.019	0.593	0.687	0.593	-2.997
0.594	-2.901	0.594	-1.307	0.594	-0.324	0.594	-5.949
0.595	-3	0.595	1.115	0.595	-0.341	0.595	-3.007
0.596	0.536	0.596	0.418	0.596	-1.221	0.596	-1.696
0.597	0.459	0.597	-1.966	0.597	-0.01	0.597	-4.635
0.598	-0.533	0.598	1.886	0.598	0.62	0.598	-46.162
0.599	-0.784	0.599	1.253	0.599	-2.139	0.599	-101.45
0.6	-1.262	0.6	-1.246	0.6	1.642	0.6	-105.263
0.601	-0.636	0.601	-0.665	0.601	1.748	0.601	-97.733
0.602	0.562	0.602	0.315	0.602	-0.887	0.602	-86.94
0.603	-2.737	0.603	0.312	0.603	-0.475	0.603	-81.318
0.604	1.128	0.604	1.863	0.604	0.408	0.604	-80.309
0.605	1.262	0.605	-0.254	0.605	0.418	0.605	-81.626
0.606	-1.956	0.606	0.482	0.606	1.192	0.606	-82.895
0.607	-1.892	0.607	2.759	0.607	0.257	0.607	-82.227
0.608	-0.822	0.608	-0.973	0.608	-0.652	0.608	-78.347
0.609	-0.614	0.609	-0.145	0.609	2.011	0.609	-70.653
0.61	-0.138	0.61	2.535	0.61	-1.712	0.61	-59.169
0.611	-0.716	0.611	1.635	0.611	-1.818	0.611	-44.408
0.612	-2.027	0.612	0.845	0.612	1.176	0.612	-27.289
0.613	1.253	0.613	3.624	0.613	0.951	0.613	-8.943
0.614	-2.486	0.614	10.954	0.614	0.122	0.614	9.39
0.615	-2.621	0.615	6.556	0.615	0.186	0.615	26.521
0.616	0.771	0.616	-57.209	0.616	-0.376	0.616	41.424
0.617	0.716	0.617	-101.479	0.617	0.681	0.617	53.297
0.618	-0.347	0.618	-75.182	0.618	1.516	0.618	61.652
0.619	-0.553	0.619	-28.632	0.619	-1.311	0.619	66.291
0.62	-1.022	0.62	-6.123	0.62	2.403	0.62	67.347
0.621	-0.228	0.621	0.954	0.621	2.637	0.621	65.16
0.622	0.845	0.622	2.58	0.622	0.167	0.622	60.354
0.623	-2.396	0.623	-8.699	0.623	1.584	0.623	53.608
0.624	1.51	0.624	-13.743	0.624	8.946	0.624	45.719
0.625	1.76	0.625	-5.975	0.625	14.581	0.625	37.45
0.626	-1.474	0.626	14.192	0.626	-28.285	0.626	29.509
0.627	-1.41	0.627	30.293	0.627	-88.591	0.627	22.471
0.628	-0.334	0.628	22.74	0.628	-90.252	0.628	16.753
0.629	-0.199	0.629	12.657	0.629	-42.461	0.629	12.615
0.63	0.385	0.63	5.503	0.63	-11.23	0.63	10.148
0.631	-0.273	0.631	0.482	0.631	-2.098	0.631	9.277
0.632	-1.503	0.632	3.765	0.632	2.943	0.632	9.772
0.633	1.677	0.633	11.108	0.633	-5.352	0.633	11.362
0.634	-2.024	0.634	19.017	0.634	-17.154	0.634	13.672
0.635	-2.062	0.635	30.579	0.635	-16.271	0.635	16.316
0.636	1.307	0.636	36.753	0.636	3.293	0.636	18.934
0.637	1.089	0.637	37.867	0.637	31.571	0.637	21.218
0.638	0.145	0.638	41.613	0.638	37.845	0.638	22.898
0.639	-0.032	0.639	37.758	0.639	18.375	0.639	23.839
0.64	-0.536	0.64	29.721	0.64	5.657	0.64	23.939
0.641	0.238	0.641	23.418	0.641	-0.858	0.641	23.222
0.642	1.474	0.642	16.936	0.642	-1.102	0.642	21.767
0.643	-1.577	0.643	11.144	0.643	6.19	0.643	19.702
0.644	2.438	0.644	5.622	0.644	16.537	0.644	17.222
0.645	2.612	0.645	-6.03	0.645	26.467	0.645	14.52
0.646	-0.453	0.646	-8.159	0.646	34.992	0.646	11.783
0.647	-0.238	0.647	-5.525	0.647	39.14	0.647	9.216
0.648	0.774	0.648	-8.728	0.648	38.751	0.648	6.945
0.649	1.022	0.649	-7.045	0.649	39.487	0.649	5.088
0.65	2.358	0.65	-2.731	0.65	30.974	0.65	3.717
0.651	3.855	0.651	-1.452	0.651	24.334	0.651	2.827
0.652	-0.231	0.652	0.077	0.652	20.283	0.652	2.412
0.653	10.013	0.653	2.563	0.653	13.19	0.653	2.403
0.654	6.778	0.654	3.37	0.654	7.87	0.654	2.724
0.655	-50.531	0.655	7.247	0.655	-1.513	0.655	3.257
0.656	-97.534	0.656	7.43	0.656	-8.15	0.656	3.909
0.657	-82.648	0.657	5.169	0.657	-7.906	0.657	4.568
0.658	-35.269	0.658	8.561	0.658	-5.416	0.658	5.153
0.659	-4.7	0.659	6.772	0.659	-7.536	0.659	5.586
0.66	3.196	0.66	2.573	0.66	-2.602	0.66	5.837
0.661	6.531	0.661	1.076	0.661	-0.026	0.661	5.85
0.662	-2.808	0.662	-0.18	0.662	-0.655	0.662	5.663
0.663	-14.359	0.663	-2.448	0.663	1.667	0.663	5.265
0.664	-1.115	0.664	-3.049	0.664	4.423	0.664	4.719
0.665	17.263	0.665	-6.903	0.665	6.062	0.665	4.057
0.666	26.046	0.666	-7.726	0.666	7.292	0.666	3.344
0.667	18.969	0.667	-6.332	0.667	7.157	0.667	2.612
0.668	13.469	0.668	-10.447	0.668	5.053	0.668	1.931
0.669	6.65	0.669	-9.547	0.669	7.16	0.669	1.333
0.67	0.209	0.67	-6.335	0.67	1.937	0.67	0.848
0.671	1.413	0.671	-6.341	0.671	-0.395	0.671	0.495
0.672	6.29	0.672	-6.38	0.672	0.723	0.672	0.27
0.673	17.761	0.673	-5.259	0.673	-1.33	0.673	0.186
0.674	23.097	0.674	-5.509	0.674	-4.218	0.674	0.196
0.675	30.502	0.675	-2.332	0.675	-6.052	0.675	0.305
0.676	37.771	0.676	-2.223	0.676	-7.633	0.676	0.475
0.677	37.781	0.677	-4.154	0.677	-8.246	0.677	0.675
0.678	33.826	0.678	-0.003	0.678	-6.907	0.678	0.874
0.679	28.359	0.679	-0.369	0.679	-10.064	0.679	1.057
0.68	21.057	0.68	-3.084	0.68	-6.142	0.68	1.189
0.681	14.899	0.681	-2.708	0.681	-4.828	0.681	1.279
0.682	8.93	0.682	-2.172	0.682	-6.964	0.682	1.301
0.683	-0.254	0.683	-2.795	0.683	-6.148	0.683	1.269
0.684	-0.835	0.684	-1.818	0.684	-4.343	0.684	1.176
0.685	-3.932	0.685	-4.256	0.685	-3.2	0.685	1.05
0.686	-8.619	0.686	-4.093	0.686	-2.239	0.686	0.877
0.687	-8.506	0.687	-1.866	0.687	-1.69	0.687	0.7
0.688	-6.332	0.688	-5.782	0.688	-3.254	0.688	0.511
0.689	-4.253	0.689	-4.937	0.689	0.029	0.689	0.341
0.69	-1.005	0.69	-2.017	0.69	-3.55	0.69	0.19
0.691	0.758	0.691	-2.589	0.691	-4.366	0.691	0.064
0.692	2.22	0.692	-3.267	0.692	-1.423	0.692	-0.022
0.693	7.401	0.693	-2.734	0.693	-1.632	0.693	-0.071
0.694	5.008	0.694	-3.681	0.694	-3.261	0.694	-0.093
0.695	5.853	0.695	-1.166	0.695	-3.983	0.695	-0.077
0.696	9.229	0.696	-1.34	0.696	-4.568	0.696	-0.045
0.697	8.134	0.697	-3.572	0.697	-4.828	0.697	0.013
0.698	5.763	0.698	0.694	0.698	-2.984	0.698	0.067
0.699	3.832	0.699	0.324	0.699	-6.277	0.699	0.135
0.7	1.034	0.7	-2.104	0.7	-2.547	0.7	0.193
0.701	-0.1	0.701	-1.375	0.701	-1.539	0.701	0.231
0.702	-1.426	0.702	-0.402	0.702	-4.147	0.702	0.267
0.703	-6.492	0.703	-0.504	0.703	-3.922	0.703	0.27
0.704	-3.9	0.704	0.88	0.704	-2.451	0.704	0.273
0.705	-5.04	0.705	-1.15	0.705	-1.552	0.705	0.254
0.706	-8.779	0.706	-0.787	0.706	-0.899	0.706	0.222
0.707	-8.741	0.707	1.523	0.707	-0.209	0.707	0.177
0.708	-7.44	0.708	-2.2	0.708	-2.104	0.708	0.135
0.709	-6.707	0.709	-1.43	0.709	1.352	0.709	0.077
0.71	-5.047	0.71	1.314	0.71	-1.982	0.71	0.042
0.711	-4.941	0.711	0.572	0.711	-2.657	0.711	0
0.712	-4.725	0.712	-0.328	0.712	0.546	0.712	-0.032
0.713	-0.578	0.713	-0.116	0.713	0.726	0.713	-0.048
0.714	-3.575	0.714	-1.298	0.714	-0.63	0.714	-0.064
0.715	-2.65	0.715	0.909	0.715	-1.102	0.715	-0.067
0.716	1.221	0.716	0.434	0.716	-1.356	0.716	-0.058
0.717	1.173	0.717	-1.857	0.717	-1.728	0.717	-0.048
0.718	0.235	0.718	1.992	0.718	0.424	0.718	-0.029
0.719	-0.051	0.719	1.552	0.719	-2.901	0.719	-0.016
0.72	-1.134	0.72	-1.025	0.72	0.652	0.72	0
0.721	-0.482	0.721	-0.369	0.721	1.68	0.721	0.022
0.722	-0.331	0.722	0.527	0.722	-1.14	0.722	0.029
0.723	-3.97	0.723	0.379	0.723	-1.272	0.723	0.035
0.724	-0.376	0.724	1.677	0.724	-0.026	0.724	0.045
0.725	-0.835	0.725	-0.43	0.725	0.565	0.725	0.051
0.726	-4.183	0.726	-0.112	0.726	0.835	0.726	0.039
0.727	-3.999	0.727	2.364	0.727	1.446	0.727	0.035
0.728	-2.933	0.728	-1.59	0.728	-0.81	0.728	0.022
0.729	-2.666	0.729	-1.028	0.729	2.441	0.729	0.013
0.73	-1.513	0.73	1.674	0.73	-0.726	0.73	0
0.731	-2.172	0.731	0.916	0.731	-1.68	0.731	-0.013
0.732	-2.519	0.732	-0.067	0.732	1.545	0.732	-0.026
0.733	0.986	0.733	0.145	0.733	1.744	0.733	-0.032
0.734	-2.477	0.734	-1.031	0.734	0.369	0.734	-0.035
0.735	-1.905	0.735	1.153	0.735	-0.209	0.735	-0.045
0.736	1.651	0.736	0.63	0.736	-0.366	0.736	-0.042
0.737	1.484	0.737	-1.873	0.737	-0.887	0.737	-0.039
0.738	0.642	0.738	1.992	0.738	1.51	0.738	-0.039
0.739	0.604	0.739	1.587	0.739	-1.902	0.739	-0.032
0.74	-0.215	0.74	-0.999	0.74	1.333	0.74	-0.029
0.741	0.922	0.741	-0.443	0.741	2.435	0.741	-0.019
0.742	1.323	0.742	0.376	0.742	-0.466	0.742	-0.013
0.743	-1.796	0.743	0.225	0.743	-0.793	0.743	-0.019
0.744	2.011	0.744	1.372	0.744	0.315	0.744	-0.006
0.745	1.879	0.745	-0.7	0.745	0.797	0.745	-0.013
0.746	-1.214	0.746	-0.43	0.746	0.79	0.746	-0.003
0.747	-0.89	0.747	1.953	0.747	1.561	0.747	-0.006
0.748	0.106	0.748	-1.876	0.748	-1.079	0.748	-0.006
0.749	0.324	0.749	-1.307	0.749	2.207	0.749	-0.019
0.75	1.288	0.75	1.442	0.75	-0.999	0.75	-0.016
0.751	0.235	0.751	0.633	0.751	-2.101	0.751	-0.022
0.752	-0.247	0.752	-0.26	0.752	1.099	0.752	-0.022
0.753	2.769	0.753	-0.09	0.753	1.507	0.753	-0.022
0.754	-1.073	0.754	-1.189	0.754	0.167	0.754	-0.029
0.755	-0.765	0.755	0.944	0.755	-0.395	0.755	-0.022
0.756	2.438	0.756	0.53	0.756	-0.459	0.756	-0.026
0.757	1.937	0.757	-1.956	0.757	-1.156	0.757	-0.029
0.758	0.858	0.758	1.895	0.758	1.41	0.758	-0.029
0.759	0.546	0.759	1.458	0.759	-1.931	0.759	-0.026
0.76	-0.424	0.76	-1.16	0.76	1.153	0.76	-0.026
0.761	0.71	0.761	-0.623	0.761	2.419	0.761	-0.022
0.762	0.874	0.762	0.193	0.762	-0.482	0.762	-0.022
0.763	-2.335	0.763	0.029	0.763	-0.893	0.763	-0.026
0.764	1.484	0.764	1.237	0.764	0.186	0.764	-0.026
0.765	1.214	0.765	-0.761	0.765	0.694	0.765	-0.022
0.766	-1.972	0.766	-0.575	0.766	0.54	0.766	-0.019
0.767	-1.799	0.767	1.841	0.767	1.491	0.767	-0.016
0.768	-0.964	0.768	-1.979	0.768	-1.449	0.768	-0.022
0.769	-0.977	0.769	-1.417	0.769	1.786	0.769	-0.019
0.77	-0.119	0.77	1.413	0.77	-1.173	0.77	-0.019
0.771	-1.375	0.771	0.649	0.771	-2.464	0.771	-0.022
0.772	-2.001	0.772	-0.289	0.772	0.755	0.772	-0.026
0.773	0.851	0.773	-0.067	0.773	1.323	0.773	-0.022
0.774	-2.952	0.774	-1.179	0.774	0.077	0.774	-0.026
0.775	-2.605	0.775	0.883	0.775	-0.626	0.775	-0.019
0.776	0.633	0.776	0.527	0.776	-0.52	0.776	-0.026
0.777	0.231	0.777	-2.114	0.777	-1.413	0.777	-0.022
0.778	-0.633	0.778	1.854	0.778	1.468	0.778	-0.022
0.779	-0.63	0.779	1.532	0.779	-1.895	0.779	-0.026
0.78	-1.452	0.78	-1.115	0.78	0.993	0.78	-0.022
0.781	-0.051	0.781	-0.62	0.781	2.448	0.781	-0.026
0.782	0.315	0.782	0.209	0.782	-0.575	0.782	-0.022
0.783	-2.721	0.783	0.276	0.783	-1.147	0.783	-0.029
0.784	1.307	0.784	1.703	0.784	0.061	0.784	-0.022
0.785	1.015	0.785	0	0.785	0.707	0.785	-0.026
0.786	-2.005	0.786	0.289	0.786	0.469	0.786	-0.022
0.787	-1.661	0.787	2.788	0.787	1.622	0.787	-0.026
0.788	-0.758	0.788	-1.047	0.788	-1.542	0.788	-0.022
0.789	-0.761	0.789	-0.514	0.789	1.699	0.789	-0.026
0.79	0.177	0.79	2.274	0.79	-1.031	0.79	-0.022
0.791	-1.115	0.791	1.654	0.791	-2.368	0.791	-0.022
0.792	-1.638	0.792	0.867	0.792	0.861	0.792	-0.022
0.793	1.121	0.793	3.216	0.793	1.741	0.793	-0.022
0.794	-2.702	0.794	10.328	0.794	0.475	0.794	-0.022
0.795	-2.255	0.795	9.833	0.795	-0.016	0.795	-0.029
0.796	0.996	0.796	-49.965	0.796	0.373	0.796	-0.032
0.797	0.598	0.797	-100.483	0.797	-0.642	0.797	-0.022
0.798	-0.398	0.798	-79.946	0.798	2.432	0.798	-0.026
0.799	-0.395	0.799	-32.628	0.799	-0.919	0.799	-0.022
0.8	-1.214	0.8	-7.202	0.8	1.764	0.8	-0.022
0.801	0.312	0.801	0.498	0.801	3.322	0.801	-0.022
0.802	0.565	0.802	3.27	0.802	0.511	0.802	-0.022
0.803	-2.384	0.803	-8.092	0.803	0.848	0.803	-0.022
0.804	1.613	0.804	-15.278	0.804	8.574	0.804	-0.026
0.805	1.343	0.805	-9.672	0.805	14.729	0.805	-0.022
0.806	-1.587	0.806	10.98	0.806	-29.178	0.806	-0.029
0.807	-1.266	0.807	30.9	0.807	-87.351	0.807	-0.022
0.808	-0.36	0.808	23.836	0.808	-91.203	0.808	-0.026
0.809	-0.408	0.809	14.446	0.809	-43.055	0.809	-0.019
0.81	0.553	0.81	7.299	0.81	-10.72	0.81	-0.026
0.811	-0.854	0.811	0.903	0.811	-2.856	0.811	-0.022
0.812	-1.25	0.812	3.094	0.812	2.515	0.812	-0.026
0.813	1.645	0.813	9.952	0.813	-4.362	0.813	-0.022
0.814	-2.255	0.814	17.935	0.814	-16.055	0.814	-0.029
0.815	-1.889	0.815	29.316	0.815	-14.938	0.815	-0.022
0.816	1.365	0.816	36.322	0.816	5.67	0.816	-0.022
0.817	0.877	0.817	37.739	0.817	29.763	0.817	-0.032
0.818	0.006	0.818	41.999	0.818	36.069	0.818	-0.026
0.819	0.013	0.819	38.892	0.819	16.733	0.819	-0.019
0.82	-0.887	0.82	31.057	0.82	4.812	0.82	-0.022
0.821	0.678	0.821	24.716	0.821	0.247	0.821	-0.026
0.822	0.919	0.822	18.121	0.822	-0.048	0.822	-0.022
0.823	-1.725	0.823	10.72	0.823	6.091	0.823	-0.029
0.824	2.528	0.824	5.336	0.824	16.582	0.824	-0.022
0.825	2.425	0.825	-1.751	0.825	26.926	0.825	-0.026
0.826	-0.353	0.826	-5.371	0.826	34.488	0.826	-0.019
0.827	0.064	0.827	-4.979	0.827	40.614	0.827	-0.022
0.828	0.944	0.828	-9.512	0.828	38.047	0.828	-0.022
0.829	1.002	0.829	-8.371	0.829	39.04	0.829	-0.026
0.83	2.024	0.83	-3.919	0.83	31.629	0.83	-0.022
0.831	0.684	0.831	-2.403	0.831	23.659	0.831	-0.026
0.832	2.323	0.832	-0.813	0.832	19.563	0.832	-0.019
0.833	13.126	0.833	-32.985	0.833	13.476	0.833	-0.026
0.834	8.06	0.834	-84.261	0.834	5.561	0.834	-0.019
0.835	-49.355	0.835	-86.387	0.835	-0.369	0.835	-0.026
0.836	-97.968	0.836	-69.843	0.836	-3.871	0.836	-0.022
0.837	-84.588	0.837	-53.904	0.837	-7.594	0.837	-0.019
0.838	-37.225	0.838	-36.371	0.838	-4.966	0.838	-0.026
0.839	-5.753	0.839	-29.249	0.839	-7.957	0.839	-0.022
0.84	2.422	0.84	-29.605	0.84	-4.154	0.84	-0.019
0.841	6.977	0.841	-30.219	0.841	-0.337	0.841	-0.022
0.842	-2.885	0.842	-32.169	0.842	-0.935	0.842	-0.026
0.843	-14.411	0.843	-35.195	0.843	0.466	0.843	-0.022
0.844	-2.477	0.844	-35.959	0.844	3.864	0.844	-0.026
0.845	15.256	0.845	-37.803	0.845	6.155	0.845	-0.026
0.846	25.092	0.846	-35.51	0.846	6.634	0.846	-0.026
0.847	18.786	0.847	-28.314	0.847	8.404	0.847	-0.022
0.848	13.926	0.848	-24.983	0.848	4.256	0.848	-0.026
0.849	7.703	0.849	-15.943	0.849	6.463	0.849	-0.022
0.85	1.205	0.85	-3.733	0.85	2.525	0.85	-0.022
0.851	1.118	0.851	5.358	0.851	-1.083	0.851	-0.022
0.852	6.518	0.852	13.823	0.852	-0.087	0.852	-0.026
0.853	17.594	0.853	22.516	0.853	-1.041	0.853	-0.022
0.854	22.766	0.854	28.471	0.854	-4.263	0.854	-0.022
0.855	30.807	0.855	35.503	0.855	-6.576	0.855	-0.019
0.856	38.07	0.856	38.356	0.856	-7.34	0.856	-0.026
0.857	38.015	0.857	36.615	0.857	-9.611	0.857	-0.019
0.858	34.324	0.858	39.724	0.858	-6.29	0.858	-0.026
0.859	29.165	0.859	37	0.859	-9.589	0.859	-0.026
0.86	21.5	0.86	30.498	0.86	-6.881	0.86	-0.022
0.861	16.149	0.861	26.403	0.861	-4.362	0.861	-0.029
0.862	9.107	0.862	22.474	0.862	-6.338	0.862	-0.029
0.863	0.366	0.863	17.613	0.863	-6.386	0.863	-0.026
0.864	0.999	0.864	14.379	0.864	-4.234	0.864	-0.026
0.865	-2.172	0.865	9.13	0.865	-2.705	0.865	-0.026
0.866	-11.259	0.866	6.457	0.866	-2.435	0.866	-0.026
0.867	-10.806	0.867	7.218	0.867	-0.193	0.867	-0.029
0.868	-6.791	0.868	3.016	0.868	-3.643	0.868	-0.022
0.869	-3.755	0.869	3.598	0.869	-0.292	0.869	-0.026
0.87	-0.051	0.87	6.871	0.87	-2.557	0.87	-0.022
0.871	0.736	0.871	7.279	0.871	-4.597	0.871	-0.029
0.872	3.023	0.872	7.726	0.872	-1.995	0.872	-0.022
0.873	7.678	0.873	9.428	0.873	-1.163	0.873	-0.026
0.874	5.043	0.874	9.833	0.874	-3.061	0.874	-0.022
0.875	6.264	0.875	12.859	0.875	-4.295	0.875	-0.026
0.876	9.287	0.876	13.527	0.876	-4.189	0.876	-0.019
0.877	7.97	0.877	11.031	0.877	-6.039	0.877	-0.022
0.878	5.747	0.878	14.832	0.878	-2.49	0.878	-0.026
0.879	4.073	0.879	14.061	0.879	-5.689	0.879	-0.026
0.88	1.05	0.88	10.289	0.88	-3.527	0.88	-0.029
0.881	0.848	0.881	9.512	0.881	-1.253	0.881	-0.016
0.882	-1.417	0.882	8.914	0.882	-3.749	0.882	-0.026
0.883	-6.091	0.883	7.414	0.883	-4.372	0.883	-0.022
0.884	-3.546	0.884	7.148	0.884	-2.641	0.884	-0.029
0.885	-5.108	0.885	4.205	0.885	-1.417	0.885	-0.022
0.886	-8.638	0.886	3.097	0.886	-1.359	0.886	-0.022
0.887	-8.375	0.887	4.886	0.887	0.883	0.887	-0.022
0.888	-7.324	0.888	0.883	0.888	-2.686	0.888	-0.026
0.889	-6.891	0.889	1.208	0.889	0.765	0.889	-0.026
0.89	-4.966	0.89	3.733	0.89	-1.041	0.89	-0.026
0.891	-5.785	0.891	3.052	0.891	-2.891	0.891	-0.022
0.892	-4.713	0.892	2.236	0.892	-0.006	0.892	-0.026
0.893	-1.092	0.893	2.615	0.893	1.349	0.893	-0.019
0.894	-4.166	0.894	1.995	0.894	-0.292	0.894	-0.026
0.895	-2.798	0.895	4.099	0.895	-1.189	0.895	-0.016
0.896	0.912	0.896	4.253	0.896	-0.928	0.896	-0.026
0.897	0.771	0.897	1.651	0.897	-2.747	0.897	-0.016
0.898	-0.132	0.898	5.496	0.898	0.864	0.898	-0.026
0.899	-0.138	0.899	5.159	0.899	-2.416	0.899	-0.026
0.9	-1.51	0.9	2.252	0.9	-0.466	0.9	-0.026
0.901	0.026	0.901	2.326	0.901	1.709	0.901	-0.019
0.902	-0.726	0.902	2.811	0.902	-0.887	0.902	-0.022
0.903	-3.842	0.903	2.323	0.903	-1.815	0.903	-0.029
0.904	-0.337	0.904	2.978	0.904	-0.299	0.904	-0.026
0.905	-1.201	0.905	0.832	0.905	0.71	0.905	-0.029
0.906	-4.195	0.906	0.36	0.906	0.453	0.906	-0.022
0.907	-3.762	0.907	2.615	0.907	2.547	0.907	-0.032
0.908	-2.808	0.908	-1.333	0.908	-1.076	0.908	-0.026
0.909	-2.743	0.909	-1.086	0.909	2.082	0.909	-0.029
0.91	-1.25	0.91	1.462	0.91	0.398	0.91	-0.022
0.911	-2.714	0.911	0.704	0.911	-1.712	0.911	-0.029
0.912	-2.191	0.912	-0.286	0.912	0.925	0.912	-0.022
0.913	0.877	0.913	-0.135	0.913	2.274	0.913	-0.029
0.914	-2.731	0.914	-1.06	0.914	0.591	0.914	-0.026
0.915	-1.651	0.915	0.89	0.915	-0.212	0.915	-0.026
0.916	1.629	0.916	0.906	0.916	0.141	0.916	-0.026
0.917	1.166	0.917	-1.809	0.917	-1.783	0.917	-0.026
0.918	0.379	0.918	2.21	0.918	1.837	0.918	-0.019
0.919	0.546	0.919	2.133	0.919	-1.372	0.919	-0.026
0.92	-0.614	0.92	-0.601	0.92	0.276	0.92	-0.026
0.921	1.34	0.921	-0.337	0.921	2.435	0.921	-0.026
0.922	0.835	0.922	0.382	0.922	-0.032	0.922	-0.019
0.923	-1.751	0.923	0.157	0.923	-1.279	0.923	-0.026
0.924	2.017	0.924	1.105	0.924	0.103	0.924	-0.019
0.925	1.494	0.925	-0.626	0.925	0.861	0.925	-0.022
0.926	-1.385	0.926	-0.758	0.926	0.408	0.926	-0.019
0.927	-0.867	0.927	1.703	0.927	2.419	0.927	-0.029
0.928	0.08	0.928	-2.011	0.928	-1.375	0.928	-0.026
0.929	0.112	0.929	-1.712	0.929	1.574	0.929	-0.022
0.93	1.497	0.93	1.102	0.93	0.029	0.93	-0.032
0.931	-0.254	0.931	0.45	0.931	-2.188	0.931	-0.026
0.932	0.087	0.932	-0.52	0.932	0.504	0.932	-0.029
0.933	2.669	0.933	-0.402	0.933	2.033	0.933	-0.019
0.934	-1.189	0.934	-1.279	0.934	0.498	0.934	-0.026
0.935	-0.411	0.935	0.581	0.935	-0.44	0.935	-0.019
0.936	2.535	0.936	0.63	0.936	-0.032	0.936	-0.026
0.937	1.76	0.937	-2.12	0.937	-2.011	0.937	-0.022
0.938	0.768	0.938	1.764	0.938	1.831	0.938	-0.022
0.939	0.668	0.939	1.648	0.939	-1.295	0.939	-0.022
0.94	-0.678	0.94	-1.041	0.94	0.151	0.94	-0.022
0.941	1.298	0.941	-0.691	0.941	2.364	0.941	-0.022
0.942	0.581	0.942	0.135	0.942	-0.042	0.942	-0.026
0.943	-2.146	0.943	0.022	0.943	-1.362	0.943	-0.026
0.944	1.587	0.944	1.015	0.944	-0.035	0.944	-0.026
0.945	0.784	0.945	-0.598	0.945	0.755	0.945	-0.022
0.946	-2.075	0.946	-0.845	0.946	0.328	0.946	-0.022
0.947	-1.606	0.947	1.767	0.947	2.319	0.947	-0.032
0.948	-0.816	0.948	-2.049	0.948	-1.564	0.948	-0.026
0.949	-0.97	0.949	-1.686	0.949	1.285	0.949	-0.019
0.95	0.235	0.95	1.198	0.95	0.019	0.95	-0.026
0.951	-1.879	0.951	0.61	0.951	-2.4	0.951	-0.026
0.952	-1.523	0.952	-0.363	0.952	0.148	0.952	-0.026
0.953	0.819	0.953	-0.296	0.953	1.677	0.953	-0.029
0.954	-2.949	0.954	-1.185	0.954	0.161	0.954	-0.022
0.955	-2.156	0.955	0.601	0.955	-0.671	0.955	-0.032
0.956	0.832	0.956	0.697	0.956	-0.289	0.956	-0.026
0.957	0.096	0.957	-2.165	0.957	-2.252	0.957	-0.026
0.958	-0.79	0.958	1.953	0.958	1.651	0.958	-0.022
0.959	-0.598	0.959	1.86	0.959	-1.25	0.959	-0.026
0.96	-1.735	0.96	-0.932	0.96	-0.109	0.96	-0.029
0.961	0.488	0.961	-0.601	0.961	2.3	0.961	-0.026
0.962	-0.032	0.962	0.369	0.962	-0.128	0.962	-0.019
0.963	-2.547	0.963	0.569	0.963	-1.455	0.963	-0.026
0.964	1.336	0.964	1.741	0.964	-0.08	0.964	-0.022
0.965	0.675	0.965	0.337	0.965	0.7	0.965	-0.022
0.966	-1.982	0.966	0.177	0.966	0.244	0.966	-0.026
0.967	-1.352	0.967	2.702	0.967	2.265	0.967	-0.032
0.968	-0.527	0.968	-1.009	0.968	-1.632	0.968	-0.022
0.969	-0.684	0.969	-0.652	0.969	1.118	0.969	-0.022
0.97	0.636	0.97	2.194	0.97	0.132	0.97	-0.032
0.971	-1.474	0.971	1.841	0.971	-2.39	0.971	-0.029
0.972	-1.015	0.972	1.478	0.972	0.138	0.972	-0.032
0.973	1.256	0.973	6.556	0.973	1.972	0.973	-0.016
0.974	-2.502	0.974	9.566	0.974	0.569	0.974	-0.026
0.975	-1.709	0.975	2.101	0.975	0.067	0.975	-0.022
0.976	1.166	0.976	-52.066	0.976	0.678	0.976	-0.026
0.977	0.405	0.977	-83.528	0.977	-0.633	0.977	-0.029
0.978	-0.472	0.978	-69.509	0.978	5.172	0.978	-0.026
0.979	-0.202	0.979	-30.82	0.979	-3.042	0.979	-0.019
0.98	-1.34	0.98	-10.267	0.98	-2.804	0.98	-0.029
0.981	0.97	0.981	-2.213	0.981	2.22	0.981	-0.019
0.982	0.251	0.982	0.761	0.982	1.6	0.982	-0.022
0.983	-2.223	0.983	-9.399	0.983	1.561	0.983	-0.026
0.984	1.613	0.984	-14.208	0.984	9.489	0.984	-0.022
0.985	0.806	0.985	-5.654	0.985	15.291	0.985	-0.026
0.986	-1.947	0.986	13.823	0.986	-30.193	0.986	-0.026
0.987	-1.346	0.987	31.109	0.987	-86.988	0.987	-0.026
0.988	-0.575	0.988	23.534	0.988	-90.12	0.988	-0.026
0.989	-0.848	0.989	12.329	0.989	-42.41	0.989	-0.022
0.99	0.45	0.99	4.754	0.99	-8.85	0.99	-0.026
0.991	-1.837	0.991	0.164	0.991	-2.519	0.991	-0.026
0.992	-1.346	0.992	0.52	0.992	1.764	0.992	-0.026
0.993	0.867	0.993	6.033	0.993	-4.276	0.993	-0.029
0.994	-2.891	0.994	14.086	0.994	-15.586	0.994	-0.022
0.995	-2.03	0.995	25.265	0.995	-14.025	0.995	-0.026
0.996	1.092	0.996	32.965	0.996	7.131	0.996	-0.019
0.997	0.466	0.997	34.27	0.997	29.975	0.997	-0.032
0.998	-0.183	0.998	38.738	0.998	36.175	0.998	-0.019
0.999	0.161	0.999	36.085	0.999	16.865	0.999	-0.026
1	-1.05	1	28.295	1	2.865	1	-0.019
1.001	1.311	1.001	22.056	1.001	-0.405	1.001	-0.026
1.002	0.848	1.002	15.969	1.002	0.373	1.002	-0.016
1.003	-1.201	1.003	9.101	1.003	5.863	1.003	-0.022
1.004	2.988	1.004	4.003	1.004	16.486	1.004	-0.019
1.005	2.438	1.005	-2.335	1.005	26.682	1.005	-0.022
1.006	-0.084	1.006	-5.85	1.006	33.955	1.006	-0.019
1.007	0.678	1.007	-4.973	1.007	40.521	1.007	-0.026
1.008	1.658	1.008	-9.004	1.008	37.562	1.008	-0.019
1.009	1.513	1.009	-7.925	1.009	37.81	1.009	-0.022
1.01	2.955	1.01	-3.277	1.01	32.339	1.01	-0.029
1.011	0.819	1.011	-1.394	1.011	23.103	1.011	-0.022
1.012	3.453	1.012	0.199	1.012	18.172	1.012	-0.026
1.013	13.653	1.013	2.653	1.013	13.033	1.013	-0.022
1.014	8.053	1.014	3.935	1.014	5.265	1.014	-0.026
1.015	-49.785	1.015	7.244	1.015	-0.675	1.015	-0.026
1.016	-98.077	1.016	8.185	1.016	-4.012	1.016	-0.029
1.017	-84.042	1.017	5.48	1.017	-8.32	1.017	-0.022
1.018	-36.592	1.018	8.783	1.018	-4.95	1.018	-0.022
1.019	-5.455	1.019	7.578	1.019	-7.119	1.019	-0.022
1.02	2.033	1.02	3.068	1.02	-5.172	1.02	-0.026
1.021	7.247	1.021	1.227	1.021	-0.215	1.021	-0.019
1.022	-3.476	1.022	-0.022	1.022	0.035	1.022	-0.022
1.023	-13.466	1.023	-2.252	1.023	0.671	1.023	-0.026
1.024	-0.299	1.024	-3.306	1.024	4.141	1.024	-0.022
1.025	15.888	1.025	-6.306	1.025	6.235	1.025	-0.019
1.026	24.141	1.026	-7.732	1.026	6.624	1.026	-0.022
1.027	17.488	1.027	-5.657	1.027	8.895	1.027	-0.026
1.028	13.01	1.028	-9.833	1.028	4.433	1.028	-0.026
1.029	6.9	1.029	-9.306	1.029	5.683	1.029	-0.029
1.03	1.291	1.03	-5.657	1.03	4.028	1.03	-0.026
1.031	0.742	1.031	-5.236	1.031	-0.858	1.031	-0.029
1.032	7.221	1.032	-5.149	1.032	-0.948	1.032	-0.022
1.033	17.752	1.033	-4.048	1.033	-0.883	1.033	-0.029
1.034	23.062	1.034	-3.887	1.034	-4.337	1.034	-0.022
1.035	31.298	1.035	-1.41	1.035	-6.55	1.035	-0.026
1.036	38.15	1.036	-0.536	1.036	-7.215	1.036	-0.022
1.037	37.649	1.037	-2.93	1.037	-9.997	1.037	-0.026
1.038	33.842	1.038	1.262	1.038	-6.447	1.038	-0.022
1.039	28.767	1.039	1.227	1.039	-8.625	1.039	-0.022
1.04	20.656	1.04	-1.757	1.04	-8.211	1.04	-0.019
1.041	16.072	1.041	-1.825	1.041	-4.565	1.041	-0.019
1.042	8.249	1.042	-1.291	1.042	-5.435	1.042	-0.016
1.043	0.109	1.043	-1.719	1.043	-6.238	1.043	-0.022
1.044	-0.736	1.044	-1.185	1.044	-4.051	1.044	-0.019
1.045	-4.677	1.045	-2.946	1.045	-2.576	1.045	-0.019
1.046	-8.892	1.046	-3.607	1.046	-2.506	1.046	-0.019
1.047	-8.307	1.047	-0.961	1.047	0.145	1.047	-0.026
1.048	-6.45	1.048	-4.912	1.048	-3.299	1.048	-0.026
1.049	-4.684	1.049	-4.568	1.049	-0.98	1.049	-0.026
1.05	-0.704	1.05	-1.462	1.05	-1.083	1.05	-0.026
1.051	-0.549	1.051	-1.731	1.051	-4.327	1.051	-0.026
1.052	2.843	1.052	-2.461	1.052	-2.875	1.052	-0.029
1.053	6.923	1.053	-2.111	1.053	-1.182	1.053	-0.022
1.054	4.632	1.054	-2.641	1.054	-2.875	1.054	-0.026
1.055	6.457	1.055	-0.819	1.055	-4.015	1.055	-0.022
1.056	9.393	1.056	-0.251	1.056	-3.987	1.056	-0.026
1.057	7.784	1.057	-3.029	1.057	-6.271	1.057	-0.022
1.058	5.651	1.058	1.108	1.058	-2.833	1.058	-0.026
1.059	4.038	1.059	1.295	1.059	-4.966	1.059	-0.022
1.06	0.578	1.06	-1.423	1.06	-4.937	1.06	-0.026
1.061	1.163	1.061	-1.044	1.061	-1.606	1.061	-0.019
1.062	-2.043	1.062	-0.006	1.062	-2.949	1.062	-0.022
1.063	-5.949	1.063	0.045	1.063	-4.346	1.063	-0.026
1.064	-3.553	1.064	1.047	1.064	-2.724	1.064	-0.026
1.065	-5.609	1.065	-0.222	1.065	-1.619	1.065	-0.019
1.066	-8.873	1.066	-0.623	1.066	-1.417	1.066	-0.029
1.067	-8.23	1.067	2.156	1.067	1.057	1.067	-0.019
1.068	-7.128	1.068	-1.661	1.068	-2.2	1.068	-0.026
1.069	-6.759	1.069	-1.365	1.069	0.042	1.069	-0.022
1.07	-4.263	1.07	1.564	1.07	0.363	1.07	-0.029
1.071	-5.83	1.071	1.182	1.071	-2.544	1.071	-0.026
1.072	-3.736	1.072	0.196	1.072	-0.874	1.072	-0.026
1.073	-0.716	1.073	0.193	1.073	1.275	1.073	-0.026
1.074	-3.575	1.074	-0.665	1.074	-0.273	1.074	-0.022
1.075	-1.77	1.075	0.79	1.075	-1.169	1.075	-0.019
1.076	1.6	1.076	1.108	1.076	-0.851	1.076	-0.022
1.077	0.967	1.077	-1.934	1.077	-3.02	1.077	-0.022
1.078	0.039	1.078	1.95	1.078	0.524	1.078	-0.022
1.079	0.08	1.079	1.976	1.079	-1.433	1.079	-0.019
1.08	-1.735	1.08	-0.864	1.08	-1.844	1.08	-0.022
1.081	0.463	1.081	-0.646	1.081	1.33	1.081	-0.032
1.082	-1.208	1.082	0.222	1.082	-0.138	1.082	-0.026
1.083	-3.787	1.083	0.135	1.083	-1.825	1.083	-0.026
1.084	-0.453	1.084	0.98	1.084	-0.424	1.084	-0.019
1.085	-1.809	1.085	-0.337	1.085	0.472	1.085	-0.029
1.086	-4.652	1.086	-0.803	1.086	0.373	1.086	-0.019
1.087	-3.877	1.087	1.94	1.087	2.631	1.087	-0.032
1.088	-3.013	1.088	-2.104	1.088	-0.623	1.088	-0.022
1.089	-2.988	1.089	-1.908	1.089	1.217	1.089	-0.029
1.09	-1.067	1.09	1.034	1.09	1.776	1.09	-0.026
1.091	-3.37	1.091	0.639	1.091	-1.343	1.091	-0.026
1.092	-1.789	1.092	-0.373	1.092	0.109	1.092	-0.029
1.093	0.572	1.093	-0.485	1.093	2.326	1.093	-0.022
1.094	-2.853	1.094	-1.503	1.094	0.935	1.094	-0.026
1.095	-1.368	1.095	-0.1	1.095	-0.071	1.095	-0.022
1.096	1.76	1.096	0.315	1.096	0.161	1.096	-0.026
1.097	1.121	1.097	-2.58	1.097	-1.828	1.097	-0.022
1.098	0.376	1.098	1.221	1.098	1.449	1.098	-0.026
1.099	0.642	1.099	1.237	1.099	-0.434	1.099	-0.026
1.1	-0.967	1.1	-1.593	1.1	-1.147	1.1	-0.026
1.101	1.722	1.101	-1.375	1.101	2.082	1.101	-0.026
1.102	0.44	1.102	-0.434	1.102	0.781	1.102	-0.026
1.103	-1.529	1.103	-0.53	1.103	-1.144	1.103	-0.022
1.104	2.046	1.104	0.286	1.104	-0.003	1.104	-0.029
1.105	0.925	1.105	-1.012	1.105	0.732	1.105	-0.022
1.106	-1.625	1.106	-1.503	1.106	0.418	1.106	-0.026
1.107	-0.761	1.107	1.378	1.107	2.39	1.107	-0.019
1.108	0.196	1.108	-2.438	1.108	-0.803	1.108	-0.022
1.109	0.09	1.109	-2.101	1.109	0.797	1.109	-0.022
1.11	1.911	1.11	0.912	1.11	1.497	1.11	-0.026
1.111	-0.678	1.111	0.569	1.111	-1.87	1.111	-0.029
1.112	0.598	1.112	-0.437	1.112	-0.52	1.112	-0.022
1.113	2.621	1.113	-0.405	1.113	1.783	1.113	-0.026
1.114	-1.156	1.114	-1.192	1.114	0.485	1.114	-0.029
1.115	0	1.115	0.279	1.115	-0.373	1.115	-0.029
1.116	2.731	1.116	0.665	1.116	-0.145	1.116	-0.029
1.117	1.719	1.117	-2.255	1.117	-1.969	1.117	-0.032
1.118	0.662	1.118	1.661	1.118	1.099	1.118	-0.022
1.119	0.752	1.119	1.667	1.119	-0.479	1.119	-0.022
1.12	-1.028	1.12	-1.05	1.12	-1.237	1.12	-0.022
1.121	1.555	1.121	-0.777	1.121	2.104	1.121	-0.022
1.122	0.109	1.122	0.122	1.122	0.861	1.122	-0.022
1.123	-1.805	1.123	0.077	1.123	-1.166	1.123	-0.029
1.124	1.805	1.124	0.951	1.124	-0.132	1.124	-0.022
1.125	0.411	1.125	-0.353	1.125	0.575	1.125	-0.026
1.126	-2.229	1.126	-0.983	1.126	0.289	1.126	-0.026
1.127	-1.465	1.127	1.825	1.127	2.104	1.127	-0.029
1.128	-0.72	1.128	-2.111	1.128	-0.941	1.128	-0.026
1.129	-1.025	1.129	-1.937	1.129	0.533	1.129	-0.029
1.13	0.636	1.13	1.012	1.13	1.42	1.13	-0.026
1.131	-2.2	1.131	0.617	1.131	-2.011	1.131	-0.026
1.132	-1.002	1.132	-0.414	1.132	-0.832	1.132	-0.026
1.133	0.736	1.133	-0.357	1.133	1.51	1.133	-0.026
1.134	-2.981	1.134	-1.07	1.134	0.212	1.134	-0.022
1.135	-1.725	1.135	0.299	1.135	-0.559	1.135	-0.026
1.136	1.108	1.136	0.803	1.136	-0.267	1.136	-0.026
1.137	0.109	1.137	-2.271	1.137	-1.94	1.137	-0.022
1.138	-0.752	1.138	1.667	1.138	1.07	1.138	-0.026
1.139	-0.504	1.139	1.744	1.139	-0.299	1.139	-0.026
1.14	-2.053	1.14	-1.089	1.14	-1.442	1.14	-0.022
1.141	0.842	1.141	-0.867	1.141	1.94	1.141	-0.022
1.142	-0.662	1.142	0.276	1.142	0.922	1.142	-0.026
1.143	-2.348	1.143	0.614	1.143	-1.115	1.143	-0.022
1.144	1.336	1.144	1.686	1.144	-0.151	1.144	-0.026
1.145	0.093	1.145	0.652	1.145	0.581	1.145	-0.022
1.146	-2.384	1.146	0.116	1.146	0.244	1.146	-0.026
1.147	-1.5	1.147	2.917	1.147	1.953	1.147	-0.026
1.148	-0.652	1.148	-0.806	1.148	-0.867	1.148	-0.022
1.149	-0.954	1.149	-0.636	1.149	0.296	1.149	-0.016
1.15	0.732	1.15	2.403	1.15	1.51	1.15	-0.026
1.151	-2.197	1.151	1.934	1.151	-2.088	1.151	-0.029
1.152	-0.842	1.152	1.182	1.152	-0.854	1.152	-0.022
1.153	0.742	1.153	4.041	1.153	1.751	1.153	-0.029
1.154	-2.811	1.154	12.03	1.154	0.845	1.154	-0.022
1.155	-1.58	1.155	3.611	1.155	0.164	1.155	-0.019
1.156	1.185	1.156	-57.273	1.156	0.463	1.156	-0.026
1.157	0.257	1.157	-92.745	1.157	-1.07	1.157	-0.026
1.158	-0.556	1.158	-70.788	1.158	1.722	1.158	-0.022
1.159	-0.26	1.159	-28.137	1.159	0.569	1.159	-0.026
1.16	-1.873	1.16	-8.089	1.16	-0.694	1.16	-0.022
1.161	1.121	1.161	-0.578	1.161	2.798	1.161	-0.026
1.162	-0.344	1.162	1.609	1.162	2.005	1.162	-0.022
1.163	-1.979	1.163	-8.991	1.163	0.967	1.163	-0.026
1.164	1.735	1.164	-13.656	1.164	8.346	1.164	-0.026
1.165	0.482	1.165	-3.675	1.165	14.732	1.165	-0.029
1.166	-1.998	1.166	15.063	1.166	-28.497	1.166	-0.006
1.167	-1.124	1.167	30.27	1.167	-86.702	1.167	-0.019
1.168	-0.27	1.168	20.286	1.168	-90.29	1.168	-0.026
1.169	-0.524	1.169	10.733	1.169	-44.678	1.169	-0.029
1.17	1.227	1.17	3.909	1.17	-8.211	1.17	-0.035
1.171	-1.699	1.171	-0.736	1.171	-2.531	1.171	-0.029
1.172	-0.344	1.172	1.943	1.172	0.235	1.172	-0.026
1.173	1.15	1.173	8.751	1.173	-4.95	1.173	-0.022
1.174	-2.326	1.174	17.128	1.174	-15.917	1.174	-0.022
1.175	-0.973	1.175	27.43	1.175	-15.75	1.175	-0.026
1.176	1.754	1.176	34.902	1.176	5.496	1.176	-0.022
1.177	0.748	1.177	35.349	1.177	32.818	1.177	-0.022
1.178	-0.039	1.178	39.294	1.178	38.584	1.178	-0.019
1.179	0.228	1.179	36.252	1.179	17.806	1.179	-0.022
1.18	-1.375	1.18	28.092	1.18	-0.53	1.18	-0.032
1.181	1.645	1.181	21.674	1.181	-2.416	1.181	-0.022
1.182	0.247	1.182	15.461	1.182	0.466	1.182	-0.022
1.183	-1.086	1.183	8.747	1.183	5.981	1.183	-0.026
1.184	2.753	1.184	3.787	1.184	16.47	1.184	-0.032
1.185	1.587	1.185	-0.26	1.185	26.904	1.185	-0.026
1.186	-0.642	1.186	-5.458	1.186	34.533	1.186	0.186
1.187	0.302	1.187	-8.227	1.187	40.582	1.187	0.312
1.188	1.121	1.188	-11.214	1.188	39.104	1.188	0.09
1.189	0.748	1.189	-8.06	1.189	37.395	1.189	-0.071
1.19	2.48	1.19	-2.249	1.19	34.221	1.19	-0.116
1.191	-0.45	1.191	-0.193	1.191	24.057	1.191	-0.122
1.192	3.171	1.192	1.076	1.192	18.381	1.192	-0.103
1.193	12.878	1.193	3.399	1.193	15.101	1.193	-0.071
1.194	7.69	1.194	4.645	1.194	2.686	1.194	-0.045
1.195	-47.469	1.195	7.276	1.195	-3.595	1.195	-0.019
1.196	-99.452	1.196	8.535	1.196	-4.745	1.196	-0.016
1.197	-87.017	1.197	5.439	1.197	-6.913	1.197	-0.022
1.198	-37.521	1.198	8.625	1.198	-5.085	1.198	-0.032
1.199	-4.876	1.199	7.417	1.199	-5.345	1.199	-0.042
1.2	2.692	1.2	2.856	1.2	-5.83	1.2	-0.061
1.201	8.574	1.201	0.941	1.201	-0.254	1.201	-0.071
1.202	-2.882	1.202	-0.193	1.202	1.381	1.202	-0.077
1.203	-12.066	1.203	-2.233	1.203	1.272	1.203	-0.09
1.204	0.999	1.204	-3.334	1.204	3.983	1.204	-0.093
1.205	17.369	1.205	-5.908	1.205	6.219	1.205	-0.087
1.206	24.915	1.206	-7.755	1.206	6.83	1.206	0.254
1.207	16.3	1.207	-5.519	1.207	8.407	1.207	0.437
1.208	11.976	1.208	-9.631	1.208	5.667	1.208	0.164
1.209	7.234	1.209	-9.444	1.209	5.011	1.209	-0.093
1.21	2.143	1.21	-5.811	1.21	5.352	1.21	-0.199
1.211	0.819	1.211	-5.294	1.211	-0.353	1.211	-0.202
1.212	8.05	1.212	-5.471	1.212	-1.731	1.212	-0.138
1.213	17.626	1.213	-4.51	1.213	-1.092	1.213	-0.077
1.214	23.017	1.214	-4.266	1.214	-3.768	1.214	-0.026
1.215	31.77	1.215	-2.13	1.215	-6.238	1.215	0.003
1.216	38.362	1.216	-0.777	1.216	-7.331	1.216	0.016
1.217	37.582	1.217	-3.415	1.217	-9.364	1.217	0.01
1.218	33.717	1.218	0.732	1.218	-7.62	1.218	-0.01
1.219	28.6	1.219	0.858	1.219	-7.96	1.219	-0.035
1.22	20.122	1.22	-2.146	1.22	-9.663	1.22	-0.058
1.221	16.19	1.221	-2.242	1.221	-5.166	1.221	-0.093
1.222	7.546	1.222	-1.561	1.222	-4.803	1.222	-0.116
1.223	0.18	1.223	-1.866	1.223	-6.251	1.223	-0.132
1.224	-0.867	1.224	-1.442	1.224	-4.709	1.224	-0.138
1.225	-5.378	1.225	-2.83	1.225	-3.1	1.225	-0.138
1.226	-9.287	1.226	-3.794	1.226	-2.621	1.226	0.601
1.227	-8.42	1.227	-0.912	1.227	-0.883	1.227	0.922
1.228	-6.457	1.228	-4.831	1.228	-2.406	1.228	0.369
1.229	-4.812	1.229	-4.709	1.229	-2.13	1.229	-0.106
1.23	-0.453	1.23	-1.51	1.23	-0.067	1.23	-0.363
1.231	-0.964	1.231	-1.603	1.231	-3.993	1.231	-0.389
1.232	3.235	1.232	-2.506	1.232	-3.913	1.232	-0.279
1.233	6.746	1.233	-2.194	1.233	-1.564	1.233	-0.138
1.234	4.751	1.234	-2.551	1.234	-2.618	1.234	-0.039
1.235	7.042	1.235	-1.076	1.235	-3.932	1.235	0.029
1.236	9.727	1.236	-0.193	1.236	-4.144	1.236	0.055
1.237	7.861	1.237	-3.148	1.237	-5.509	1.237	0.045
1.238	5.708	1.238	1.118	1.238	-3.726	1.238	0.003
1.239	4.183	1.239	1.439	1.239	-3.742	1.239	-0.045
1.24	0.357	1.24	-1.458	1.24	-5.818	1.24	-0.112
1.241	1.519	1.241	-1.15	1.241	-1.956	1.241	-0.167
1.242	-2.438	1.242	-0.183	1.242	-1.956	1.242	-0.215
1.243	-5.554	1.243	-0.01	1.243	-3.903	1.243	-0.251
1.244	-3.498	1.244	0.819	1.244	-2.856	1.244	-0.263
1.245	-6.023	1.245	0.016	1.245	-1.645	1.245	-0.263
1.246	-9.059	1.246	-0.732	1.246	-1.323	1.246	1.311
1.247	-8.175	1.247	2.22	1.247	0.1	1.247	2.544
1.248	-7.138	1.248	-1.593	1.248	-1.14	1.248	1.462
1.249	-6.807	1.249	-1.542	1.249	-1.07	1.249	-0.003
1.25	-4.035	1.25	1.519	1.25	1.439	1.25	-0.941
1.251	-6.28	1.251	1.253	1.251	-2.165	1.251	-1.095
1.252	-3.444	1.252	0.196	1.252	-1.895	1.252	-0.8
1.253	-1.275	1.253	0.08	1.253	0.813	1.253	-0.43
1.254	-3.816	1.254	-0.62	1.254	0.154	1.254	-0.128
1.255	-1.468	1.255	0.469	1.255	-0.887	1.255	0.064
1.256	1.744	1.256	1.176	1.256	-1.005	1.256	0.148
1.257	0.851	1.257	-1.992	1.257	-2.069	1.257	0.128
1.258	-0.032	1.258	1.841	1.258	-0.508	1.258	0.035
1.259	0.006	1.259	2.043	1.259	-0.344	1.259	-0.109
1.26	-2.159	1.26	-0.877	1.26	-2.769	1.26	-0.263
1.261	0.819	1.261	-0.704	1.261	0.925	1.261	-0.418
1.262	-1.664	1.262	0.196	1.262	0.948	1.262	-0.546
1.263	-3.415	1.263	0.193	1.263	-1.323	1.263	-0.639
1.264	-0.289	1.264	0.887	1.264	-0.626	1.264	-0.694
1.265	-2.249	1.265	-0.1	1.265	0.392	1.265	-0.684
1.266	-4.844	1.266	-1.07	1.266	0.61	1.266	3.73
1.267	-3.858	1.267	1.831	1.267	1.715	1.267	4.578
1.268	-2.991	1.268	-2.024	1.268	0.463	1.268	0.745
1.269	-3.023	1.269	-2.008	1.269	0.106	1.269	-1.317
1.27	-0.723	1.27	1.002	1.27	2.618	1.27	-2.043
1.271	-3.662	1.271	0.716	1.271	-1.044	1.271	-1.686
1.272	-1.423	1.272	-0.418	1.272	-1.015	1.272	-0.993
1.273	0.161	1.273	-0.61	1.273	1.712	1.273	-0.353
1.274	-2.885	1.274	-1.285	1.274	1.156	1.274	0.112
1.275	-0.919	1.275	-0.141	1.275	0.103	1.275	0.36
1.276	1.972	1.276	0.559	1.276	-0.042	1.276	0.414
1.277	1.002	1.277	-2.576	1.277	-0.954	1.277	0.318
1.278	0.247	1.278	1.217	1.278	0.296	1.278	0.109
1.279	0.543	1.279	1.536	1.279	0.819	1.279	-0.164
1.28	-1.301	1.28	-1.494	1.28	-1.966	1.28	-0.456
1.281	2.088	1.281	-1.311	1.281	1.709	1.281	-0.732
1.282	0.077	1.282	-0.385	1.282	1.809	1.282	-0.941
1.283	-1.054	1.283	-0.241	1.283	-0.723	1.283	-1.092
1.284	2.342	1.284	0.45	1.284	-0.286	1.284	-1.147
1.285	0.761	1.285	-0.472	1.285	0.549	1.285	-1.118
1.286	-1.568	1.286	-1.323	1.286	0.617	1.286	-0.437
1.287	-0.498	1.287	1.613	1.287	1.487	1.287	0.366
1.288	0.392	1.288	-2.197	1.288	0.363	1.288	-0.042
1.289	0.17	1.289	-2.191	1.289	-0.353	1.289	-0.379
1.29	2.21	1.29	0.877	1.29	2.229	1.29	-0.421
1.291	-1.089	1.291	0.649	1.291	-1.519	1.291	-0.299
1.292	0.854	1.292	-0.482	1.292	-1.642	1.292	-0.022
1.293	2.075	1.293	-0.533	1.293	1.333	1.293	0.263
1.294	-1.314	1.294	-1.185	1.294	0.874	1.294	0.472
1.295	0.35	1.295	-0.202	1.295	-0.186	1.295	0.588
1.296	2.827	1.296	0.614	1.296	-0.276	1.296	0.62
1.297	1.629	1.297	-2.419	1.297	-1.031	1.297	0.565
1.298	0.61	1.298	1.34	1.298	-0.022	1.298	0.456
1.299	0.723	1.299	1.561	1.299	0.707	1.299	0.308
1.3	-1.295	1.3	-1.349	1.3	-2.172	1.3	0.135
1.301	1.937	1.301	-1.259	1.301	1.613	1.301	-0.035
1.302	-0.389	1.302	-0.238	1.302	1.886	1.302	-0.177
1.303	-1.536	1.303	-0.141	1.303	-0.748	1.303	-0.305
1.304	1.789	1.304	0.504	1.304	-0.472	1.304	-0.389
1.305	-0.003	1.305	-0.347	1.305	0.395	1.305	-0.414
1.306	-2.4	1.306	-1.272	1.306	0.575	1.306	1.584
1.307	-1.536	1.307	1.686	1.307	1.237	1.307	3.049
1.308	-0.761	1.308	-2.043	1.308	0.389	1.308	1.683
1.309	-1.099	1.309	-2.027	1.309	-0.678	1.309	0.08
1.31	0.784	1.31	1.083	1.31	2.049	1.31	-1.038
1.311	-2.65	1.311	0.925	1.311	-1.667	1.311	-1.32
1.312	-0.729	1.312	-0.183	1.312	-1.899	1.312	-0.977
1.313	0.312	1.313	-0.231	1.313	1.015	1.313	-0.482
1.314	-3.106	1.314	-0.867	1.314	0.787	1.314	-0.061
1.315	-1.394	1.315	0.228	1.315	-0.337	1.315	0.209
1.316	1.147	1.316	1.121	1.316	-0.466	1.316	0.328
1.317	-0.019	1.317	-2.078	1.317	-1.05	1.317	0.315
1.318	-0.858	1.318	1.773	1.318	-0.263	1.318	0.186
1.319	-0.588	1.319	1.96	1.319	0.819	1.319	-0.006
1.32	-2.432	1.32	-1.009	1.32	-2.133	1.32	-0.235
1.321	1.118	1.321	-0.909	1.321	1.516	1.321	-0.453
1.322	-1.121	1.322	0.202	1.322	1.87	1.322	-0.655
1.323	-1.982	1.323	0.585	1.323	-0.838	1.323	-0.797
1.324	1.471	1.324	1.439	1.324	-0.54	1.324	-0.88
1.325	-0.257	1.325	0.806	1.325	0.408	1.325	-0.675
1.326	-2.56	1.326	-0.109	1.326	0.504	1.326	3.28
1.327	-1.487	1.327	2.988	1.327	0.989	1.327	5.818
1.328	-0.636	1.328	-0.819	1.328	0.424	1.328	3.813
1.329	-0.98	1.329	-0.771	1.329	-0.816	1.329	1.111
1.33	1.025	1.33	2.294	1.33	2.159	1.33	-1.667
1.331	-2.499	1.331	2.069	1.331	-1.638	1.331	-2.891
1.332	-0.52	1.332	1.208	1.332	-1.911	1.332	-2.409
1.333	0.324	1.333	4.077	1.333	1.288	1.333	-1.388
1.334	-2.959	1.334	12.352	1.334	1.272	1.334	-0.447
1.335	-1.15	1.335	2.477	1.335	0.385	1.335	0.186
1.336	1.474	1.336	-61.099	1.336	0.286	1.336	0.498
1.337	0.27	1.337	-98.941	1.337	-0.186	1.337	0.495
1.338	-0.524	1.338	-70.984	1.338	0.318	1.338	0.26
1.339	-0.154	1.339	-25.481	1.339	1.77	1.339	-0.125
1.34	-2.017	1.34	-5.76	1.34	-1.269	1.34	-0.581
1.341	1.584	1.341	0.716	1.341	2.297	1.341	-1.057
1.342	-0.591	1.342	1.972	1.342	2.933	1.342	-1.462
1.343	-1.474	1.343	-9.011	1.343	1.153	1.343	-1.77
1.344	1.956	1.344	-13.614	1.344	7.494	1.344	-1.905
1.345	0.138	1.345	-2.506	1.345	14.799	1.345	-1.009
1.346	-2.04	1.346	15.249	1.346	-25.355	1.346	7.417
1.347	-0.925	1.347	29.319	1.347	-86.085	1.347	12.024
1.348	-0.18	1.348	19.901	1.348	-90.38	1.348	9.223
1.349	-0.498	1.349	10.867	1.349	-47.916	1.349	4.941
1.35	1.536	1.35	4.378	1.35	-8.648	1.35	-1.089
1.351	-1.995	1.351	-0.055	1.351	-2.046	1.351	-5.901
1.352	0.087	1.352	2.795	1.352	-0.254	1.352	-6.306
1.353	0.832	1.353	9.743	1.353	-4.491	1.353	-4.289
1.354	-2.313	1.354	18.388	1.354	-15.4	1.354	-1.943
1.355	-0.53	1.355	28.388	1.355	-16.589	1.355	-0.161
1.356	1.979	1.356	36.117	1.356	2.602	1.356	0.81
1.357	0.742	1.357	36.168	1.357	30.996	1.357	1.025
1.358	-0.048	1.358	39.862	1.358	37.794	1.358	0.604
1.359	0.347	1.359	36.775	1.359	21.886	1.359	-0.251
1.36	-1.526	1.36	28.301	1.36	1.256	1.36	-1.346
1.361	1.979	1.361	21.526	1.361	-2.233	1.361	-2.486
1.362	-0.074	1.362	15.159	1.362	1.227	1.362	-3.527
1.363	-0.626	1.363	8.439	1.363	5.705	1.363	-4.276
1.364	2.856	1.364	3.135	1.364	15.243	1.364	-4.051
1.365	1.189	1.365	-2.274	1.365	26.027	1.365	-1.388
1.366	-0.826	1.366	-6.582	1.366	34.482	1.366	9.441
1.367	0.324	1.367	-5.101	1.367	39.705	1.367	14.452
1.368	1.166	1.368	-9.097	1.368	40.906	1.368	10.925
1.369	0.777	1.369	-8.179	1.369	36.84	1.369	5.798
1.37	2.798	1.37	-3.151	1.37	35.044	1.37	-1.227
1.371	-0.681	1.371	-1.054	1.371	24.918	1.371	-8.057
1.372	3.289	1.372	0.424	1.372	17.051	1.372	-9.101
1.373	11.761	1.373	2.849	1.373	13.026	1.373	-6.129
1.374	8.895	1.374	4.411	1.374	6.695	1.374	-2.419
1.375	-44.948	1.375	6.801	1.375	0.193	1.375	0.463
1.376	-96.75	1.376	8.661	1.376	-3.983	1.376	2.059
1.377	-86.702	1.377	5.422	1.377	-6.608	1.377	2.396
1.378	-39.368	1.378	8.368	1.378	-7.578	1.378	1.712
1.379	-6.238	1.379	7.385	1.379	-5.194	1.379	0.296
1.38	1.388	1.38	2.563	1.38	-7.009	1.38	-1.516
1.381	8.249	1.381	0.54	1.381	-1.51	1.381	-3.434
1.382	-3.627	1.382	-0.636	1.382	1.706	1.382	-5.188
1.383	-13.425	1.383	-2.666	1.383	1.144	1.383	-6.354
1.384	-2.621	1.384	-3.951	1.384	3.203	1.384	-5.953
1.385	13.624	1.385	-6.293	1.385	5.763	1.385	-2.849
1.386	24.825	1.386	-8.468	1.386	7.064	1.386	8.548
1.387	19.663	1.387	-6.001	1.387	7.466	1.387	13.672
1.388	13.926	1.388	-9.952	1.388	7.16	1.388	10.129
1.389	7.173	1.389	-9.73	1.389	3.881	1.389	5.082
1.39	1.613	1.39	-5.936	1.39	4.953	1.39	-1.632
1.391	-0.594	1.391	-5.137	1.391	-0.398	1.391	-8.542
1.392	7.308	1.392	-5.143	1.392	-2.743	1.392	-9.74
1.393	16.338	1.393	-4.141	1.393	-1.452	1.393	-6.264
1.394	22.181	1.394	-3.71	1.394	-3	1.394	-1.825
1.395	31.735	1.395	-1.866	1.395	-5.94	1.395	1.648
1.396	38.43	1.396	-0.17	1.396	-7.591	1.396	3.575
1.397	37.797	1.397	-2.991	1.397	-8.497	1.397	3.974
1.398	34.353	1.398	1.009	1.398	-8.988	1.398	3.1
1.399	29.695	1.399	1.327	1.399	-6.695	1.399	1.333
1.4	21.115	1.4	-1.876	1.4	-9.496	1.4	-0.951
1.401	17.655	1.401	-2.175	1.401	-5.471	1.401	-3.37
1.402	8.272	1.402	-1.516	1.402	-3.659	1.402	-5.615
1.403	1.625	1.403	-1.738	1.403	-5.67	1.403	-7.125
1.404	0.064	1.404	-1.526	1.404	-4.973	1.404	-6.688
1.405	-5.14	1.405	-2.576	1.405	-3.084	1.405	-3.055
1.406	-9.024	1.406	-4.086	1.406	-2.04	1.406	8.696
1.407	-7.97	1.407	-1.185	1.407	-1.455	1.407	13.556
1.408	-4.195	1.408	-4.992	1.408	-0.781	1.408	9.859
1.409	-5.278	1.409	-4.992	1.409	-2.988	1.409	4.934
1.41	-3.704	1.41	-1.661	1.41	0.225	1.41	-1.744
1.411	-3.248	1.411	-1.503	1.411	-3.444	1.411	-8.821
1.412	3.537	1.412	-2.419	1.412	-4.645	1.412	-10.251
1.413	7.067	1.413	-2.249	1.413	-1.876	1.413	-6.505
1.414	5.188	1.414	-2.412	1.414	-1.992	1.414	-1.6
1.415	7.835	1.415	-1.304	1.415	-3.678	1.415	2.281
1.416	10.257	1.416	0.029	1.416	-4.565	1.416	4.456
1.417	8.153	1.417	-3.045	1.417	-4.86	1.417	4.909
1.418	5.875	1.418	1.115	1.418	-5.316	1.418	3.945
1.419	4.385	1.419	1.658	1.419	-2.878	1.419	1.966
1.42	0.341	1.42	-1.253	1.42	-5.994	1.42	-0.61
1.421	2.053	1.421	-1.189	1.421	-2.596	1.421	-3.354
1.422	-2.512	1.422	-0.077	1.422	-1.214	1.422	-5.901
1.423	-4.828	1.423	0.209	1.423	-3.72	1.423	-7.343
1.424	-3	1.424	0.842	1.424	-3.572	1.424	-6.039
1.425	-6.075	1.425	0.331	1.425	-2.098	1.425	-1.802
1.426	-8.95	1.426	-0.877	1.426	-1.092	1.426	10.183
1.427	-7.951	1.427	2.175	1.427	-0.678	1.427	14.947
1.428	-6.929	1.428	-1.587	1.428	0.257	1.428	11.185
1.429	-6.73	1.429	-1.58	1.429	-1.976	1.429	6.219
1.43	-3.868	1.43	1.536	1.43	1.481	1.43	-0.594
1.431	-6.775	1.431	1.446	1.431	-1.693	1.431	-8.548
1.432	-3.363	1.432	0.302	1.432	-2.686	1.432	-11.683
1.433	-1.943	1.433	0.119	1.433	0.54	1.433	-8.188
1.434	-4.353	1.434	-0.43	1.434	0.932	1.434	-2.692
1.435	-1.555	1.435	0.341	1.435	-0.578	1.435	1.911
1.436	1.388	1.436	1.375	1.436	-1.317	1.436	4.594
1.437	0.373	1.437	-1.902	1.437	-1.368	1.437	5.268
1.438	-0.424	1.438	1.837	1.438	-2.043	1.438	4.26
1.439	-0.077	1.439	2.143	1.439	0.556	1.439	2.017
1.44	-2.287	1.44	-0.951	1.44	-2.75	1.44	-0.944
1.441	1.073	1.441	-0.877	1.441	0.312	1.441	-4.118
1.442	-2.117	1.442	0.103	1.442	1.577	1.442	-7.08
1.443	-2.882	1.443	0.228	1.443	-1.189	1.443	-9.493
1.444	-0.093	1.444	0.729	1.444	-1.375	1.444	-11.112
1.445	-2.486	1.445	0.125	1.445	0.003	1.445	-10.093
1.446	-4.783	1.446	-1.195	1.446	0.822	1.446	8.593
1.447	-3.482	1.447	1.809	1.447	0.845	1.447	19.297
1.448	-2.612	1.448	-2.021	1.448	1.767	1.448	11.028
1.449	-2.772	1.449	-2.181	1.449	-0.8	1.449	3.077
1.45	-0.402	1.45	0.81	1.45	2.461	1.45	-10.161
1.451	-3.858	1.451	0.729	1.451	-0.533	1.451	-14.915
1.452	-1.041	1.452	-0.376	1.452	-1.703	1.452	-10.993
1.453	-0.247	1.453	-0.63	1.453	1.381	1.453	-4.52
1.454	-2.936	1.454	-1.14	1.454	1.934	1.454	1.272
1.455	-0.508	1.455	-0.456	1.455	0.459	1.455	5.243
1.456	2.053	1.456	0.652	1.456	-0.373	1.456	7.173
1.457	0.842	1.457	-2.583	1.457	-0.308	1.457	7.263
1.458	0.157	1.458	1.198	1.458	-1.15	1.458	5.869
1.459	0.601	1.459	1.436	1.459	1.709	1.459	3.444
1.46	-1.41	1.46	-1.494	1.46	-1.597	1.46	0.447
1.461	2.271	1.461	-1.433	1.461	1.279	1.461	-2.666
1.462	-0.389	1.462	-0.36	1.462	2.522	1.462	-5.529
1.463	-0.646	1.463	-0.161	1.463	-0.398	1.463	-7.739
1.464	2.242	1.464	0.267	1.464	-0.89	1.464	-8.5
1.465	0.167	1.465	-0.337	1.465	0.196	1.465	-5.532
1.466	-1.805	1.466	-1.619	1.466	0.842	1.466	6.303
1.467	-0.421	1.467	1.619	1.467	0.639	1.467	11.761
1.468	0.427	1.468	-2.194	1.468	1.712	1.468	8.934
1.469	0.157	1.469	-2.297	1.469	-1.272	1.469	4.835
1.47	2.39	1.47	0.845	1.47	1.934	1.47	-1.728
1.471	-1.208	1.471	0.684	1.471	-0.906	1.471	-8.429
1.472	1.391	1.472	-0.418	1.472	-2.194	1.472	-9.13
1.473	1.776	1.473	-0.62	1.473	0.861	1.473	-5.092
1.474	-1.205	1.474	-1.06	1.474	1.58	1.474	-0.135
1.475	0.861	1.475	-0.427	1.475	0.145	1.475	3.71
1.476	3.077	1.476	0.912	1.476	-0.549	1.476	5.83
1.477	1.571	1.477	-2.226	1.477	-0.437	1.477	6.245
1.478	0.546	1.478	1.346	1.478	-1.552	1.478	5.223
1.479	0.854	1.479	1.635	1.479	1.481	1.479	3.177
1.48	-1.32	1.48	-1.343	1.48	-1.767	1.48	0.52
1.481	2.268	1.481	-1.24	1.481	0.986	1.481	-2.326
1.482	-0.594	1.482	-0.228	1.482	2.438	1.482	-4.998
1.483	-0.977	1.483	-0.01	1.483	-0.488	1.483	-6.813
1.484	1.908	1.484	0.475	1.484	-1.099	1.484	-6.1
1.485	-0.398	1.485	-0.1	1.485	0.128	1.485	-2.069
1.486	-2.502	1.486	-1.349	1.486	0.774	1.486	10.019
1.487	-1.372	1.487	1.77	1.487	0.45	1.487	14.485
1.488	-0.623	1.488	-1.982	1.488	1.693	1.488	10.598
1.489	-1.111	1.489	-2.056	1.489	-1.458	1.489	5.647
1.49	0.951	1.49	1.073	1.49	1.719	1.49	-1.404
1.491	-2.846	1.491	0.938	1.491	-0.941	1.491	-9.361
1.492	-0.395	1.492	-0.177	1.492	-2.361	1.492	-11.398
1.493	-0.296	1.493	-0.395	1.493	0.665	1.493	-7.44
1.494	-3.245	1.494	-0.761	1.494	1.516	1.494	-2.017
1.495	-1.079	1.495	-0.022	1.495	0.035	1.495	2.364
1.496	1.201	1.496	1.173	1.496	-0.694	1.496	4.86
1.497	-0.215	1.497	-2.146	1.497	-0.36	1.497	5.442
1.498	-0.983	1.498	1.632	1.498	-1.59	1.498	4.43
1.499	-0.562	1.499	1.998	1.499	1.654	1.499	2.245
1.5	-2.573	1.5	-1.031	1.5	-1.664	1.5	-0.598
1.501	1.243	1.501	-1.115	1.501	0.912	1.501	-3.665
1.502	-1.471	1.502	0.132	1.502	2.384	1.502	-6.518
1.503	-1.558	1.503	0.585	1.503	-0.491	1.503	-7.61
1.504	1.468	1.504	1.259	1.504	-1.227	1.504	-5.018
1.505	-0.723	1.505	0.954	1.505	0.112	1.505	0.154
1.506	-2.731	1.506	-0.321	1.506	0.745	1.506	12.027
1.507	-1.423	1.507	2.792	1.507	0.347	1.507	15.917
1.508	-0.72	1.508	-0.932	1.508	1.76	1.508	11.597
1.509	-1.073	1.509	-1.044	1.509	-1.555	1.509	6.46
1.51	1.083	1.51	2.011	1.51	1.674	1.51	-0.482
1.511	-2.763	1.511	2.056	1.511	-0.909	1.511	-8.966
1.512	-0.141	1.512	1.256	1.512	-2.361	1.512	-12.914
1.513	-0.145	1.513	4.154	1.513	0.784	1.513	-9.515
1.514	-2.936	1.514	14.224	1.514	1.956	1.514	-3.498
1.515	-0.687	1.515	2.438	1.515	0.681	1.515	1.693
1.516	1.564	1.516	-66.715	1.516	0.016	1.516	4.764
1.517	0.18	1.517	-103.538	1.517	0.418	1.517	5.554
1.518	-0.562	1.518	-70.19	1.518	-1.022	1.518	4.411
1.519	-0.125	1.519	-22.888	1.519	2.38	1.519	1.86
1.52	-2.088	1.52	-3.887	1.52	-0.851	1.52	-1.503
1.521	1.776	1.521	2.04	1.521	1.619	1.521	-5.104
1.522	-0.961	1.522	2.425	1.522	3.341	1.522	-8.484
1.523	-0.903	1.523	-9.252	1.523	1.59	1.523	-7.832
1.524	2.101	1.524	-18.227	1.524	8.686	1.524	-1.95
1.525	-0.157	1.525	-8.828	1.525	15.615	1.525	3.945
1.526	-2.117	1.526	13.068	1.526	-30.026	1.526	15.329
1.527	-0.781	1.527	31.019	1.527	-89.879	1.527	18.272
1.528	-0.048	1.528	23.046	1.528	-89.047	1.528	13.531
1.529	-0.43	1.529	12.165	1.529	-47.18	1.529	8.516
1.53	1.696	1.53	5.667	1.53	-7.947	1.53	1.895
1.531	-2.207	1.531	1.728	1.531	-0.299	1.531	-6.592
1.532	0.456	1.532	4.125	1.532	0.488	1.532	-13.299
1.533	0.398	1.533	10.867	1.533	-4.186	1.533	-12.602
1.534	-2.368	1.534	19.644	1.534	-14.122	1.534	-6.842
1.535	-0.058	1.535	29.178	1.535	-14.947	1.535	-0.411
1.536	2.123	1.536	37.325	1.536	4.166	1.536	3.906
1.537	0.72	1.537	37.305	1.537	30.675	1.537	5.384
1.538	-0.145	1.538	40.836	1.538	33.328	1.538	4.282
1.539	0.225	1.539	37.986	1.539	20.983	1.539	1.237
1.54	-1.748	1.54	29.441	1.54	2.968	1.54	-2.975
1.541	2.133	1.541	22.535	1.541	-1.246	1.541	-7.6
1.542	-0.565	1.542	16.223	1.542	2.971	1.542	-11.764
1.543	-0.254	1.543	9.406	1.543	7.051	1.543	-8.709
1.544	2.843	1.544	3.649	1.544	15.313	1.544	-0.633
1.545	0.716	1.545	-1.699	1.545	26.11	1.545	4.751
1.546	-1.047	1.546	-6.56	1.546	34.771	1.546	14.62
1.547	0.296	1.547	-5.227	1.547	39.011	1.547	16.338
1.548	1.086	1.548	-9.512	1.548	41.822	1.548	11.23
1.549	0.681	1.549	-8.918	1.549	35.876	1.549	6.438
1.55	2.811	1.55	-3.948	1.55	34.202	1.55	0.443
1.551	-0.925	1.551	-1.751	1.551	25.455	1.551	-7.067
1.552	3.742	1.552	-0.279	1.552	16.393	1.552	-13.174
1.553	11.484	1.553	1.886	1.553	12.098	1.553	-13.296
1.554	8.249	1.554	3.71	1.554	6.794	1.554	-7.427
1.555	-46.522	1.555	5.869	1.555	-0.035	1.555	-0.112
1.556	-97.464	1.556	8.256	1.556	-4.632	1.556	4.982
1.557	-85.992	1.557	5.015	1.557	-6.528	1.557	6.752
1.558	-38.433	1.558	8.127	1.558	-9.049	1.558	5.41
1.559	-6.014	1.559	7.427	1.559	-4.97	1.559	1.722
1.56	1.352	1.56	2.57	1.56	-6.801	1.56	-3.399
1.561	8.487	1.561	0.524	1.561	-2.563	1.561	-9.011
1.562	-3.749	1.562	-0.553	1.562	1.799	1.562	-14.012
1.563	-12.339	1.563	-2.303	1.563	1.458	1.563	-10.582
1.564	-1.77	1.564	-3.787	1.564	2.592	1.564	-2.599
1.565	13.498	1.565	-5.76	1.565	5.59	1.565	2.39
1.566	24.135	1.566	-8.455	1.566	7.247	1.566	11.899
1.567	18.603	1.567	-5.818	1.567	6.891	1.567	13.604
1.568	13.726	1.568	-9.785	1.568	8.217	1.568	8.934
1.569	7.931	1.569	-9.772	1.569	3.344	1.569	4.841
1.57	2.274	1.57	-5.914	1.57	4.966	1.57	-0.312
1.571	-0.453	1.571	-5.066	1.571	1.022	1.571	-6.936
1.572	7.796	1.572	-5.175	1.572	-2.962	1.572	-12.242
1.573	15.856	1.573	-4.343	1.573	-2.078	1.573	-12.217
1.574	22.342	1.574	-3.723	1.574	-2.711	1.574	-6.171
1.575	32.323	1.575	-2.403	1.575	-5.763	1.575	1.564
1.576	38.626	1.576	-0.125	1.576	-7.8	1.576	6.993
1.577	37.88	1.577	-2.975	1.577	-8.05	1.577	8.844
1.578	34.388	1.578	0.964	1.578	-10.084	1.578	7.334
1.579	29.615	1.579	1.388	1.579	-6.213	1.579	3.27
1.58	20.948	1.58	-1.841	1.58	-9.049	1.58	-2.361
1.581	17.739	1.581	-2.217	1.581	-6.457	1.581	-8.538
1.582	7.899	1.582	-1.542	1.582	-3.55	1.582	-13.881
1.583	2.268	1.583	-1.728	1.583	-5.339	1.583	-10.148
1.584	0.241	1.584	-1.751	1.584	-5.516	1.584	-2.245
1.585	-5.445	1.585	-2.374	1.585	-3.334	1.585	2.435
1.586	-9.011	1.586	-4.244	1.586	-1.873	1.586	11.497
1.587	-7.954	1.587	-1.298	1.587	-1.837	1.587	12.882
1.588	-6.165	1.588	-5.027	1.588	0.45	1.588	8.204
1.589	-4.69	1.589	-5.124	1.589	-3.357	1.589	4.282
1.59	-0.145	1.59	-1.773	1.59	-0.35	1.59	-0.485
1.591	-1.5	1.591	-1.526	1.591	-2.361	1.591	-6.778
1.592	3.816	1.592	-2.409	1.592	-4.767	1.592	-11.629
1.593	5.683	1.593	-2.38	1.593	-2.371	1.593	-11.68
1.594	4.433	1.594	-2.384	1.594	-1.404	1.594	-5.84
1.595	7.739	1.595	-1.613	1.595	-3.357	1.595	2.046
1.596	9.888	1.596	0.228	1.596	-4.568	1.596	7.697
1.597	7.777	1.597	-2.952	1.597	-4.366	1.597	9.672
1.598	5.551	1.598	1.018	1.598	-6.274	1.598	8.124
1.599	4.224	1.599	1.674	1.599	-2.451	1.599	3.884
1.6	0.154	1.6	-1.285	1.6	-5.41	1.6	-2.011
1.601	2.008	1.601	-1.323	1.601	-3.636	1.601	-8.477
1.602	-3.164	1.602	-0.116	1.602	-1.076	1.602	-13.778
1.603	-4.529	1.603	0.222	1.603	-3.344	1.603	-9.046
1.604	-3.286	1.604	0.687	1.604	-4.199	1.604	-0.977
1.605	-6.903	1.605	0.463	1.605	-2.313	1.605	3.649
1.606	-9.489	1.606	-1.214	1.606	-1.047	1.606	12.406
1.607	-8.349	1.607	2.062	1.607	-1.067	1.607	13.627
1.608	-7.289	1.608	-1.77	1.608	1.24	1.608	8.889
1.609	-7.038	1.609	-1.818	1.609	-2.319	1.609	5.188
1.61	-4.054	1.61	1.462	1.61	0.925	1.61	0.565
1.611	-7.07	1.611	1.513	1.611	-0.508	1.611	-5.416
1.612	-2.971	1.612	0.318	1.612	-2.702	1.612	-9.583
1.613	-2.348	1.613	0.029	1.613	-0.1	1.613	-10.106
1.614	-4.102	1.614	-0.296	1.614	1.356	1.614	-4.311
1.615	-0.675	1.615	0.048	1.615	-0.324	1.615	1.555
1.616	1.911	1.616	1.519	1.616	-1.285	1.616	6.084
1.617	0.7	1.617	-1.947	1.617	-0.954	1.617	8.182
1.618	-0.103	1.618	1.738	1.618	-2.898	1.618	7.07
1.619	0.122	1.619	2.323	1.619	0.867	1.619	3.132
1.62	-2.156	1.62	-0.793	1.62	-2.13	1.62	-2.714
1.621	1.34	1.621	-1.022	1.621	-0.732	1.621	-9.383
1.622	-2.306	1.622	0.106	1.622	1.674	1.622	-15.866
1.623	-2.316	1.623	0.382	1.623	-0.675	1.623	-21.317
1.624	0.042	1.624	0.687	1.624	-1.719	1.624	-24.97
1.625	-2.869	1.625	0.447	1.625	-0.119	1.625	-15.246
1.626	-4.941	1.626	-1.311	1.626	0.854	1.626	12.319
1.627	-3.723	1.627	1.793	1.627	0.485	1.627	23.958
1.628	-2.856	1.628	-1.915	1.628	2.605	1.628	13.524
1.629	-2.978	1.629	-2.319	1.629	-1.163	1.629	5.782
1.63	-0.565	1.63	0.829	1.63	1.895	1.63	-9.965
1.631	-4.16	1.631	0.842	1.631	0.649	1.631	-23.678
1.632	-0.755	1.632	-0.447	1.632	-1.722	1.632	-22.246
1.633	-0.774	1.633	-0.777	1.633	0.771	1.633	-11.227
1.634	-3.106	1.634	-1.022	1.634	2.348	1.634	0.919
1.635	-0.17	1.635	-0.716	1.635	0.649	1.635	10.141
1.636	2.184	1.636	0.861	1.636	-0.324	1.636	15.262
1.637	0.993	1.637	-2.515	1.637	0.067	1.637	16.386
1.638	0.257	1.638	1.156	1.638	-1.895	1.638	14.173
1.639	0.61	1.639	1.712	1.639	1.812	1.639	9.525
1.64	-1.349	1.64	-1.41	1.64	-1.198	1.64	3.424
1.641	2.509	1.641	-1.654	1.641	-0.039	1.641	-3.177
1.642	-0.614	1.642	-0.488	1.642	2.374	1.642	-9.396
1.643	-0.093	1.643	-0.132	1.643	0.08	1.643	-8.175
1.644	2.522	1.644	0.148	1.644	-1.279	1.644	-2.094
1.645	-0.055	1.645	-0.096	1.645	0.09	1.645	3.315
1.646	-1.85	1.646	-1.87	1.646	0.867	1.646	13.251
1.647	-0.427	1.647	1.365	1.647	0.45	1.647	14.886
1.648	0.421	1.648	-2.268	1.648	2.557	1.648	10.318
1.649	0.141	1.649	-2.541	1.649	-1.298	1.649	7.854
1.65	2.306	1.65	0.636	1.65	1.446	1.65	0.829
1.651	-1.555	1.651	0.787	1.651	0.373	1.651	-10.203
1.652	1.552	1.652	-0.385	1.652	-2.159	1.652	-14.231
1.653	1.05	1.653	-0.668	1.653	0.193	1.653	-11.687
1.654	-1.442	1.654	-0.941	1.654	1.882	1.654	-4.385
1.655	1.102	1.655	-0.556	1.655	0.315	1.655	3.556
1.656	2.994	1.656	1.095	1.656	-0.514	1.656	8.831
1.657	1.503	1.657	-2.271	1.657	-0.109	1.657	10.485
1.658	0.572	1.658	1.323	1.658	-2.085	1.658	8.808
1.659	0.752	1.659	1.985	1.659	1.68	1.659	4.635
1.66	-1.365	1.66	-1.086	1.66	-1.179	1.66	-1.067
1.661	2.3	1.661	-1.317	1.661	-0.324	1.661	-7.295
1.662	-0.973	1.662	-0.228	1.662	2.229	1.662	-12.637
1.663	-0.385	1.663	0.071	1.663	0.058	1.663	-7.739
1.664	2.049	1.664	0.369	1.664	-1.378	1.664	0.029
1.665	-0.655	1.665	0.254	1.665	-0.042	1.665	4.896
1.666	-2.486	1.666	-1.577	1.666	0.675	1.666	13.714
1.667	-1.32	1.667	1.593	1.667	0.222	1.667	14.295
1.668	-0.636	1.668	-1.979	1.668	2.29	1.668	9.277
1.669	-1.095	1.669	-2.332	1.669	-1.555	1.669	5.069
1.67	0.957	1.67	0.935	1.67	1.224	1.67	-0.173
1.671	-3.129	1.671	1.038	1.671	0.382	1.671	-6.884
1.672	-0.125	1.672	-0.135	1.672	-2.239	1.672	-11.783
1.673	-0.768	1.673	-0.463	1.673	-0.077	1.673	-12.586
1.674	-3.232	1.674	-0.707	1.674	1.667	1.674	-6.997
1.675	-0.633	1.675	-0.408	1.675	0.154	1.675	0.98
1.676	1.298	1.676	1.34	1.676	-0.642	1.676	6.794
1.677	-0.032	1.677	-1.979	1.677	-0.103	1.677	8.863
1.678	-0.912	1.678	1.577	1.678	-2.136	1.678	7.343
1.679	-0.491	1.679	2.226	1.679	1.597	1.679	3.055
1.68	-2.461	1.68	-0.916	1.68	-1.208	1.68	-2.93
1.681	1.484	1.681	-1.192	1.681	-0.504	1.681	-9.364
1.682	-1.648	1.682	0	1.682	2.22	1.682	-13.855
1.683	-0.874	1.683	0.62	1.683	0.183	1.683	-7.128
1.684	1.584	1.684	1.169	1.684	-1.317	1.684	0.739
1.685	-1.025	1.685	1.224	1.685	-0.022	1.685	5.21
1.686	-2.621	1.686	-0.649	1.686	0.655	1.686	13.383
1.687	-1.34	1.687	2.618	1.687	0.135	1.687	13.624
1.688	-0.517	1.688	-0.864	1.688	2.262	1.688	8.696
1.689	-0.954	1.689	-1.147	1.689	-1.462	1.689	5.002
1.69	1.111	1.69	2.136	1.69	1.047	1.69	0.373
1.691	-2.943	1.691	2.335	1.691	0.447	1.691	-5.721
1.692	0.087	1.692	1.291	1.692	-2.204	1.692	-9.946
1.693	-0.623	1.693	3.289	1.693	0.161	1.693	-12.291
1.694	-3.074	1.694	11.484	1.694	2.223	1.694	-8.326
1.695	-0.418	1.695	6.833	1.695	0.816	1.695	-0.302
1.696	1.552	1.696	-53.386	1.696	0.074	1.696	6.11
1.697	0.225	1.697	-101.261	1.697	0.527	1.697	8.645
1.698	-0.633	1.698	-77.174	1.698	-1.407	1.698	7.231
1.699	-0.199	1.699	-29.046	1.699	2.348	1.699	2.727
1.7	-2.024	1.7	-5.911	1.7	-0.183	1.7	-3.714
1.701	1.953	1.701	0.777	1.701	0.225	1.701	-10.007
1.702	-1.272	1.702	1.722	1.702	3.113	1.702	-12.207
1.703	-0.373	1.703	-12.31	1.703	2.194	1.703	-3.807
1.704	2.191	1.704	-24.536	1.704	6.685	1.704	3.595
1.705	-0.591	1.705	-8.648	1.705	14.231	1.705	6.98
1.706	-2.252	1.706	15.795	1.706	-26.004	1.706	14.279
1.707	-0.919	1.707	34.88	1.707	-87.177	1.707	14.128
1.708	-0.071	1.708	23.168	1.708	-88.324	1.708	9.412
1.709	-0.334	1.709	10.421	1.709	-47.89	1.709	6.229
1.71	1.857	1.71	4.449	1.71	-9.583	1.71	2.303
1.711	-2.143	1.711	0.524	1.711	0.122	1.711	-2.968
1.712	0.793	1.712	3.01	1.712	-0.662	1.712	-6.296
1.713	-0.209	1.713	9.624	1.713	-5.994	1.713	-10.99
1.714	-2.557	1.714	18.889	1.714	-14.179	1.714	-10.553
1.715	0.145	1.715	28.574	1.715	-14.854	1.715	-3.585
1.716	1.889	1.716	37.681	1.716	4.719	1.716	3.283
1.717	0.475	1.717	37.977	1.717	32.326	1.717	6.691
1.718	-0.45	1.718	41.925	1.718	34.392	1.718	5.808
1.719	-0.177	1.719	39.605	1.719	19.753	1.719	1.285
1.72	-2.12	1.72	31.089	1.72	1.635	1.72	-5.554
1.721	1.712	1.721	24.041	1.721	-4.118	1.721	-10.276
1.722	-1.439	1.722	17.88	1.722	1.895	1.722	-9.644
1.723	-0.138	1.723	11.083	1.723	7.392	1.723	-1.564
1.724	2.737	1.724	4.989	1.724	15.105	1.724	3.643
1.725	1.285	1.725	-0.109	1.725	26.007	1.725	5.243
1.726	1.5	1.726	-5.776	1.726	34.732	1.726	10.893
1.727	-2.451	1.727	-2.801	1.727	38.989	1.727	10.154
1.728	-2.056	1.728	-8.988	1.728	42.072	1.728	5.635
1.729	-0.003	1.729	-12.467	1.729	36.162	1.729	3.267
1.73	3.601	1.73	-6.287	1.73	33.595	1.73	0.299
1.731	0.122	1.731	-1.87	1.731	27.103	1.731	-3.768
1.732	5.272	1.732	0.218	1.732	16.881	1.732	-5.949
1.733	12.368	1.733	2.268	1.733	11.613	1.733	-10.469
1.734	8.404	1.734	4.006	1.734	7.491	1.734	-10.35
1.735	-47.617	1.735	5.75	1.735	2.856	1.735	-3.81
1.736	-97.174	1.736	8.439	1.736	-5.564	1.736	3.058
1.737	-83.91	1.737	5.082	1.737	-9.705	1.737	6.617
1.738	-36.393	1.738	8.069	1.738	-10.504	1.738	5.654
1.739	-4.947	1.739	7.588	1.739	-4.661	1.739	0.742
1.74	2.265	1.74	2.804	1.74	-4.912	1.74	-6.659
1.741	9.252	1.741	0.598	1.741	-3.026	1.741	-11.047
1.742	-3.794	1.742	-0.279	1.742	2.348	1.742	-10.598
1.743	-10.582	1.743	-1.94	1.743	3.023	1.743	-3.167
1.744	0.961	1.744	-3.485	1.744	3.074	1.744	1.092
1.745	15.474	1.745	-4.986	1.745	5.654	1.745	2.233
1.746	24.485	1.746	-8.198	1.746	7.221	1.746	7.941
1.747	16.823	1.747	-5.573	1.747	6.817	1.747	7.26
1.748	12.281	1.748	-9.563	1.748	8.371	1.748	3.289
1.749	6.817	1.749	-9.811	1.749	3.852	1.749	1.728
1.75	1.654	1.75	-6.001	1.75	4.285	1.75	-0.331
1.751	-0.784	1.751	-5.207	1.751	2.692	1.751	-3.55
1.752	8.008	1.752	-5.535	1.752	-2.509	1.752	-4.786
1.753	15.172	1.753	-4.831	1.753	-2.788	1.753	-8.975
1.754	21.957	1.754	-4.032	1.754	-2.38	1.754	-8.4
1.755	32.236	1.755	-2.991	1.755	-5.374	1.755	-1.895
1.756	37.97	1.756	-0.514	1.756	-7.405	1.756	4.944
1.757	36.946	1.757	-3.489	1.757	-7.748	1.757	8.423
1.758	33.348	1.758	0.447	1.758	-10.055	1.758	7.292
1.759	28.638	1.759	1.195	1.759	-6.675	1.759	2.069
1.76	20.174	1.76	-2.062	1.76	-8.285	1.76	-5.525
1.761	17.035	1.761	-2.557	1.761	-8.079	1.761	-9.605
1.762	6.887	1.762	-1.754	1.762	-4.044	1.762	-9.409
1.763	2.233	1.763	-1.67	1.763	-4.716	1.763	-2.432
1.764	-0.154	1.764	-1.837	1.764	-5.696	1.764	1.124
1.765	-6.03	1.765	-2.046	1.765	-3.778	1.765	2.098
1.766	-9.085	1.766	-4.417	1.766	-2.416	1.766	7.36
1.767	-7.816	1.767	-1.217	1.767	-2.39	1.767	6.605
1.768	-5.975	1.768	-4.767	1.768	-0.019	1.768	2.83
1.769	-4.578	1.769	-5.066	1.769	-3.203	1.769	1.545
1.77	-0.164	1.77	-1.59	1.77	-1.391	1.77	-0.305
1.771	-1.635	1.771	-1.102	1.771	-1.099	1.771	-3.196
1.772	4.012	1.772	-2.12	1.772	-4.696	1.772	-4.08
1.773	4.921	1.773	-2.297	1.773	-3.46	1.773	-8.053
1.774	4.17	1.774	-2.223	1.774	-1.542	1.774	-7.504
1.775	7.87	1.775	-1.908	1.775	-3.299	1.775	-1.137
1.776	9.486	1.776	0.389	1.776	-4.382	1.776	5.474
1.777	7.331	1.777	-2.859	1.777	-4.15	1.777	8.901
1.778	5.265	1.778	0.797	1.778	-6.139	1.778	7.71
1.779	3.855	1.779	1.757	1.779	-2.898	1.779	2.384
1.78	-0.01	1.78	-1.169	1.78	-4.478	1.78	-5.204
1.781	1.899	1.781	-1.391	1.781	-5.005	1.781	-8.905
1.782	-3.553	1.782	-0.199	1.782	-1.491	1.782	-8.468
1.783	-4.073	1.783	0.299	1.783	-2.557	1.783	-1.372
1.784	-3.183	1.784	0.601	1.784	-3.983	1.784	1.789
1.785	-7.029	1.785	0.88	1.785	-2.371	1.785	2.747
1.786	-9.168	1.786	-1.288	1.786	-1.163	1.786	8.028
1.787	-7.996	1.787	2.005	1.787	-1.176	1.787	7.18
1.788	-6.871	1.788	-1.497	1.788	1.099	1.788	3.485
1.789	-6.605	1.789	-1.812	1.789	-1.741	1.789	2.416
1.79	-3.659	1.79	1.532	1.79	0.071	1.79	0.822
1.791	-6.707	1.791	1.796	1.791	0.948	1.791	-1.805
1.792	-2.396	1.792	0.456	1.792	-2.412	1.792	-1.844
1.793	-2.551	1.793	0	1.793	-1.134	1.793	-1.311
1.794	-3.839	1.794	-0.247	1.794	1.14	1.794	6.817
1.795	-0.138	1.795	-0.18	1.795	-0.141	1.795	2.608
1.796	2.082	1.796	1.764	1.796	-1.105	1.796	1.073
1.797	0.835	1.797	-1.786	1.797	-0.848	1.797	2.943
1.798	-0.013	1.798	1.722	1.798	-2.731	1.798	2.898
1.799	0.193	1.799	2.416	1.799	0.222	1.799	-0.819
1.8	-2.046	1.8	-0.765	1.8	-1.237	1.8	-7.652
1.801	1.362	1.801	-1.121	1.801	-2.127	1.801	-16.245
1.802	-2.599	1.802	0.048	1.802	1.455	1.802	-25.089
1.803	-1.854	1.803	0.424	1.803	0.289	1.803	-32.394
1.804	0.039	1.804	0.569	1.804	-1.523	1.804	-31.703
1.805	-3.273	1.805	0.691	1.805	-0.292	1.805	-10.482
1.806	-5.027	1.806	-1.609	1.806	0.668	1.806	18.089
1.807	-3.697	1.807	1.67	1.807	0.463	1.807	24.604
1.808	-2.75	1.808	-1.825	1.808	2.412	1.808	13.296
1.809	-2.862	1.809	-2.255	1.809	-0.382	1.809	3.646
1.81	-0.565	1.81	0.896	1.81	1.034	1.81	-12.586
1.811	-4.205	1.811	1.121	1.811	2.159	1.811	-25.201
1.812	-0.424	1.812	-0.385	1.812	-1.333	1.812	-27.074
1.813	-1.291	1.813	-0.858	1.813	-0.18	1.813	-18.378
1.814	-3.116	1.814	-1.05	1.814	2.114	1.814	-3.167
1.815	0.19	1.815	-1.083	1.815	0.816	1.815	10.993
1.816	2.101	1.816	0.906	1.816	-0.119	1.816	20.061
1.817	0.883	1.817	-2.637	1.817	0.154	1.817	23.177
1.818	0.18	1.818	0.797	1.818	-1.648	1.818	20.964
1.819	0.598	1.819	1.519	1.819	1.14	1.819	14.69
1.82	-1.243	1.82	-1.619	1.82	-0.154	1.82	5.859
1.821	2.586	1.821	-1.899	1.821	-1.458	1.821	-2.409
1.822	-0.948	1.822	-0.732	1.822	2.008	1.822	-5.223
1.823	0.267	1.823	-0.328	1.823	1.015	1.823	2.567
1.824	2.525	1.824	-0.141	1.824	-0.97	1.824	6.939
1.825	-0.437	1.825	0.074	1.825	-0.016	1.825	8.911
1.826	-1.886	1.826	-2.094	1.826	0.777	1.826	14.16
1.827	-0.501	1.827	1.356	1.827	0.45	1.827	12.348
1.828	0.421	1.828	-2.156	1.828	2.172	1.828	7.199
1.829	0.087	1.829	-2.637	1.829	-0.52	1.829	4.459
1.83	2.168	1.83	0.723	1.83	0.527	1.83	1.041
1.831	-1.654	1.831	1.063	1.831	1.799	1.831	-3.354
1.832	1.715	1.832	-0.225	1.832	-1.854	1.832	-5.262
1.833	0.475	1.833	-0.642	1.833	-0.787	1.833	-9.984
1.834	-1.616	1.834	-0.72	1.834	1.661	1.834	-8.818
1.835	1.385	1.835	-0.707	1.835	0.466	1.835	-1.06
1.836	2.849	1.836	1.365	1.836	-0.459	1.836	6.425
1.837	1.368	1.837	-2.014	1.837	-0.193	1.837	10.09
1.838	0.385	1.838	1.368	1.838	-1.796	1.838	8.975
1.839	0.652	1.839	2.143	1.839	0.874	1.839	3.778
1.84	-1.243	1.84	-1.073	1.84	-0.19	1.84	-3.967
1.841	2.448	1.841	-1.336	1.841	-1.642	1.841	-8.198
1.842	-1.092	1.842	-0.218	1.842	1.937	1.842	-8.044
1.843	0.17	1.843	0.202	1.843	1.028	1.843	-0.341
1.844	2.159	1.844	0.241	1.844	-1.083	1.844	2.994
1.845	-0.903	1.845	0.382	1.845	-0.128	1.845	4.411
1.846	-2.461	1.846	-1.805	1.846	-9.682	1.846	9.419
1.847	-1.217	1.847	1.539	1.847	-100.756	1.847	7.739
1.848	-0.514	1.848	-2.017	1.848	-105.263	1.848	3.328
1.849	-1.073	1.849	-2.502	1.849	-105.263	1.849	1.603
1.85	0.768	1.85	0.803	1.85	-84.505	1.85	-0.871
1.851	-3.1	1.851	1.134	1.851	-51.112	1.851	-4.321
1.852	0.164	1.852	-0.109	1.852	-29.988	1.852	-5.204
1.853	-1.291	1.853	-0.472	1.853	-21.918	1.853	-9.801
1.854	-3.293	1.854	-0.575	1.854	-24.298	1.854	-8.706
1.855	-0.222	1.855	-0.543	1.855	-33.476	1.855	-2.233
1.856	1.388	1.856	1.597	1.856	-45.738	1.856	4.433
1.857	-0.064	1.857	-1.834	1.857	-57.845	1.857	7.893
1.858	-0.835	1.858	1.491	1.858	-67.206	1.858	6.765
1.859	-0.437	1.859	2.323	1.859	-68.343	1.859	1.545
1.86	-2.172	1.86	-0.755	1.86	-61.71	1.86	-5.651
1.861	1.616	1.861	-1.102	1.861	-48.137	1.861	-7.813
1.862	-1.857	1.862	0.148	1.862	-27.353	1.862	-6.874
1.863	-0.26	1.863	0.858	1.863	-11.629	1.863	0.61
1.864	1.751	1.864	1.211	1.864	0.52	1.864	2.988
1.865	-1.266	1.865	1.536	1.865	13.206	1.865	3.938
1.866	-2.615	1.866	-0.63	1.866	23.296	1.866	8.638
1.867	-1.381	1.867	2.792	1.867	30.469	1.867	7.045
1.868	-0.559	1.868	-0.678	1.868	39.85	1.868	3.216
1.869	-0.964	1.869	-1.144	1.869	53.258	1.869	2.075
1.87	0.916	1.87	2.107	1.87	65.173	1.87	0.337
1.871	-3.026	1.871	2.49	1.871	72.102	1.871	-2.486
1.872	0.331	1.872	1.388	1.872	73.146	1.872	-2.917
1.873	-1.314	1.873	3.794	1.873	68.809	1.873	-7.556
1.874	-3.216	1.874	12.419	1.874	60.229	1.874	-6.842
1.875	-0.186	1.875	2.824	1.875	48.831	1.875	-2.191
1.876	1.426	1.876	-59.728	1.876	36.085	1.876	2.772
1.877	0.067	1.877	-101.942	1.877	23.373	1.877	5.891
1.878	-0.748	1.878	-73.265	1.878	11.87	1.878	5.018
1.879	-0.292	1.879	-25.638	1.879	6.483	1.879	0.148
1.88	-1.979	1.88	-4.963	1.88	6.428	1.88	-4.873
1.881	1.783	1.881	1.317	1.881	9.868	1.881	-4.677
1.882	-1.706	1.882	3.036	1.882	18.648	1.882	-3.55
1.883	0.074	1.883	-8.105	1.883	22.57	1.883	2.975
1.884	2.204	1.884	-14.176	1.884	28.009	1.884	4.118
1.885	-0.8	1.885	-2.775	1.885	23.405	1.885	4.333
1.886	-2.056	1.886	14.35	1.886	-2.991	1.886	8.696
1.887	-0.845	1.887	30.061	1.887	-7.912	1.887	7.087
1.888	-0.013	1.888	20.832	1.888	1.205	1.888	3.659
1.889	-0.389	1.889	10.794	1.889	13.299	1.889	3.187
1.89	1.423	1.89	4.292	1.89	23.213	1.89	2.098
1.891	-2.474	1.891	0.437	1.891	29.233	1.891	-0.003
1.892	0.925	1.892	3.042	1.892	31.176	1.892	0.289
1.893	-0.671	1.893	9.73	1.893	29.509	1.893	-4.086
1.894	-2.583	1.894	18.857	1.894	25.015	1.894	-3.328
1.895	0.533	1.895	27.758	1.895	18.596	1.895	-1.391
1.896	2.005	1.896	36.727	1.896	11.227	1.896	-0.98
1.897	0.649	1.897	36.502	1.897	3.8	1.897	1.108
1.898	-0.183	1.898	39.805	1.898	-2.894	1.898	1.51
1.899	0.328	1.899	37.283	1.899	-7.379	1.899	-1.407
1.9	-1.288	1.9	28.507	1.9	-10.691	1.9	-2.891
1.901	2.39	1.901	21.16	1.901	-12.197	1.901	-1.748
1.902	-1.067	1.902	15.002	1.902	-6.091	1.902	-2.024
1.903	0.861	1.903	8.484	1.903	-3.363	1.903	2.602
1.904	3.161	1.904	2.538	1.904	-3.122	1.904	1.812
1.905	0.241	1.905	-1.805	1.905	-1.6	1.905	0.922
1.906	-0.935	1.906	-7.337	1.906	-1.667	1.906	4.693
1.907	0.443	1.907	-5.586	1.907	-0.662	1.907	2.904
1.908	1.25	1.908	-9.226	1.908	3.225	1.908	-0.061
1.909	0.848	1.909	-8.747	1.909	8.079	1.909	0.145
1.91	2.702	1.91	-3.402	1.91	12.213	1.91	-0.254
1.911	-1.022	1.911	-0.511	1.911	14.889	1.911	-1.629
1.912	4.269	1.912	0.787	1.912	15.933	1.912	-0.765
1.913	10.482	1.913	2.775	1.913	15.455	1.913	-4.803
1.914	7.53	1.914	4.841	1.914	13.726	1.914	-3.62
1.915	-47.209	1.915	6.148	1.915	11.076	1.915	-2.159
1.916	-97.663	1.916	9.216	1.916	7.89	1.916	-2.641
1.917	-85.163	1.917	5.724	1.917	4.529	1.917	-0.845
1.918	-37.7	1.918	8.359	1.918	1.343	1.918	-0.148
1.919	-6.059	1.919	7.8	1.919	1.619	1.919	-2.592
1.92	1.343	1.92	2.795	1.92	5.789	1.92	-3.624
1.921	8.23	1.921	0.244	1.921	11.346	1.921	-2.682
1.922	-4.905	1.922	-0.704	1.922	20.784	1.922	-3.588
1.923	-10.999	1.923	-2.406	1.923	21.908	1.923	0.581
1.924	0.305	1.924	-4.227	1.924	16.213	1.924	-0.633
1.925	15.211	1.925	-5.487	1.925	10	1.925	-1.625
1.926	24.562	1.926	-9.033	1.926	1.985	1.926	2.059
1.927	16.81	1.927	-6.213	1.927	-7.456	1.927	0.385
1.928	12.072	1.928	-9.743	1.928	-13.357	1.928	-2.329
1.929	7.411	1.929	-10.084	1.929	-11.157	1.929	-1.735
1.93	2.049	1.93	-6.094	1.93	-5.3	1.93	-1.481
1.931	-0.299	1.931	-4.658	1.931	0.148	1.931	-2.165
1.932	8.638	1.932	-4.925	1.932	3.45	1.932	-0.488
1.933	15.076	1.933	-4.311	1.933	4.337	1.933	-3.961
1.934	22.313	1.934	-3.389	1.934	3.158	1.934	-2.274
1.935	32.972	1.935	-2.669	1.935	0.466	1.935	-0.369
1.936	38.436	1.936	0.421	1.936	-3.09	1.936	-1.092
1.937	37.427	1.937	-2.734	1.937	-6.884	1.937	0.652
1.938	33.794	1.938	0.822	1.938	-10.389	1.938	1.349
1.939	28.953	1.939	1.712	1.939	-8.722	1.939	-1.234
1.94	20.803	1.94	-1.715	1.94	-2.461	1.94	-2.197
1.941	17.395	1.941	-2.637	1.941	3.518	1.941	-1.262
1.942	7.478	1.942	-1.844	1.942	13.511	1.942	-2.249
1.943	5.278	1.943	-1.722	1.943	15.532	1.943	1.892
1.944	-1.828	1.944	-2.033	1.944	10.922	1.944	0.434
1.945	-9.419	1.945	-2.04	1.945	6.235	1.945	-0.27
1.946	-10.203	1.946	-4.658	1.946	-0.141	1.946	3.322
1.947	-7.266	1.947	-1.462	1.947	-7.989	1.947	1.648
1.948	-5.059	1.948	-4.873	1.948	-13.592	1.948	-0.861
1.949	-3.627	1.949	-5.339	1.949	-11.69	1.949	-0.061
1.95	0.414	1.95	-1.821	1.95	-5.217	1.95	0.186
1.951	-0.829	1.951	-1.079	1.951	1.166	1.951	-0.707
1.952	4.97	1.952	-2.197	1.952	5.117	1.952	0.816
1.953	5.024	1.953	-2.355	1.953	6.187	1.953	-2.801
1.954	4.623	1.954	-2.091	1.954	4.719	1.954	-1.06
1.955	8.616	1.955	-1.985	1.955	1.407	1.955	0.456
1.956	9.862	1.956	0.649	1.956	-2.978	1.956	-0.765
1.957	7.742	1.957	-2.644	1.957	-7.678	1.957	0.848
1.958	5.773	1.958	0.755	1.958	-12.005	1.958	1.757
1.959	4.292	1.959	1.812	1.959	-10.546	1.959	-0.588
1.96	0.716	1.96	-1.205	1.96	-3.807	1.96	-1.539
1.961	2.287	1.961	-1.487	1.961	1.812	1.961	-0.806
1.962	-3.44	1.962	-0.145	1.962	11.478	1.962	-1.988
1.963	-3.264	1.963	0.421	1.963	13.804	1.963	2.146
1.964	-3.042	1.964	0.53	1.964	9.589	1.964	0.671
1.965	-7.405	1.965	0.964	1.965	5.455	1.965	0.125
1.966	-9.361	1.966	-1.474	1.966	-0.148	1.966	3.701
1.967	-8.317	1.967	1.911	1.967	-6.974	1.967	2.136
1.968	-7.395	1.968	-1.378	1.968	-12.291	1.968	-0.199
1.969	-7.176	1.969	-1.96	1.969	-11.038	1.969	0.932
1.97	-4.597	1.97	1.272	1.97	-4.69	1.97	3.652
1.971	-7.453	1.971	1.67	1.971	2.101	1.971	1.038
1.972	-2.923	1.972	0.318	1.972	6.521	1.972	-0.659
1.973	-3.813	1.973	-0.093	1.973	7.822	1.973	2.278
1.974	-4.562	1.974	-0.096	1.974	6.325	1.974	14.43
1.975	-0.427	1.975	-0.488	1.975	2.747	1.975	1.744
1.976	1.494	1.976	1.921	1.976	-2.075	1.976	-8.028
1.977	0.447	1.977	-1.706	1.977	-7.299	1.977	-7.353
1.978	-0.276	1.978	1.6	1.978	-11.992	1.978	-6.132
1.979	-0.045	1.979	2.49	1.979	-9.814	1.979	-8.689
1.98	-1.837	1.98	-0.707	1.98	-1.863	1.98	-15.217
1.981	1.375	1.981	-1.243	1.981	3.431	1.981	-23.852
1.982	-2.734	1.982	-0.154	1.982	12.596	1.982	-32.31
1.983	-1.067	1.983	0.299	1.983	14.613	1.983	-32.782
1.984	0.209	1.984	0.299	1.984	10.247	1.984	-24.42
1.985	-3.383	1.985	0.694	1.985	6.235	1.985	-1.198
1.986	-4.77	1.986	-1.87	1.986	1.047	1.986	22.731
1.987	-3.45	1.987	1.439	1.987	-5.413	1.987	23.152
1.988	-2.625	1.988	-1.825	1.988	-11.044	1.988	9.576
1.989	-2.734	1.989	-2.477	1.989	-11.491	1.989	1.992
1.99	-0.79	1.99	0.642	1.99	-6.45	1.99	-11.703
1.991	-4.176	1.991	1.14	1.991	0.665	1.991	-21.195
1.992	-0.376	1.992	-0.296	1.992	5.85	1.992	-20.328
1.993	-2.014	1.993	-0.803	1.993	7.771	1.993	-18.613
1.994	-3.219	1.994	-0.874	1.994	6.515	1.994	-7.25
1.995	0.447	1.995	-1.156	1.995	2.833	1.995	7.893
1.996	2.014	1.996	1.208	1.996	-2.368	1.996	19.583
1.997	0.8	1.997	-2.271	1.997	-8.134	1.997	24.767
[truncated: 15,005 more rows]

## Sheet: Figure 4e
Dtime	Control	Dtime	0.2 uL	Dtime	1 uL	Dtime	3 uL
0.18	39.567	0.055	56.174	0.375	73.146	2.077	98.347
0.18	38.757	0.151	69.253	0.166	105.26	0.944	105.26
0.18	38.455	0.13	86.389	0.323	99.391	1.967	115.26
0.18	37.781	0.013	47.119	0.227	90.689	2.684	121.571
0.18	38.07	0.053	42.313	0.419	89.898	1.44	108.263

## Sheet: Figure 4f
Time	ECG	Time	ECG	Time	ECG
s		s		s
Not aligned to real timeline. For differentiation only.
0.001	-0.5455	0.001	0.271	0.001	0.0206
0.002	-0.2417	0.002	0.19196	0.002	0.02747
0.003	-0.01907	0.003	0.21866	0.003	0.03143
0.004	0.11063	0.004	0.20691	0.004	0.02853
0.005	0.11597	0.005	0.16464	0.005	0.02029
0.006	0.02869	0.006	0.0705	0.006	0.01236
0.007	-0.00214	0.007	-0.19928	0.007	-0.00122
0.008	0.04593	0.008	-0.62378	0.008	-0.01266
0.009	0.11826	0.009	-1.09634	0.009	-0.0235
0.01	0.18677	0.01	-1.44531	0.01	-0.0293
0.011	0.26886	0.011	-1.77536	0.011	-0.02884
0.012	0.37537	0.012	-2.1199	0.012	-0.0293
0.013	0.46875	0.013	-2.29645	0.013	-0.02487
0.014	0.50095	0.014	-2.2699	0.014	-0.02167
0.015	0.47256	0.015	-2.09137	0.015	-0.01358
0.016	0.37674	0.016	-1.8837	0.016	-0.00854
0.017	0.21088	0.017	-1.65009	0.017	-0.00504
0.018	0.12909	0.018	-1.26373	0.018	0.00473
0.019	0.27893	0.019	-0.72266	0.019	0.01083
0.02	0.53207	0.02	-0.2655	0.02	0.01602
0.021	0.67963	0.021	-0.05707	0.021	0.01709
0.022	0.75256	0.022	-0.06332	0.022	0.02121
0.023	0.78888	0.023	-0.13382	0.023	0.02136
0.024	0.811	0.024	-0.14435	0.024	0.01831
0.025	0.85297	0.025	-0.04593	0.025	0.01709
0.026	0.88379	0.026	0.12787	0.026	0.01724
0.027	0.90225	0.027	0.35889	0.027	0.01373
0.028	0.8844	0.028	0.63766	0.028	0.0119
0.029	0.80215	0.029	0.8873	0.029	0.0087
0.03	0.72495	0.03	1.0994	0.03	0.00504
0.031	0.67139	0.031	1.22253	0.031	0.00458
0.032	0.70526	0.032	1.24207	0.032	0.00565
0.033	0.98816	0.033	1.17111	0.033	0.00717
0.034	1.32919	0.034	1.03333	0.034	0.00793
0.035	1.25336	0.035	0.88028	0.035	0.00793
0.036	0.86212	0.036	0.69061	0.036	0.009
0.037	0.45929	0.037	0.45685	0.037	0.00839
0.038	0.20279	0.038	0.33249	0.038	0.0087
0.039	-0.00351	0.039	0.30014	0.039	0.00854
0.04	-0.17334	0.04	0.27466	0.04	0.01068
0.041	-0.32379	0.041	0.19882	0.041	0.009
0.042	-0.47745	0.042	0.11734	0.042	0.01129
0.043	-0.63065	0.043	0.07309	0.043	0.01465
0.044	-0.73242	0.044	0.07339	0.044	0.01404
0.045	-0.79269	0.045	0.11475	0.045	0.01221
0.046	-0.85754	0.046	0.26962	0.046	0.01022
0.047	-0.95306	0.047	0.46234	0.047	0.01099
0.048	-1.07605	0.048	0.52795	0.048	0.00671
0.049	-1.21429	0.049	0.46265	0.049	0.00671
0.05	-1.31668	0.05	0.3862	0.05	0.00809
0.051	-1.42685	0.051	0.41031	0.051	0.00046
0.052	-1.47949	0.052	0.62057	0.052	-0.02792
0.053	-1.43478	0.053	0.98267	0.053	-0.07202
0.054	-1.34003	0.054	1.25778	0.054	-0.15198
0.055	-1.18088	0.055	1.11832	0.055	-0.13031
0.056	-0.97961	0.056	0.62836	0.056	0.19913
0.057	-0.78537	0.057	0.29205	0.057	0.66544
0.058	-0.62775	0.058	0.21301	0.058	1.13083
0.059	-0.47791	0.059	0.23956	0.059	1.13052
0.06	-0.32928	0.06	0.21774	0.06	1.34933
0.061	-0.19333	0.061	0.14679	0.061	1.1673
0.062	-0.05798	0.062	0.02716	0.062	0.39444
0.063	0.00732	0.063	-0.20279	0.063	0.09842
0.064	0.03189	0.064	-0.58746	0.064	-0.59158
0.065	0.05447	0.065	-1.04416	0.065	-0.85938
0.066	0.09674	0.066	-1.43021	0.066	-0.56961
0.067	0.15045	0.067	-1.75186	0.067	-0.11948
0.068	0.2005	0.068	-2.1109	0.068	0.19287
0.069	0.29938	0.069	-2.32224	0.069	0.28748
0.07	0.4097	0.07	-2.27448	0.07	0.224
0.071	0.49438	0.071	-2.07214	0.071	0.07492
0.072	0.51636	0.072	-1.82205	0.072	-0.10742
0.073	0.46921	0.073	-1.56235	0.073	-0.29205
0.074	0.3363	0.074	-1.19919	0.074	-0.45609
0.075	0.17456	0.075	-0.72464	0.075	-0.58502
0.076	0.20935	0.076	-0.31204	0.076	-0.67093
0.077	0.42969	0.077	-0.09171	0.077	-0.71777
0.078	0.63812	0.078	-0.06989	0.078	-0.71655
0.079	0.71869	0.079	-0.10849	0.079	-0.67978
0.08	0.74829	0.08	-0.09705	0.08	-0.60837
0.081	0.76355	0.081	-0.00504	0.081	-0.51758
0.082	0.78522	0.082	0.14664	0.082	-0.41367
0.083	0.79514	0.083	0.37674	0.083	-0.30075
0.084	0.78781	0.084	0.65231	0.084	-0.19684
0.085	0.78842	0.085	0.89462	0.085	-0.10208
0.086	0.79758	0.086	1.091	0.086	-0.02594
0.087	0.75333	0.087	1.20407	0.087	0.02899
0.088	0.73196	0.088	1.23047	0.088	0.06332
0.089	0.6987	0.089	1.17905	0.089	0.07294
0.09	0.74677	0.09	1.06308	0.09	0.06454
0.091	1.10947	0.091	0.91782	0.091	0.04333
0.092	1.32965	0.092	0.73853	0.092	0.01465
0.093	1.10825	0.093	0.5162	0.093	-0.01907
0.094	0.71823	0.094	0.38986	0.094	-0.05722
0.095	0.36591	0.095	0.34088	0.095	-0.08698
0.096	0.12619	0.096	0.3006	0.096	-0.11353
0.097	-0.03265	0.097	0.21027	0.097	-0.12817
0.098	-0.15533	0.098	0.11185	0.098	-0.13443
0.099	-0.25879	0.099	0.05493	0.099	-0.1268
0.1	-0.38376	0.1	0.03983	0.1	-0.11063
0.101	-0.54901	0.101	0.08362	0.101	-0.08652
0.102	-0.69016	0.102	0.21622	0.102	-0.05447
0.103	-0.78613	0.103	0.43762	0.103	-0.02289
0.104	-0.88181	0.104	0.58533	0.104	0.01144
0.105	-0.98801	0.105	0.56839	0.105	0.04242
0.106	-1.11206	0.106	0.47287	0.106	0.06897
0.107	-1.2233	0.107	0.4628	0.107	0.09155
0.108	-1.2677	0.108	0.62927	0.108	0.10818
0.109	-1.31241	0.109	0.96878	0.109	0.11581
0.11	-1.34415	0.11	1.20758	0.11	0.11993
0.111	-1.30615	0.111	1.09665	0.111	0.11902
0.112	-1.2381	0.112	0.67642	0.112	0.11169
0.113	-1.12503	0.113	0.33936	0.113	0.10361
0.114	-0.98114	0.114	0.21881	0.114	0.08926
0.115	-0.82153	0.115	0.23239	0.115	0.08041
0.116	-0.67764	0.116	0.21866	0.116	0.0676
0.117	-0.53848	0.117	0.17395	0.117	0.05432
0.118	-0.39032	0.118	0.09018	0.118	0.04578
0.119	-0.24063	0.119	-0.13947	0.119	0.03998
0.12	-0.0676	0.12	-0.54062	0.12	0.03922
0.121	0.05325	0.121	-1.01105	0.121	0.03876
0.122	0.08804	0.122	-1.39221	0.122	0.03937
0.123	0.10025	0.123	-1.69968	0.123	0.04471
0.124	0.1532	0.124	-2.04636	0.124	0.04929
0.125	0.19577	0.125	-2.27829	0.125	0.05447
0.126	0.22736	0.126	-2.2998	0.126	0.05768
0.127	0.27603	0.127	-2.17361	0.127	0.06195
0.128	0.36606	0.128	-1.98212	0.128	0.06226
0.129	0.44647	0.129	-1.75232	0.129	0.06332
0.13	0.48309	0.13	-1.35956	0.13	0.06409
0.131	0.4422	0.131	-0.77728	0.131	0.05798
0.132	0.32196	0.132	-0.26978	0.132	0.05371
0.133	0.15503	0.133	-0.02304	0.133	0.0502
0.134	0.13138	0.134	-0.02197	0.134	0.04303
0.135	0.34836	0.135	-0.11078	0.135	0.03754
0.136	0.60425	0.136	-0.16174	0.136	0.03387
0.137	0.73502	0.137	-0.08911	0.137	0.02213
0.138	0.79742	0.138	0.07355	0.138	0.00732
0.139	0.82199	0.139	0.29709	0.139	-0.02838
0.14	0.8371	0.14	0.57999	0.14	-0.08911
0.141	0.86899	0.141	0.84579	0.141	-0.13321
0.142	0.88867	0.142	1.07254	0.142	-0.03387
0.143	0.89417	0.143	1.21964	0.143	0.06943
0.144	0.84854	0.144	1.25626	0.144	0.11566
0.145	0.75119	0.145	1.19553	0.145	0.11719
0.146	0.66879	0.146	1.06857	0.146	0.08041
0.147	0.63843	0.147	0.9082	0.147	0.04196
0.148	0.71304	0.148	0.72159	0.148	0.00549
0.149	1.05408	0.149	0.48553	0.149	-0.01907
0.15	1.32263	0.15	0.34119	0.15	-0.03571
0.151	1.17325	0.151	0.30792	0.151	-0.03922
0.152	0.75195	0.152	0.28671	0.152	-0.02457
0.153	0.38864	0.153	0.21347	0.153	-0.00916
0.154	0.15045	0.154	0.12497	0.154	0.00671
0.155	-0.05066	0.155	0.07355	0.155	0.01846
0.156	-0.21072	0.156	0.06729	0.156	0.02686
0.157	-0.35248	0.157	0.11322	0.157	0.02533
0.158	-0.49866	0.158	0.24567	0.158	0.02258
0.159	-0.64224	0.159	0.44037	0.159	0.01419
0.16	-0.73547	0.16	0.53513	0.16	0.00412
0.161	-0.83359	0.161	0.48553	0.161	-0.00778
0.162	-0.96893	0.162	0.39322	0.162	-0.01602
0.163	-1.1319	0.163	0.39749	0.163	-0.02335
0.164	-1.14853	0.164	0.56152	0.164	-0.02884
0.165	-1.12305	0.165	0.92316	0.165	-0.03021
0.166	-1.14288	0.166	1.23657	0.166	-0.02716
0.167	-1.27029	0.167	1.18881	0.167	-0.02426
0.168	-1.39175	0.168	0.7283	0.168	-0.01938
0.169	-1.47247	0.169	0.34134	0.169	-0.01312
0.17	-1.42746	0.17	0.22125	0.17	-0.00641
0.171	-1.26068	0.171	0.24048	0.171	0.00046
0.172	-1.03378	0.172	0.23193	0.172	0.00946
0.173	-0.82108	0.173	0.16174	0.173	0.01221
0.174	-0.63614	0.174	0.04135	0.174	0.01541
0.175	-0.46234	0.175	-0.15411	0.175	0.01862
0.176	-0.30502	0.176	-0.51208	0.176	0.02029
0.177	-0.17227	0.177	-0.94955	0.177	0.01938
0.178	-0.05661	0.178	-1.35208	0.178	0.01846
0.179	-0.00229	0.179	-1.65573	0.179	0.01663
0.18	0.02869	0.18	-2.01416	0.18	0.01663
0.181	0.05783	0.181	-2.28439	0.181	0.01343
0.182	0.10483	0.182	-2.30789	0.182	0.01068
0.183	0.14114	0.183	-2.15836	0.183	0.00702
0.184	0.19501	0.184	-1.92123	0.184	0.00793
0.185	0.29495	0.185	-1.66275	0.185	0.00671
0.186	0.39917	0.186	-1.28464	0.186	0.00671
0.187	0.47867	0.187	-0.77393	0.187	0.00946
0.188	0.49164	0.188	-0.3363	0.188	0.00763
0.189	0.43808	0.189	-0.09186	0.189	0.00732
0.19	0.30014	0.19	-0.05524	0.19	0.00763
0.191	0.17899	0.191	-0.10239	0.191	0.00885
0.192	0.27832	0.192	-0.11154	0.192	0.01053
0.193	0.53711	0.193	-0.03342	0.193	0.01236
0.194	0.71854	0.194	0.11093	0.194	0.00992
0.195	0.78262	0.195	0.33157	0.195	0.01053
0.196	0.80902	0.196	0.61157	0.196	0.01541
0.197	0.81924	0.197	0.86166	0.197	0.01221
0.198	0.83618	0.198	1.06918	0.198	0.01099
0.199	0.83267	0.199	1.18652	0.199	0.00946
0.2	0.82031	0.2	1.22391	0.2	0.00748
0.201	0.82153	0.201	1.18515	0.201	0.00656
0.202	0.80811	0.202	1.08459	0.202	0.00992
0.203	0.75027	0.203	0.95322	0.203	0.00854
0.204	0.7193	0.204	0.79086	0.204	0.00366
0.205	0.67276	0.205	0.57068	0.205	-0.02808
0.206	0.77591	0.206	0.41855	0.206	-0.0708
0.207	1.19003	0.207	0.3569	0.207	-0.14679
0.208	1.30157	0.208	0.31647	0.208	-0.1326
0.209	1.02798	0.209	0.22079	0.209	0.18173
0.21	0.62469	0.21	0.11292	0.21	0.65475
0.211	0.29434	0.211	0.04303	0.211	1.12289
0.212	0.06638	0.212	0.02747	0.212	1.12442
0.213	-0.0824	0.213	0.06302	0.213	1.30707
0.214	-0.19806	0.214	0.17609	0.214	1.18195
0.215	-0.29129	0.215	0.3978	0.215	0.41412
0.216	-0.41611	0.216	0.57266	0.216	0.10681
0.217	-0.56854	0.217	0.59448	0.217	-0.5777
0.218	-0.69397	0.218	0.50339	0.218	-0.85754
0.219	-0.78506	0.219	0.47638	0.219	-0.57739
0.22	-0.87799	0.22	0.58914	0.22	-0.13031
0.221	-0.9877	0.221	0.91187	0.221	0.18616
0.222	-1.1116	0.222	1.18454	0.222	0.28625
0.223	-1.20758	0.223	1.15005	0.223	0.22705
0.224	-1.25336	0.224	0.74997	0.224	0.0798
0.225	-1.30402	0.225	0.38025	0.225	-0.10223
0.226	-1.31882	0.226	0.22202	0.226	-0.28336
0.227	-1.26556	0.227	0.22125	0.227	-0.44556
0.228	-1.17889	0.228	0.21988	0.228	-0.578
0.229	-1.04416	0.229	0.17639	0.229	-0.6662
0.23	-0.88058	0.23	0.09003	0.23	-0.71091
0.231	-0.72113	0.231	-0.12024	0.231	-0.71075
0.232	-0.59235	0.232	-0.49042	0.232	-0.67505
0.233	-0.47913	0.233	-0.93613	0.233	-0.60333
0.234	-0.36926	0.234	-1.32202	0.234	-0.51208
0.235	-0.23285	0.235	-1.60965	0.235	-0.40787
0.236	-0.06638	0.236	-1.9519	0.236	-0.29922
0.237	0.03876	0.237	-2.22748	0.237	-0.19348
0.238	0.07614	0.238	-2.30347	0.238	-0.10132
0.239	0.10727	0.239	-2.22092	0.239	-0.02502
0.24	0.15869	0.24	-2.04163	0.24	0.03098
0.241	0.19135	0.241	-1.82343	0.241	0.06332
0.242	0.21439	0.242	-1.46698	0.242	0.07263
0.243	0.27039	0.243	-0.89828	0.243	0.06775
0.244	0.3479	0.244	-0.35812	0.244	0.04623
0.245	0.41534	0.245	-0.05768	0.245	0.01694
0.246	0.43182	0.246	-0.01389	0.246	-0.02121
0.247	0.37598	0.247	-0.09171	0.247	-0.05432
0.248	0.242	0.248	-0.14633	0.248	-0.08896
0.249	0.09552	0.249	-0.09705	0.249	-0.11459
0.25	0.14526	0.25	0.0531	0.25	-0.12787
0.251	0.40192	0.251	0.26306	0.251	-0.13275
0.252	0.63507	0.252	0.53345	0.252	-0.12604
0.253	0.74768	0.253	0.79742	0.253	-0.10849
0.254	0.81085	0.254	1.01807	0.254	-0.0853
0.255	0.83389	0.255	1.17447	0.255	-0.05569
0.256	0.85815	0.256	1.23077	0.256	-0.02441
0.257	0.8934	0.257	1.19049	0.257	0.00916
0.258	0.91034	0.258	1.0791	0.258	0.04028
0.259	0.90973	0.259	0.93292	0.259	0.07004
0.26	0.84259	0.26	0.76065	0.26	0.0914
0.261	0.74646	0.261	0.5307	0.261	0.10605
0.262	0.67215	0.262	0.37155	0.262	0.11627
0.263	0.66315	0.263	0.33493	0.263	0.11963
0.264	0.78522	0.264	0.31311	0.264	0.11719
0.265	1.16608	0.265	0.24826	0.265	0.11154
0.266	1.31256	0.266	0.14954	0.266	0.10162
0.267	1.07086	0.267	0.06485	0.267	0.08881
0.268	0.63324	0.268	-0.00992	0.268	0.07629
0.269	0.31525	0.269	-0.05005	0.269	0.06271
0.27	0.10956	0.27	0.13474	0.27	0.05234
0.271	-0.07553	0.271	0.52597	0.271	0.04379
0.272	-0.2269	0.272	0.74142	0.272	0.0415
0.273	-0.36789	0.273	0.71915	0.273	0.03815
0.274	-0.52582	0.274	0.54657	0.274	0.03738
0.275	-0.66956	0.275	0.36942	0.275	0.04028
0.276	-0.74661	0.276	0.40421	0.276	0.04135
0.277	-0.81177	0.277	0.73929	0.277	0.04608
0.278	-0.8931	0.278	1.08612	0.278	0.05203
0.279	-1.00403	0.279	1.1261	0.279	0.05585
0.28	-1.1499	0.28	0.7341	0.28	0.05951
0.281	-1.28296	0.281	0.35461	0.281	0.06302
0.282	-1.38672	0.282	0.22324	0.282	0.06104
0.283	-1.48834	0.283	0.25681	0.283	0.06134
0.284	-1.48666	0.284	0.26611	0.284	0.05905
0.285	-1.41357	0.285	0.18082	0.285	0.05356
0.286	-1.28693	0.286	0.02838	0.286	0.04974
0.287	-1.09894	0.287	-0.18478	0.287	0.04456
0.288	-0.89447	0.288	-0.52475	0.288	0.03586
0.289	-0.72067	0.289	-0.92728	0.289	0.02823
0.29	-0.58182	0.29	-1.30585	0.29	0.02213
0.291	-0.44571	0.291	-1.58279	0.291	0.00107
0.292	-0.31189	0.292	-1.90781	0.292	-0.03647
0.293	-0.16418	0.293	-2.20322	0.293	-0.09491
0.294	-0.04898	0.294	-2.27264	0.294	-0.12695
0.295	0.00397	0.295	-2.14874	0.295	-0.01053
0.296	0.03708	0.296	-1.9133	0.296	0.07645
0.297	0.08759	0.297	-1.65298	0.297	0.12146
0.298	0.14511	0.298	-1.32141	0.298	0.1152
0.299	0.18997	0.299	-0.85068	0.299	0.07538
0.3	0.24933	0.3	-0.40558	0.3	0.03616
0.301	0.35278	0.301	-0.11063	0.301	0.00092
0.302	0.44983	0.302	-0.01572	0.302	-0.0206
0.303	0.50476	0.303	-0.03815	0.303	-0.03494
0.304	0.4985	0.304	-0.04944	0.304	-0.03647
0.305	0.4155	0.305	0.00702	0.305	-0.02045
0.306	0.25055	0.306	0.12436	0.306	-0.00549
0.307	0.16022	0.307	0.30304	0.307	0.01083
0.308	0.29922	0.308	0.5542	0.308	0.02258
0.309	0.55023	0.309	0.78979	0.309	0.02579
0.31	0.70068	0.31	0.9967	0.31	0.02258
0.311	0.75043	0.311	1.12671	0.311	0.01938
0.312	0.76904	0.312	1.1824	0.312	0.01343
0.313	0.7843	0.313	1.15906	0.313	0.0032
0.314	0.80399	0.314	1.06689	0.314	-0.00793
0.315	0.80414	0.315	0.94299	0.315	-0.01694
0.316	0.7988	0.316	0.78659	0.316	-0.02533
0.317	0.80933	0.317	0.58319	0.317	-0.02777
0.318	0.78491	0.318	0.42755	0.318	-0.02975
0.319	0.73914	0.319	0.37003	0.319	-0.02731
0.32	0.71152	0.32	0.34439	0.32	-0.02396
0.321	0.68924	0.321	0.27069	0.321	-0.01999
0.322	0.87906	0.322	0.16617	0.322	-0.01343
0.323	1.28189	0.323	0.09399	0.323	-0.00473
0.324	1.25687	0.324	0.06989	0.324	0.00229
0.325	0.9317	0.325	0.09399	0.325	0.0087
0.326	0.53284	0.326	0.18463	0.326	0.01419
0.327	0.23117	0.327	0.39017	0.327	0.01923
0.328	0.02426	0.328	0.57022	0.328	0.02106
0.329	-0.11642	0.329	0.59647	0.329	0.0177
0.33	-0.22705	0.33	0.50156	0.33	0.02029
0.331	-0.32776	0.331	0.45456	0.331	0.01953
0.332	-0.47195	0.332	0.53543	0.332	0.0174
0.333	-0.62393	0.333	0.85052	0.333	0.01633
0.334	-0.74432	0.334	1.16043	0.334	0.01099
0.335	-0.83542	0.335	1.19247	0.335	0.00854
0.336	-0.9346	0.336	0.82458	0.336	0.00656
0.337	-1.04721	0.337	0.43701	0.337	0.00641
0.338	-1.16913	0.338	0.25085	0.338	0.00488
0.339	-1.24268	0.339	0.23743	0.339	0.0058
0.34	-1.28372	0.34	0.22583	0.34	0.00732
0.341	-1.3295	0.341	0.15503	0.341	0.00748
0.342	-1.3179	0.342	0.04059	0.342	0.00793
0.343	-1.25046	0.343	-0.15472	0.343	0.00916
0.344	-1.15112	0.344	-0.4837	0.344	0.0116
0.345	-1.00677	0.345	-0.86655	0.345	0.01175
0.346	-0.84412	0.346	-1.22101	0.346	0.01236
0.347	-0.69504	0.347	-1.48132	0.347	0.01312
0.348	-0.57434	0.348	-1.80511	0.348	0.01099
0.349	-0.46722	0.349	-2.11349	0.349	0.01312
0.35	-0.35294	0.35	-2.23953	0.35	0.01251
0.351	-0.1915	0.351	-2.19772	0.351	0.01434
0.352	-0.02808	0.352	-2.01614	0.352	0.01297
0.353	0.05814	0.353	-1.80313	0.353	0.01129
0.354	0.08331	0.354	-1.52847	0.354	0.01022
0.355	0.12192	0.355	-1.06384	0.355	0.01068
0.356	0.17441	0.356	-0.55542	0.356	0.00931
0.357	0.20981	0.357	-0.19485	0.357	-0.00198
0.358	0.2359	0.358	-0.07095	0.358	-0.03494
0.359	0.30304	0.359	-0.09109	0.359	-0.08316
0.36	0.37857	0.36	-0.12054	0.36	-0.1564
0.361	0.43335	0.361	-0.07111	0.361	-0.09537
0.362	0.43396	0.362	0.06226	0.362	0.28244
0.363	0.35675	0.363	0.25299	0.363	0.76782
0.364	0.20477	0.364	0.49347	0.364	1.15936
0.365	0.09171	0.365	0.73578	0.365	1.09116
0.366	0.20325	0.366	0.95612	0.366	1.35651
0.367	0.47668	0.367	1.12518	0.367	1.03455
0.368	0.67474	0.368	1.19507	0.368	0.34088
0.369	0.77377	0.369	1.17355	0.369	-0.00687
0.37	0.82672	0.37	1.08566	0.37	-0.69778
0.371	0.84824	0.371	0.95276	0.371	-0.83649
0.372	0.87265	0.372	0.79697	0.372	-0.49316
0.373	0.9079	0.373	0.57465	0.373	-0.05615
0.374	0.92285	0.374	0.39825	0.374	0.21912
0.375	0.90759	0.375	0.36377	0.375	0.28595
0.376	0.82596	0.376	0.35873	0.376	0.20248
0.377	0.7312	0.377	0.31342	0.377	0.04623
0.378	0.66177	0.378	0.22598	0.378	-0.13733
0.379	0.67245	0.379	0.15442	0.379	-0.31677
0.38	0.86151	0.38	0.11871	0.38	-0.47211
0.381	1.24893	0.381	0.12833	0.381	-0.59341
0.382	1.2999	0.382	0.21408	0.382	-0.67322
0.383	0.99136	0.383	0.39886	0.383	-0.7103
0.384	0.5571	0.384	0.5217	0.384	-0.7019
0.385	0.26398	0.385	0.48798	0.385	-0.65796
0.386	0.04715	0.386	0.37979	0.386	-0.58365
0.387	-0.13611	0.387	0.34637	0.387	-0.48813
0.388	-0.28427	0.388	0.44693	0.388	-0.37964
0.389	-0.42236	0.389	0.78186	0.389	-0.27206
0.39	-0.57617	0.39	1.13113	0.39	-0.17044
0.391	-0.69748	0.391	1.21475	0.391	-0.08087
0.392	-0.75806	0.392	0.83221	0.392	-0.00946
0.393	-0.81955	0.393	0.40268	0.393	0.04059
0.394	-0.92072	0.394	0.22476	0.394	0.06775
0.395	-1.05255	0.395	0.23438	0.395	0.07538
0.396	-1.2085	0.396	0.2327	0.396	0.06317
0.397	-1.33286	0.397	0.14313	0.397	0.03738
0.398	-1.44043	0.398	-0.02045	0.398	0.00702
0.399	-1.50375	0.399	-0.22934	0.399	-0.03128
0.4	-1.46164	0.4	-0.53574	0.4	-0.06531
0.401	-1.3559	0.401	-0.88776	0.401	-0.09689
0.402	-1.19507	0.402	-1.2236	0.402	-0.11978
0.403	-0.98679	0.403	-1.47141	0.403	-0.13351
0.404	-0.7869	0.404	-1.77368	0.404	-0.13672
0.405	-0.634	0.405	-2.09152	0.405	-0.12817
0.406	-0.51407	0.406	-2.20963	0.406	-0.10742
0.407	-0.40298	0.407	-2.12738	0.407	-0.08331
0.408	-0.28885	0.408	-1.90201	0.408	-0.05249
0.409	-0.14893	0.409	-1.64627	0.409	-0.01968
0.41	-0.0383	0.41	-1.38275	0.41	0.01205
0.411	0.01495	0.411	-1.04065	0.411	0.04486
0.412	0.05966	0.412	-0.64804	0.412	0.07217
0.413	0.12238	0.413	-0.31403	0.413	0.09384
0.414	0.17715	0.414	-0.1503	0.414	0.1088
0.415	0.21683	0.415	-0.1062	0.415	0.11581
0.416	0.28671	0.416	-0.0705	0.416	0.11703
0.417	0.38208	0.417	0.0061	0.417	0.11383
0.418	0.46036	0.418	0.12756	0.418	0.1059
0.419	0.49271	0.419	0.30289	0.419	0.09766
0.42	0.45471	0.42	0.5394	0.42	0.08621
0.421	0.35294	0.421	0.76614	0.421	0.07217
0.422	0.18326	0.422	0.96161	0.422	0.05844
0.423	0.13992	0.423	1.09192	0.423	0.0499
0.424	0.3244	0.424	1.15097	0.424	0.04044
0.425	0.56824	0.425	1.13235	0.425	0.03815
0.426	0.69397	0.426	1.05103	0.426	0.03693
0.427	0.73761	0.427	0.93735	0.427	0.03784
0.428	0.76218	0.428	0.79865	0.428	0.04074
0.429	0.78186	0.429	0.61035	0.429	0.04303
0.43	0.80826	0.43	0.45685	0.43	0.04822
0.431	0.80658	0.431	0.40497	0.431	0.05508
0.432	0.80399	0.432	0.38391	0.432	0.05569
0.433	0.82352	0.433	0.31586	0.433	0.06027
0.434	0.78613	0.434	0.1796	0.434	0.06149
0.435	0.74554	0.435	0.03998	0.435	0.06195
0.436	0.70999	0.436	-0.05432	0.436	0.06119
0.437	0.70129	0.437	0.07004	0.437	0.05524
0.438	0.95901	0.438	0.32745	0.438	0.0528
0.439	1.32126	0.439	0.60959	0.439	0.04639
0.44	1.21338	0.44	0.77972	0.44	0.0415
0.441	0.85907	0.441	0.71716	0.441	0.03723
0.442	0.47226	0.442	0.45303	0.442	0.03052
0.443	0.18372	0.443	0.32547	0.443	0.02625
0.444	-0.0119	0.444	0.38712	0.444	0.01678
0.445	-0.15625	0.445	0.70267	0.445	-0.01144
0.446	-0.26535	0.446	1.0347	0.446	-0.05951
0.447	-0.36697	0.447	1.12411	0.447	-0.11597
0.448	-0.51208	0.448	0.82016	0.448	-0.10605
0.449	-0.6604	0.449	0.45502	0.449	0.02747
0.45	-0.76294	0.45	0.28046	0.45	0.09598
0.451	-0.85129	0.451	0.28259	0.451	0.12756
0.452	-0.96054	0.452	0.27588	0.452	0.10468
0.453	-1.082	0.453	0.18799	0.453	0.06638
0.454	-1.2085	0.454	0.04211	0.454	0.02533
0.455	-1.27457	0.455	-0.18082	0.455	-0.00778
0.456	-1.31546	0.456	-0.52292	0.456	-0.02823
0.457	-1.33881	0.457	-0.89249	0.457	-0.03708
0.458	-1.29807	0.458	-1.22452	0.458	-0.03189
0.459	-1.21811	0.459	-1.45737	0.459	-0.01511
0.46	-1.10275	0.46	-1.74652	0.46	0.00229
0.461	-0.94849	0.461	-2.04376	0.461	0.01419
0.462	-0.78262	0.462	-2.17621	0.462	0.02289
0.463	-0.64041	0.463	-2.13181	0.463	0.02579
0.464	-0.52963	0.464	-1.93832	0.464	0.0235
0.465	-0.42725	0.465	-1.71967	0.465	0.01877
0.466	-0.31479	0.466	-1.47232	0.466	0.00793
0.467	-0.15076	0.467	-1.08643	0.467	0.00031
0.468	0.00534	0.468	-0.61722	0.468	-0.01221
0.469	0.0853	0.469	-0.23453	0.469	-0.02151
0.47	0.12161	0.47	-0.06775	0.47	-0.02579
0.471	0.1712	0.471	-0.05859	0.471	-0.0296
0.472	0.21423	0.472	-0.08148	0.472	-0.02747
0.473	0.24673	0.473	-0.04395	0.473	-0.0238
0.474	0.27023	0.474	0.07034	0.474	-0.01846
0.475	0.32806	0.475	0.24323	0.475	-0.01373
0.476	0.39368	0.476	0.47272	0.476	-0.00641
0.477	0.43884	0.477	0.70511	0.477	-0.00259
0.478	0.4155	0.478	0.9108	0.478	0.00305
0.479	0.29755	0.479	1.06567	0.479	0.00885
0.48	0.08667	0.48	1.12961	0.48	0.01434
0.481	-0.07751	0.481	1.11008	0.481	0.01846
0.482	0.1152	0.482	1.02539	0.482	0.02136
0.483	0.59631	0.483	0.90546	0.483	0.01877
0.484	0.87753	0.484	0.76248	0.484	0.01877
0.485	0.97931	0.485	0.56335	0.485	0.01587
0.486	0.95215	0.486	0.40237	0.486	0.01556
0.487	0.81467	0.487	0.37552	0.487	0.0145
0.488	0.74661	0.488	0.37247	0.488	0.00992
0.489	0.75562	0.489	0.3302	0.489	0.00641
0.49	0.7843	0.49	0.2446	0.49	0.00443
0.491	0.79422	0.491	0.17868	0.491	0.00687
0.492	0.74814	0.492	0.14694	0.492	0.00504
0.493	0.70023	0.493	0.159	0.493	0.00656
0.494	0.64636	0.494	0.23529	0.494	0.00595
0.495	0.67184	0.495	0.40985	0.495	0.00656
0.496	0.89172	0.496	0.53162	0.496	0.01144
0.497	1.27975	0.497	0.50522	0.497	0.01022
0.498	1.28632	0.498	0.39993	0.498	0.01083
0.499	0.94193	0.499	0.35843	0.499	0.01129
0.5	0.5069	0.5	0.44586	0.5	0.01053
0.501	0.2182	0.501	0.77866	0.501	0.01373
0.502	0.00351	0.502	1.14212	0.502	0.01709
0.503	-0.17532	0.503	1.25488	0.503	0.01709
0.504	-0.31998	0.504	0.88776	0.504	0.01556
0.505	-0.45547	0.505	0.439	0.505	0.01236
0.506	-0.59921	0.506	0.24658	0.506	0.00977
0.507	-0.7048	0.507	0.24002	0.507	0.01114
0.508	-0.75119	0.508	0.23438	0.508	0.00992
0.509	-0.8049	0.509	0.13611	0.509	0.01205
0.51	-0.89294	0.51	-0.03448	0.51	0.00275
0.511	-1.01288	0.511	-0.24384	0.511	-0.02777
0.512	-1.16806	0.512	-0.53986	0.512	-0.07233
0.513	-1.28464	0.513	-0.86731	0.513	-0.14496
0.514	-1.40427	0.514	-1.18378	0.514	-0.11719
0.515	-1.46698	0.515	-1.41495	0.515	0.2182
0.516	-1.42822	0.516	-1.70074	0.516	0.69977
0.517	-1.33392	0.517	-2.02286	0.517	1.13464
0.518	-1.18286	0.518	-2.16614	0.518	1.08887
0.519	-0.98907	0.519	-2.09213	0.519	1.29654
0.52	-0.8078	0.52	-1.85226	0.52	1.14639
0.521	-0.66528	0.521	-1.58112	0.521	0.41153
0.522	-0.53787	0.522	-1.3414	0.522	0.07019
0.523	-0.41702	0.523	-1.10336	0.523	-0.63293
0.524	-0.28625	0.524	-0.78583	0.524	-0.85968
0.525	-0.13382	0.525	-0.44205	0.525	-0.55222
0.526	-0.03067	0.526	-0.23117	0.526	-0.10742
0.527	0.0209	0.527	-0.14816	0.527	0.19913
0.528	0.0679	0.528	-0.07675	0.528	0.28732
0.529	0.12894	0.529	0.0296	0.529	0.21881
0.53	0.19119	0.53	0.1564	0.53	0.07065
0.531	0.23727	0.531	0.31921	0.531	-0.11063
0.532	0.31647	0.532	0.53329	0.532	-0.29297
0.533	0.42328	0.533	0.74326	0.533	-0.45074
0.534	0.49408	0.534	0.92072	0.534	-0.57816
0.535	0.52094	0.535	1.04279	0.535	-0.66422
0.536	0.48218	0.536	1.09253	0.536	-0.70663
0.537	0.37155	0.537	1.08231	0.537	-0.70602
0.538	0.19897	0.538	1.01501	0.538	-0.66376
0.539	0.17059	0.539	0.91537	0.539	-0.59113
0.54	0.35919	0.54	0.79132	0.54	-0.49805
0.541	0.59647	0.541	0.61401	0.541	-0.39505
0.542	0.71198	0.542	0.46844	0.542	-0.28534
0.543	0.74738	0.543	0.42709	0.543	-0.18112
0.544	0.76752	0.544	0.41901	0.544	-0.09338
0.545	0.78171	0.545	0.35889	0.545	-0.01892
0.546	0.79819	0.546	0.25589	0.546	0.03403
0.547	0.79483	0.547	0.17303	0.547	0.06454
0.548	0.79697	0.548	0.13641	0.548	0.07477
0.549	0.81741	0.549	0.14877	0.549	0.06378
0.55	0.78094	0.55	0.21484	0.55	0.03952
0.551	0.7431	0.551	0.39215	0.551	0.00656
0.552	0.70221	0.552	0.56992	0.552	-0.02838
0.553	0.70007	0.553	0.59891	0.553	-0.06378
0.554	0.97992	0.554	0.49347	0.554	-0.0943
0.555	1.32767	0.555	0.43274	0.555	-0.11978
0.556	1.1972	0.556	0.4892	0.556	-0.1329
0.557	0.83572	0.557	0.78552	0.557	-0.13931
0.558	0.45578	0.558	1.10138	0.558	-0.12939
0.559	0.18219	0.559	1.16562	0.559	-0.1123
0.56	-0.00427	0.56	0.83847	0.56	-0.08728
0.561	-0.14038	0.561	0.45364	0.561	-0.05661
0.562	-0.24185	0.562	0.26138	0.562	-0.02533
0.563	-0.35233	0.563	0.2504	0.563	0.00885
0.564	-0.50522	0.564	0.24887	0.564	0.0386
0.565	-0.66193	0.565	0.16464	0.565	0.06775
0.566	-0.7692	0.566	0.02731	0.566	0.08972
0.567	-0.86502	0.567	-0.18631	0.567	0.1062
0.568	-0.97672	0.568	-0.51605	0.568	0.11536
0.569	-1.10077	0.569	-0.86624	0.569	0.11658
0.57	-1.21613	0.57	-1.17386	0.57	0.11505
0.571	-1.27075	0.571	-1.39038	0.571	0.11078
0.572	-1.31866	0.572	-1.6748	0.572	0.09796
0.573	-1.34628	0.573	-1.98135	0.573	0.0856
0.574	-1.31195	0.574	-2.13638	0.574	0.07431
0.575	-1.23901	0.575	-2.09625	0.575	0.06104
0.576	-1.13159	0.576	-1.88629	0.576	0.05249
0.577	-0.98785	0.577	-1.63879	0.577	0.04227
0.578	-0.83282	0.578	-1.42578	0.578	0.03571
0.579	-0.6958	0.579	-1.18622	0.579	0.03479
0.58	-0.57083	0.58	-0.85098	0.58	0.03494
0.581	-0.44083	0.581	-0.4834	0.581	0.03769
0.582	-0.29541	0.582	-0.24841	0.582	0.04181
0.583	-0.11337	0.583	-0.15045	0.583	0.04639
0.584	0.03372	0.584	-0.10498	0.584	0.04791
0.585	0.08591	0.585	-0.02502	0.585	0.05432
0.586	0.1004	0.586	0.10437	0.586	0.05783
0.587	0.14389	0.587	0.26459	0.587	0.06226
0.588	0.19287	0.588	0.47363	0.588	0.05966
0.589	0.23575	0.589	0.69199	0.589	0.05692
0.59	0.27939	0.59	0.8844	0.59	0.05646
0.591	0.36301	0.591	1.02997	0.591	0.05219
0.592	0.439	0.592	1.09085	0.592	0.04669
0.593	0.48431	0.593	1.07605	0.593	0.04456
0.594	0.45471	0.594	0.98999	0.594	0.03784
0.595	0.35599	0.595	0.88043	0.595	0.03296
0.596	0.19012	0.596	0.75104	0.596	0.0264
0.597	0.10254	0.597	0.56625	0.597	0.0116
0.598	0.2594	0.598	0.42053	0.598	-0.01968
0.599	0.5275	0.599	0.40268	0.599	-0.07721
0.6	0.69397	0.6	0.40222	0.6	-0.12695
0.601	0.77484	0.601	0.3656	0.601	-0.06332
0.602	0.81772	0.602	0.27817	0.602	0.0592
0.603	0.8313	0.603	0.20905	0.603	0.1149
0.604	0.85709	0.604	0.17319	0.604	0.12711
0.605	0.88638	0.605	0.17929	0.605	0.0946
0.606	0.8989	0.606	0.25131	0.606	0.0531
0.607	0.87296	0.607	0.41901	0.607	0.01648
0.608	0.78232	0.608	0.53955	0.608	-0.01236
0.609	0.6926	0.609	0.50964	0.609	-0.0322
0.61	0.63782	0.61	0.39963	0.61	-0.03738
0.611	0.67154	0.611	0.34683	0.611	-0.02426
0.612	0.92194	0.612	0.42206	0.612	-0.00793
0.613	1.29227	0.613	0.74417	0.613	0.01068
0.614	1.25534	0.614	1.10153	0.614	0.02304
0.615	0.88882	0.615	1.22345	0.615	0.02869
0.616	0.47592	0.616	0.87723	0.616	0.03052
0.617	0.21362	0.617	0.44113	0.617	0.02457
0.618	0.00687	0.618	0.24963	0.618	0.01663
0.619	-0.1651	0.619	0.24719	0.619	0.00595
0.62	-0.31021	0.62	0.24414	0.62	-0.00397
0.621	-0.45547	0.621	0.14526	0.621	-0.01312
0.622	-0.6044	0.622	-0.02441	0.622	-0.02151
0.623	-0.71106	0.623	-0.23849	0.623	-0.02579
0.624	-0.77179	0.624	-0.52917	0.624	-0.03082
0.625	-0.84381	0.625	-0.85861	0.625	-0.0296
0.626	-0.95413	0.626	-1.15845	0.626	-0.02548
0.627	-1.09192	0.627	-1.3797	0.627	-0.0209
0.628	-1.24893	0.628	-1.64749	0.628	-0.01328
0.629	-1.36429	0.629	-1.97235	0.629	-0.00824
0.63	-1.47964	0.63	-2.12158	0.63	-0.00366
0.631	-1.53	0.631	-2.04208	0.631	0.00702
0.632	-1.4769	0.632	-1.79016	0.632	0.01144
0.633	-1.37146	0.633	-1.49963	0.633	0.01419
0.634	-1.20895	0.634	-1.28479	0.634	0.01495
0.635	-1.01151	0.635	-1.14136	0.635	0.01556
0.636	-0.82458	0.636	-0.92758	0.636	0.01892
0.637	-0.67551	0.637	-0.5957	0.637	0.01648
0.638	-0.52292	0.638	-0.33707	0.638	0.0177
0.639	-0.36346	0.639	-0.18524	0.639	0.01419
0.64	-0.20691	0.64	-0.06287	0.64	0.01358
0.641	-0.05081	0.641	0.06119	0.641	0.01129
0.642	0.01938	0.642	0.18997	0.642	0.00702
0.643	0.00488	0.643	0.34058	0.643	0.00748
0.644	-0.03387	0.644	0.53513	0.644	0.00626
0.645	-0.03891	0.645	0.72357	0.645	0.00824
0.646	0.15396	0.646	0.88486	0.646	0.00702
0.647	0.38147	0.647	0.99503	0.647	0.0087
0.648	0.56427	0.648	1.04797	0.648	0.01099
0.649	0.65445	0.649	1.04263	0.649	0.00854
0.65	0.62454	0.65	0.98694	0.65	0.00961
0.651	0.4953	0.651	0.90179	0.651	0.00977
0.652	0.3717	0.652	0.78766	0.652	0.01297
0.653	0.23651	0.653	0.62317	0.653	0.01221
0.654	0.0798	0.654	0.48248	0.654	0.0148
0.655	0.10681	0.655	0.44235	0.655	0.01648
0.656	0.34897	0.656	0.43732	0.656	0.01968
0.657	0.60944	0.657	0.38666	0.657	0.01434
0.658	0.72769	0.658	0.2919	0.658	0.009
0.659	0.75989	0.659	0.215	0.659	0.00809
0.66	0.76141	0.66	0.17319	0.66	0.01053
0.661	0.77377	0.661	0.17166	0.661	0.01129
0.662	0.78903	0.662	0.22446	0.662	0.01221
0.663	0.77942	0.663	0.38452	0.663	-0.00214
0.664	0.77576	0.664	0.55023	0.664	-0.03769
0.665	0.78232	0.665	0.59113	0.665	-0.0882
0.666	0.7338	0.666	0.50705	0.666	-0.16434
0.667	0.7045	0.667	0.45517	0.667	-0.08057
0.668	0.6694	0.668	0.51956	0.668	0.30807
0.669	0.69931	0.669	0.77805	0.669	0.79498
0.67	1.03333	0.67	1.04935	0.67	1.15219
0.671	1.3385	0.671	1.13098	0.671	1.08322
0.672	1.17645	0.672	0.91232	0.672	1.38382
0.673	0.81558	0.673	0.57999	0.673	1.00418
0.674	0.46082	0.674	0.36163	0.674	0.37308
0.675	0.21332	0.675	0.31616	0.675	-0.03586
0.676	0.04349	0.676	0.31952	0.676	-0.74951
0.677	-0.08804	0.677	0.24536	0.677	-0.83359
0.678	-0.20004	0.678	0.09323	0.678	-0.46341
0.679	-0.33112	0.679	-0.14175	0.679	-0.02426
0.68	-0.5069	0.68	-0.48935	0.68	0.23743
0.681	-0.67322	0.681	-0.85068	0.681	0.29099
0.682	-0.78766	0.682	-1.16867	0.682	0.20187
0.683	-0.89828	0.683	-1.40656	0.683	0.03967
0.684	-1.01624	0.684	-1.72409	0.684	-0.14526
0.685	-1.14914	0.685	-2.08328	0.685	-0.32318
0.686	-1.2648	0.686	-2.28668	0.686	-0.48172
0.687	-1.31393	0.687	-2.27142	0.687	-0.59906
0.688	-1.36398	0.688	-2.07138	0.688	-0.67902
0.689	-1.38657	0.689	-1.83228	0.689	-0.71609
0.69	-1.34415	0.69	-1.64825	0.69	-0.70801
0.691	-1.27045	0.691	-1.4949	0.691	-0.66208
0.692	-1.15875	0.692	-1.26099	0.692	-0.58548
0.693	-1.00952	0.693	-0.9729	0.693	-0.48935
0.694	-0.85159	0.694	-0.78918	0.694	-0.38422
0.695	-0.70435	0.695	-0.73166	0.695	-0.27695
0.696	-0.55527	0.696	-0.73212	0.696	-0.17319
0.697	-0.39276	0.697	-0.69992	0.697	-0.08453
0.698	-0.22568	0.698	-0.60333	0.698	-0.01251
0.699	-0.03708	0.699	-0.44266	0.699	0.03525
0.7	0.09064	0.7	-0.19836	0.7	0.06424
0.701	0.13138	0.701	0.0705	0.701	0.07156
0.702	0.15228	0.702	0.26886	0.702	0.06119
0.703	0.19928	0.703	0.36148	0.703	0.03479
0.704	0.24506	0.704	0.41077	0.704	0.00336
0.705	0.2861	0.705	0.36331	0.705	-0.03098
0.706	0.33463	0.706	0.21179	0.706	-0.06897
0.707	0.42084	0.707	0.05096	0.707	-0.09872
0.708	0.49011	0.708	-0.04593	0.708	-0.1239
0.709	0.52231	0.709	-0.09995	0.709	-0.13794
0.71	0.47989	0.71	-0.02823	0.71	-0.13885
0.711	0.36255	0.711	0.05554	0.711	-0.12665
0.712	0.18768	0.712	0.07523	0.712	-0.10895
0.713	0.12314	0.713	0.01999	0.713	-0.08148
0.714	0.30457	0.714	-0.08072	0.714	-0.05203
0.715	0.56976	0.715	-0.15671	0.715	-0.01892
0.716	0.71503	0.716	-0.19318	0.716	0.01694
0.717	0.78339	0.717	-0.19547	0.717	0.047
0.718	0.81467	0.718	-0.121	0.718	0.0705
0.719	0.82321	0.719	0.04868	0.719	0.09109
0.72	0.84641	0.72	0.20691	0.72	0.10666
0.721	0.87128	0.721	0.27893	0.721	0.1149
0.722	0.88318	0.722	0.04944	0.722	0.11688
0.723	0.84625	0.723	0.03723	0.723	0.11169
0.724	0.75043	0.724	0.02594	0.724	0.10315
0.725	0.66772	0.725	0.01633	0.725	0.09415
0.726	0.62561	0.726	0.0058	0.726	0.08286
0.727	0.67307	0.727	-0.00412	0.727	0.07401
0.728	0.961	0.728	-0.00748	0.728	0.06042
0.729	1.29044	0.729	-0.0116	0.729	0.04868
0.73	1.20361	0.73	-0.01144	0.73	0.04303
0.731	0.81436	0.731	-0.01068	0.731	0.0386
0.732	0.42297	0.732	-0.00595	0.732	0.03601
0.733	0.18509	0.733	-0.00031	0.733	0.03906
0.734	-0.01282	0.734	0.00412	0.734	0.04013
0.735	-0.17029	0.735	0.00854	0.735	0.04349
0.736	-0.31235	0.736	0.01328	0.736	0.05096
0.737	-0.46341	0.737	0.0174	0.737	0.05295
0.738	-0.62012	0.738	0.02075	0.738	0.05829
0.739	-0.72266	0.739	0.0209	0.739	0.06119
0.74	-0.78705	0.74	0.02213	0.74	0.0647
0.741	-0.86456	0.741	0.01953	0.741	0.06454
0.742	-0.97427	0.742	0.01724	0.742	0.06302
0.743	-1.11725	0.743	0.01587	0.743	0.06012
0.744	-1.26694	0.744	0.0119	0.744	0.05402
0.745	-1.38062	0.745	0.00809	0.745	0.04959
0.746	-1.50146	0.746	0.00336	0.746	0.04288
0.747	-1.53641	0.747	0.00168	0.747	0.03677
0.748	-1.47568	0.748	-0.00107	0.748	0.03189
0.749	-1.36414	0.749	-0.00122	0.749	0.02487
0.75	-1.18973	0.75	-0.00198	0.75	0.01541
0.751	-0.99609	0.751	0.00381	0.751	-0.00336
0.752	-0.8168	0.752	-0.00031	0.752	-0.0441
0.753	-0.66177	0.753	-0.00259	0.753	-0.10681
0.754	-0.50659	0.754	-0.00259	0.754	-0.12787
0.755	-0.34225	0.755	-0.00244	0.755	-0.00107
0.756	-0.17731	0.756	0.00122	0.756	0.08987
0.757	-0.0296	0.757	0.00107	0.757	0.12833
0.758	0.03418	0.758	0.00381	0.758	0.1152
0.759	0.05096	0.759	0.00549	0.759	0.07446
0.76	0.07904	0.76	0.00549	0.76	0.03189
0.761	0.13275	0.761	0.00366	0.761	-0.00397
0.762	0.19547	0.762	0.00473	0.762	-0.02533
0.763	0.26123	0.763	0.0032	0.763	-0.03906
0.764	0.36789	0.764	0.00305	0.764	-0.03662
0.765	0.47363	0.765	-0.00015	0.765	-0.02075
0.766	0.53864	0.766	-0.00061	0.766	-0.00473
0.767	0.54428	0.767	-0.00153	0.767	0.01175
0.768	0.48584	0.768	-0.00076	0.768	0.0238
0.769	0.35172	0.769	-0.00351	0.769	0.0267
0.77	0.18646	0.77	-0.0029	0.77	0.02304
0.771	0.2182	0.771	-0.00397	0.771	0.01923
0.772	0.43671	0.772	-0.00153	0.772	0.00961
0.773	0.64087	0.773	-0.0032	0.773	0.00168
0.774	0.7193	0.774	-0.00076	0.774	-0.00854
0.775	0.74478	0.775	-0.00198	0.775	-0.01678
0.776	0.75287	0.776	-0.00153	0.776	-0.02396
0.777	0.76401	0.777	-0.00015	0.777	-0.02808
0.778	0.77133	0.778	0.00153	0.778	-0.02792
0.779	0.76553	0.779	-0.00015	0.779	-0.02533
0.78	0.76828	0.78	0.00137	0.78	-0.02106
0.781	0.77957	0.781	0	0.781	-0.0145
0.782	0.73486	0.782	0.00183	0.782	-0.00931
0.783	0.71198	0.783	0.00046	0.783	-0.0032
0.784	0.67993	0.784	-0.00031	0.784	0.0061
0.785	0.7341	0.785	-0.00107	0.785	0.0145
0.786	1.0968	0.786	-0.00092	0.786	0.01602
0.787	1.31775	0.787	-0.00031	0.787	0.02106
0.788	1.10565	0.788	-0.00183	0.788	0.01999
0.789	0.72647	0.789	-0.00046	0.789	0.01846
0.79	0.39032	0.79	-0.00214	0.79	0.01984
0.791	0.1564	0.791	-0.00137	0.791	0.01694
0.792	-0.00702	0.792	-0.0029	0.792	0.01694
0.793	-0.13092	0.793	-0.00137	0.793	0.01358
0.794	-0.24506	0.794	-0.00229	0.794	0.01297
0.795	-0.38162	0.795	-0.00122	0.795	0.00854
0.796	-0.55695	0.796	-0.00122	0.796	0.00626
0.797	-0.70419	0.797	-0.00198	0.797	0.00702
0.798	-0.80612	0.798	-0.00076	0.798	0.00595
0.799	-0.90988	0.799	-0.00046	0.799	0.00885
0.8	-1.02585	0.8	0.00366	0.8	0.00641
0.801	-1.15143	0.801	0.00473	0.801	0.00534
0.802	-1.25397	0.802	0.0032	0.802	0.00656
0.803	-1.30127	0.803	0.00305	0.803	0.009
0.804	-1.35651	0.804	-0.00015	0.804	0.00763
0.805	-1.37329	0.805	-0.00061	0.805	0.00992
0.806	-1.32935	0.806	-0.00153	0.806	0.01175
0.807	-1.25778	0.807	-0.00076	0.807	0.01266
0.808	-1.14105	0.808	-0.00351	0.808	0.01633
0.809	-0.99228	0.809	-0.0029	0.809	0.01419
0.81	-0.83557	0.81	-0.00397	0.81	0.01266
0.811	-0.69275	0.811	-0.00153	0.811	0.01205
0.812	-0.5455	0.812	-0.0032	0.812	0.01358
0.813	-0.3833	0.813	-0.00076	0.813	0.01083
0.814	-0.21057	0.814	-0.00198	0.814	0.0116
0.815	-0.02762	0.815	-0.00153	0.815	0.0087
0.816	0.06638	0.816	-0.00015	0.816	0.00458
0.817	0.0531	0.817	0.00153	0.817	-0.03098
0.818	0.01205	0.818	-0.00015	0.818	-0.0766
0.819	0.02548	0.819	0.00137	0.819	-0.15228
0.82	0.24719	0.82	0	0.82	-0.1123
0.821	0.43198	0.821	0.00183	0.821	0.22278
0.822	0.56778	0.822	0.00046	0.822	0.68604
0.823	0.62073	0.823	-0.00031	0.823	1.13052
0.824	0.56076	0.824	-0.00107	0.824	1.11282
0.825	0.43701	0.825	-0.00092	0.825	1.34659
0.826	0.32303	0.826	-0.00031	0.826	1.1142
0.827	0.18509	0.827	-0.00183	0.827	0.42694
0.828	0.03723	0.828	-0.00046	0.828	0.09293
0.829	0.05798	0.829	-0.00214	0.829	-0.6752
0.83	0.32455	0.83	-0.00137	0.83	-0.8725
0.831	0.60394	0.831	-0.0029	0.831	-0.53452
0.832	0.73318	0.832	-0.00137	0.832	-0.08041
0.833	0.79712	0.833	-0.00229	0.833	0.21347
0.834	0.81192	0.834	-0.00122	0.834	0.29282
0.835	0.82047	0.835	-0.00122	0.835	0.21469
0.836	0.84991	0.836	-0.00198	0.836	0.06302
0.837	0.86731	0.837	-0.00076	0.837	-0.12238
0.838	0.86655	0.838	-0.00046	0.838	-0.30426
0.839	0.81238	0.839	-0.00015	0.839	-0.46265
0.84	0.71136	0.84	-0.00183	0.84	-0.58746
0.841	0.63278	0.841	0.00015	0.841	-0.67276
0.842	0.61401	0.842	0.00046	0.842	-0.71198
0.843	0.70343	0.843	-0.00122	0.843	-0.71274
0.844	1.06354	0.844	-0.00031	0.844	-0.67154
0.845	1.32965	0.845	-0.00153	0.845	-0.60287
0.846	1.1792	0.846	-0.00168	0.846	-0.50964
0.847	0.76797	0.847	-0.00031	0.847	-0.40421
0.848	0.41916	0.848	-0.00061	0.848	-0.29434
0.849	0.20798	0.849	0	0.849	-0.19211
0.85	0.01694	0.85	-0.00229	0.85	-0.09918
0.851	-0.14145	0.851	-0.00076	0.851	-0.02487
0.852	-0.29434	0.852	-0.00092	0.852	0.02884
0.853	-0.457	0.853	-0.00137	0.853	0.06058
0.854	-0.62134	0.854	-0.00015	0.854	0.07355
0.855	-0.71823	0.855	-0.00153	0.855	0.06546
0.856	-0.79056	0.856	-0.00198	0.856	0.04547
0.857	-0.87509	0.857	-0.00092	0.857	0.01038
0.858	-0.99106	0.858	-0.00153	0.858	-0.02335
0.859	-1.13602	0.859	-0.00214	0.859	-0.06073
0.86	-1.28296	0.86	-0.00015	0.86	-0.08926
0.861	-1.39847	0.861	-0.00214	0.861	-0.11215
0.862	-1.51337	0.862	-0.00137	0.862	-0.12695
0.863	-1.52756	0.863	-0.00122	0.863	-0.1329
0.864	-1.45981	0.864	0	0.864	-0.12482
0.865	-1.33682	0.865	-0.00137	0.865	-0.10712
0.866	-1.15143	0.866	-0.00031	0.866	-0.08423
0.867	-0.95337	0.867	-0.00122	0.867	-0.05478
0.868	-0.77209	0.868	-0.00198	0.868	-0.02151
0.869	-0.62149	0.869	-0.00092	0.869	0.00839
0.87	-0.46112	0.87	-0.00214	0.87	0.04059
0.871	-0.30365	0.871	-0.00137	0.871	0.06836
0.872	-0.14236	0.872	-0.00015	0.872	0.09109
0.873	-0.0116	0.873	-0.00168	0.873	0.10788
0.874	0.03738	0.874	-0.00046	0.874	0.11719
0.875	0.05844	0.875	-0.00046	0.875	0.11948
0.876	0.08865	0.876	-0.00183	0.876	0.11917
0.877	0.14236	0.877	-0.00153	0.877	0.10895
0.878	0.1944	0.878	-0.00122	0.878	0.09796
0.879	0.26779	0.879	-0.00214	0.879	0.08667
0.88	0.38147	0.88	-0.00092	0.88	0.07629
0.881	0.48004	0.881	-0.00031	0.881	0.06546
0.882	0.54214	0.882	-0.00198	0.882	0.05432
0.883	0.53558	0.883	-0.00214	0.883	0.04562
0.884	0.46631	0.884	-0.00076	0.884	0.04028
0.885	0.31494	0.885	-0.00183	0.885	0.03906
0.886	0.17578	0.886	-0.00107	0.886	0.03967
0.887	0.26169	0.887	-0.00137	0.887	0.04257
0.888	0.50171	0.888	-0.00015	0.888	0.04822
0.889	0.68436	0.889	-0.00061	0.889	0.04944
0.89	0.74554	0.89	0	0.89	0.05219
0.891	0.76843	0.891	-0.00107	0.891	0.05676
0.892	0.77423	0.892	-0.00015	0.892	0.05966
0.893	0.79376	0.893	-0.00015	0.893	0.06271
0.894	0.79163	0.894	-0.00198	0.894	0.06561
0.895	0.7869	0.895	-0.00198	0.895	0.0618
0.896	0.79605	0.896	-0.00183	0.896	0.0589
0.897	0.79132	0.897	0	0.897	0.05219
0.898	0.73868	0.898	-0.00183	0.898	0.04959
0.899	0.7132	0.899	-0.00229	0.899	0.04288
0.9	0.67856	0.9	-0.00031	0.9	0.03815
0.901	0.78766	0.901	-0.00183	0.901	0.03098
0.902	1.18454	0.902	-0.00046	0.902	0.02258
0.903	1.28067	0.903	-0.00046	0.903	0.0119
0.904	1.01303	0.904	-0.00031	0.904	-0.01999
0.905	0.62592	0.905	-0.00137	0.905	-0.07278
0.906	0.31311	0.906	-0.00046	0.906	-0.12512
0.907	0.09918	0.907	-0.00198	0.907	-0.07446
0.908	-0.05142	0.908	-0.00122	0.908	0.05295
0.909	-0.17258	0.909	-0.00107	0.909	0.1088
0.91	-0.27908	0.91	0.00015	0.91	0.12466
0.911	-0.42221	0.911	-0.00198	0.911	0.0943
0.912	-0.59464	0.912	-0.00061	0.912	0.05325
0.913	-0.73135	0.913	0	0.913	0.01404
0.914	-0.8255	0.914	-0.00168	0.914	-0.01602
0.915	-0.9317	0.915	-0.00229	0.915	-0.0354
0.916	-1.04523	0.916	-0.00061	0.916	-0.03723
0.917	-1.17371	0.917	-0.00092	0.917	-0.02823
0.918	-1.26434	0.918	-0.00061	0.918	-0.01419
0.919	-1.31134	0.919	-0.00122	0.919	0.00229
0.92	-1.36337	0.92	-0.00153	0.92	0.01907
0.921	-1.36536	0.921	-0.00015	0.921	0.02716
0.922	-1.30814	0.922	-0.00198	0.922	0.0267
0.923	-1.22787	0.923	-0.00198	0.923	0.02213
0.924	-1.10001	0.924	-0.00183	0.924	0.01541
0.925	-0.94711	0.925	-0.00168	0.925	0.00824
0.926	-0.79849	0.926	-0.00168	0.926	-0.00397
0.927	-0.66147	0.927	-0.00153	0.927	-0.01236
0.928	-0.51727	0.928	0	0.928	-0.01953
0.929	-0.36316	0.929	-0.00031	0.929	-0.02625
0.93	-0.186	0.93	0.00122	0.93	-0.02777
0.931	-0.01114	0.931	0.00183	0.931	-0.0264
0.932	0.07889	0.932	0.00076	0.932	-0.02594
0.933	0.11002	0.933	-0.00092	0.933	-0.01938
0.934	0.14236	0.934	-0.0032	0.934	-0.01389
0.935	0.19165	0.935	-0.00351	0.935	-0.00687
0.936	0.23575	0.936	-0.0032	0.936	0.00092
0.937	0.27252	0.937	-0.00107	0.937	0.01083
0.938	0.34286	0.938	-0.00122	0.938	0.01404
0.939	0.42389	0.939	-0.00214	0.939	0.01709
0.94	0.48477	0.94	-0.00046	0.94	0.01953
0.941	0.4892	0.941	-0.00229	0.941	0.0209
0.942	0.42053	0.942	-0.00031	0.942	0.01907
0.943	0.27252	0.943	-0.00214	0.943	0.01633
0.944	0.12192	0.944	-0.00275	0.944	0.01602
0.945	0.16876	0.945	-0.0029	0.945	0.01541
0.946	0.41885	0.946	-0.00076	0.946	0.01099
0.947	0.63858	0.947	-0.0029	0.947	0.0087
0.948	0.74203	0.948	-0.00168	0.948	0.00717
0.949	0.79681	0.949	-0.00092	0.949	0.00565
0.95	0.81543	0.95	-0.00107	0.95	0.00473
0.951	0.82687	0.951	-0.00153	0.951	0.00198
0.952	0.85495	0.952	-0.00259	0.952	0.00214
0.953	0.87692	0.953	-0.00092	0.953	0.00504
0.954	0.87708	0.954	-0.00046	0.954	0.00671
0.955	0.81192	0.955	-0.00107	0.955	0.00809
0.956	0.71609	0.956	-0.00198	0.956	0.009
0.957	0.64545	0.957	-0.00015	0.957	0.01007
0.958	0.64392	0.958	-0.00153	0.958	0.00961
0.959	0.76721	0.959	-0.00168	0.959	0.01114
0.96	1.15295	0.96	-0.00031	0.96	0.01328
0.961	1.31638	0.961	-0.00122	0.961	0.01694
0.962	1.08978	0.962	-0.00198	0.962	0.01419
0.963	0.65704	0.963	-0.00153	0.963	0.01389
0.964	0.33218	0.964	-0.00137	0.964	0.0119
0.965	0.11642	0.965	0.00015	0.965	0.01114
0.966	-0.08224	0.966	-0.00107	0.966	0.00885
0.967	-0.23926	0.967	-0.00214	0.967	0.01144
0.968	-0.38315	0.968	-0.00153	0.968	0.01343
0.969	-0.53192	0.969	-0.00076	0.969	-0.00488
0.97	-0.66895	0.97	-0.00214	0.97	-0.04257
0.971	-0.7373	0.971	-0.00031	0.971	-0.09674
0.972	-0.7991	0.972	-0.00107	0.972	-0.159
0.973	-0.88669	0.973	-0.00168	0.973	-0.03448
0.974	-1.00769	0.974	-0.00153	0.974	0.38116
0.975	-1.15814	0.975	-0.00046	0.975	0.87372
0.976	-1.29623	0.976	-0.00183	0.976	1.16486
0.977	-1.41037	0.977	0	0.977	1.11206
0.978	-1.50635	0.978	-0.00107	0.978	1.39313
0.979	-1.49323	0.979	-0.00031	0.979	0.83328
0.98	-1.41037	0.98	-0.00198	0.98	0.31799
0.981	-1.26801	0.981	-0.00092	0.981	-0.17639
0.982	-1.07025	0.982	-0.00015	0.982	-0.82016
0.983	-0.86945	0.983	-0.00122	0.983	-0.7901
0.984	-0.70313	0.984	-0.00198	0.984	-0.37567
0.985	-0.5687	0.985	-0.00092	0.985	0.0415
0.986	-0.439	0.986	-0.00122	0.986	0.2594
0.987	-0.31097	0.987	-0.00092	0.987	0.27985
0.988	-0.15991	0.988	-0.00122	0.988	0.17334
0.989	-0.04608	0.989	-0.00229	0.989	0.00107
0.99	0.00153	0.99	-0.00061	0.99	-0.18204
0.991	0.03204	0.991	-0.00244	0.991	-0.35431
0.992	0.08606	0.992	-0.00061	0.992	-0.504
0.993	0.1564	0.993	-0.00198	0.993	-0.61813
0.994	0.20523	0.994	-0.00061	0.994	-0.68512
0.995	0.2774	0.995	-0.00046	0.995	-0.71121
0.996	0.38132	0.996	0.00366	0.996	-0.69458
0.997	0.46494	0.997	0.00473	0.997	-0.64453
0.998	0.51071	0.998	0.0032	0.998	-0.56366
0.999	0.49118	0.999	0.00305	0.999	-0.46722
1	0.40756	1	-0.00015	1	-0.35675
1.001	0.24658	1.001	-0.00061	1.001	-0.25024
1.002	0.15671	1.002	-0.00153	1.002	-0.15015
1.003	0.29205	1.003	-0.00076	1.003	-0.06607
1.004	0.54016	1.004	-0.00351	1.004	-0.00061
1.005	0.69687	1.005	-0.0029	1.005	0.04547
1.006	0.7457	1.006	-0.00397	1.006	0.06866
1.007	0.76859	1.007	-0.00153	1.007	0.0705
1.008	0.78049	1.008	-0.0032	1.008	0.05875
1.009	0.80078	1.009	-0.00076	1.009	0.03189
1.01	0.80215	1.01	-0.00198	1.01	-0.00366
1.011	0.80063	1.011	-0.00153	1.011	-0.03922
1.012	0.81284	1.012	-0.00015	1.012	-0.07492
1.013	0.78888	1.013	0.00153	1.013	-0.10071
1.014	0.74158	1.014	-0.00015	1.014	-0.12314
1.015	0.71365	1.015	0.00137	1.015	-0.13504
1.016	0.69061	1.016	0	1.016	-0.13031
1.017	0.86578	1.017	0.00183	1.017	-0.12131
1.018	1.26572	1.018	0.00046	1.018	-0.10544
1.019	1.2587	1.019	-0.00031	1.019	-0.07629
1.02	0.94467	1.02	-0.00107	1.02	-0.04532
1.021	0.54962	1.021	-0.00092	1.021	-0.01129
1.022	0.24918	1.022	-0.00031	1.022	0.02365
1.023	0.03876	1.023	-0.00183	1.023	0.05188
1.024	-0.11078	1.024	-0.00046	1.024	0.07477
1.025	-0.22247	1.025	-0.00214	1.025	0.09521
1.026	-0.32761	1.026	-0.00137	1.026	0.10773
1.027	-0.46844	1.027	-0.0029	1.027	0.11673
1.028	-0.62714	1.028	-0.00137	1.028	0.1181
1.029	-0.74417	1.029	-0.00229	1.029	0.11398
1.03	-0.82993	1.03	-0.00122	1.03	0.10391
1.031	-0.93414	1.031	-0.00122	1.031	0.09369
1.032	-1.05881	1.032	-0.00198	1.032	0.0827
1.033	-1.18958	1.033	-0.00076	1.033	0.06958
1.034	-1.2677	1.034	-0.00046	1.034	0.05859
1.035	-1.32095	1.035	-0.00015	1.035	0.04776
1.036	-1.35864	1.036	-0.00183	1.036	0.04242
1.037	-1.3324	1.037	0.00015	1.037	0.03784
1.038	-1.26373	1.038	0.00046	1.038	0.03738
1.039	-1.16562	1.039	-0.00122	1.039	0.03754
1.04	-1.02264	1.04	-0.00031	1.04	0.04074
1.041	-0.86487	1.041	-0.00153	1.041	0.04486
1.042	-0.71869	1.042	-0.00168	1.042	0.05051
1.043	-0.59662	1.043	-0.00031	1.043	0.0531
1.044	-0.46646	1.044	-0.00061	1.044	0.05814
1.045	-0.32913	1.045	0	1.045	0.0618
1.046	-0.14954	1.046	-0.00229	1.046	0.06104
1.047	0.01328	1.047	-0.00076	1.047	0.06317
1.048	0.07782	1.048	-0.00092	1.048	0.05966
1.049	0.09644	1.049	-0.00137	1.049	0.05417
1.05	0.13275	1.05	-0.00015	1.05	0.04791
1.051	0.18402	1.051	-0.00153	1.051	0.04379
1.052	0.22827	1.052	-0.00198	1.052	0.04028
1.053	0.26474	1.053	-0.00092	1.053	0.03632
1.054	0.34378	1.054	-0.00153	1.054	0.02869
1.055	0.42221	1.055	-0.00214	1.055	0.0209
1.056	0.47409	1.056	-0.00015	1.056	0.02014
1.057	0.46371	1.057	-0.00214	1.057	-0.00031
1.058	0.37506	1.058	-0.00137	1.058	-0.04303
1.059	0.21027	1.059	-0.00122	1.059	-0.10086
1.06	0.09338	1.06	0	1.06	-0.13214
1.061	0.20325	1.061	-0.00137	1.061	-0.01312
1.062	0.47882	1.062	-0.00031	1.062	0.07996
1.063	0.67123	1.063	-0.00122	1.063	0.12558
1.064	0.76523	1.064	-0.00198	1.064	0.11856
1.065	0.81772	1.065	-0.00092	1.065	0.08209
1.066	0.83572	1.066	-0.00214	1.066	0.0383
1.067	0.85281	1.067	-0.00137	1.067	0.0032
1.068	0.88501	1.068	-0.00015	1.068	-0.02441
1.069	0.90317	1.069	-0.00168	1.069	-0.04303
1.07	0.89172	1.07	-0.00046	1.07	-0.03983
1.071	0.80765	1.071	-0.00046	1.071	-0.02319
1.072	0.71106	1.072	-0.00183	1.072	-0.00595
1.073	0.64285	1.073	-0.00153	1.073	0.0119
1.074	0.65643	1.074	-0.00122	1.074	0.02075
1.075	0.84244	1.075	-0.00214	1.075	0.02274
1.076	1.23337	1.076	-0.00092	1.076	0.02441
1.077	1.29196	1.077	-0.00031	1.077	0.01663
1.078	0.98969	1.078	-0.00198	1.078	0.00702
1.079	0.5574	1.079	-0.00214	1.079	0.00015
1.08	0.26901	1.08	-0.00076	1.08	-0.00732
1.081	0.05783	1.081	-0.00183	1.081	-0.01846
1.082	-0.12238	1.082	-0.00107	1.082	-0.02655
1.083	-0.27496	1.083	-0.00137	1.083	-0.03235
1.084	-0.41595	1.084	-0.00015	1.084	-0.03143
1.085	-0.56732	1.085	-0.00061	1.085	-0.02808
1.086	-0.69595	1.086	0	1.086	-0.02655
1.087	-0.75821	1.087	-0.00107	1.087	-0.01831
1.088	-0.82047	1.088	-0.00015	1.088	-0.01022
1.089	-0.91202	1.089	-0.00015	1.089	-0.00458
1.09	-1.03745	1.09	-0.00198	1.09	-0.00122
1.091	-1.19492	1.091	-0.00198	1.091	0.00595
1.092	-1.32477	1.092	-0.00183	1.092	0.01495
1.093	-1.44669	1.093	0	1.093	0.01663
1.094	-1.52115	1.094	-0.00183	1.094	0.02182
1.095	-1.48376	1.095	-0.00229	1.095	0.02243
1.096	-1.38657	1.096	-0.00031	1.096	0.02563
1.097	-1.22574	1.097	-0.00183	1.097	0.01724
1.098	-1.02509	1.098	-0.00046	1.098	0.01434
1.099	-0.8345	1.099	-0.00046	1.099	0.01419
1.1	-0.68558	1.1	-0.00031	1.1	0.01373
1.101	-0.55328	1.101	-0.00137	1.101	0.01221
1.102	-0.42191	1.102	-0.00046	1.102	0.00885
1.103	-0.2832	1.103	-0.00198	1.103	0.00687
1.104	-0.12283	1.104	-0.00122	1.104	0.00504
1.105	-0.02655	1.105	-0.00107	1.105	0.00656
1.106	0.00977	1.106	0.00015	1.106	0.00839
1.107	0.04562	1.107	-0.00198	1.107	0.01053
1.108	0.10834	1.108	-0.00061	1.108	0.01587
1.109	0.16388	1.109	0	1.109	0.01465
1.11	0.22171	1.11	-0.00168	1.11	0.01099
1.111	0.31021	1.111	-0.00229	1.111	0.01282
1.112	0.41992	1.112	-0.00061	1.112	0.01434
1.113	0.49759	1.113	-0.00092	1.113	0.01846
1.114	0.522	1.114	-0.00061	1.114	0.02167
1.115	0.48386	1.115	-0.00122	1.115	0.01907
1.116	0.37994	1.116	-0.00153	1.116	0.01785
1.117	0.20782	1.117	-0.00015	1.117	0.01404
1.118	0.16968	1.118	-0.00198	1.118	0.01038
1.119	0.35385	1.119	-0.00198	1.119	0.00977
1.12	0.59448	1.12	-0.00183	1.12	0.01282
1.121	0.70343	1.121	-0.00168	1.121	0.01175
1.122	0.70953	1.122	-0.00168	1.122	-0.00488
1.123	0.66711	1.123	-0.00153	1.123	-0.04089
1.124	0.62164	1.124	0	1.124	-0.10315
1.125	0.75562	1.125	-0.00031	1.125	-0.16983
1.126	0.93552	1.126	0.00122	1.126	-0.06149
1.127	1.0202	1.127	0.00183	1.127	0.35019
1.128	1.01898	1.128	0.00076	1.128	0.85815
1.129	0.87524	1.129	-0.00092	1.129	1.17111
1.13	0.681	1.13	-0.0032	1.13	1.1142
1.131	0.57587	1.131	-0.00351	1.131	1.38763
1.132	0.5632	1.132	-0.0032	1.132	0.84061
1.133	0.84854	1.133	-0.00107	1.133	0.3302
1.134	1.22055	1.134	-0.00122	1.134	-0.18402
1.135	1.15372	1.135	-0.00214	1.135	-0.82947
1.136	0.8345	1.136	-0.00046	1.136	-0.7872
1.137	0.47195	1.137	-0.00229	1.137	-0.3746
1.138	0.20096	1.138	-0.00031	1.138	0.03586
1.139	0.01099	1.139	-0.00214	1.139	0.2565
1.14	-0.12283	1.14	-0.00275	1.14	0.27588
1.141	-0.23056	1.141	-0.0029	1.141	0.16968
1.142	-0.345	1.142	-0.00076	1.142	0.00275
1.143	-0.51041	1.143	-0.0029	1.143	-0.18082
1.144	-0.67261	1.144	-0.00168	1.144	-0.35583
1.145	-0.78445	1.145	-0.00092	1.145	-0.50735
1.146	-0.87662	1.146	-0.00107	1.146	-0.61981
1.147	-0.98175	1.147	-0.00153	1.147	-0.69046
1.148	-1.0997	1.148	-0.00259	1.148	-0.71793
1.149	-1.20712	1.149	-0.00092	1.149	-0.70358
1.15	-1.25565	1.15	-0.00046	1.15	-0.65506
1.151	-1.29684	1.151	-0.00107	1.151	-0.57724
1.152	-1.3118	1.152	-0.00198	1.152	-0.47806
1.153	-1.26007	1.153	-0.00015	1.153	-0.36804
1.154	-1.18484	1.154	-0.00153	1.154	-0.25909
1.155	-1.06567	1.155	-0.00168	1.155	-0.16052
1.156	-0.91232	1.156	-0.00031	1.156	-0.06851
1.157	-0.74936	1.157	-0.00122	1.157	-0.00137
1.158	-0.62134	1.158	-0.00198	1.158	0.04242
1.159	-0.53024	1.159	-0.00153	1.159	0.07095
1.16	-0.44327	1.16	-0.00137	1.16	0.07629
1.161	-0.33142	1.161	0.00015	1.161	0.06851
1.162	-0.15579	1.162	-0.00107	1.162	0.04593
1.163	-0.01297	1.163	-0.00214	1.163	0.01556
1.164	0.04608	1.164	-0.00153	1.164	-0.01968
1.165	0.07462	1.165	-0.00076	1.165	-0.05386
1.166	0.12039	1.166	-0.00214	1.166	-0.08026
1.167	0.16968	1.167	-0.00031	1.167	-0.09918
1.168	0.21301	1.168	-0.00107	1.168	-0.10956
1.169	0.25467	1.169	-0.00168	1.169	-0.11063
1.17	0.33691	1.17	-0.00153	1.17	-0.10178
1.171	0.41092	1.171	-0.00046	1.171	-0.08423
1.172	0.45822	1.172	-0.00183	1.172	-0.05783
1.173	0.43427	1.173	0	1.173	-0.02838
1.174	0.33478	1.174	-0.00107	1.174	0.00381
1.175	0.17456	1.175	-0.00031	1.175	0.03281
1.176	0.10696	1.176	-0.00198	1.176	0.06592
1.177	0.28503	1.177	-0.00092	1.177	0.0856
1.178	0.56473	1.178	-0.00015	1.178	0.10086
1.179	0.7309	1.179	-0.00122	1.179	0.11093
1.18	0.81421	1.18	-0.00198	1.18	0.11734
1.181	0.85938	1.181	-0.00092	1.181	0.11627
1.182	0.87311	1.182	-0.00122	1.182	0.10834
1.183	0.89325	1.183	-0.00092	1.183	0.09857
1.184	0.92407	1.184	-0.00122	1.184	0.08408
1.185	0.94086	1.185	-0.00229	1.185	0.07294
1.186	0.90652	1.186	-0.00061	1.186	0.06042
1.187	0.80215	1.187	-0.00244	1.187	0.05081
1.188	0.70236	1.188	-0.00061	1.188	0.03845
1.189	0.63782	1.189	-0.00198	1.189	0.02899
1.19	0.66559	1.19	-0.00061	1.19	0.02182
1.191	0.92636	1.191	-0.00046	1.191	0.02197
1.192	1.28906	1.192	0.00366	1.192	0.02304
1.193	1.25214	1.193	0.00473	1.193	0.02548
1.194	0.87784	1.194	0.0032	1.194	0.0351
1.195	0.45486	1.195	0.00305	1.195	0.04135
1.196	0.17944	1.196	-0.00015	1.196	0.05035
1.197	-0.02991	1.197	-0.00061	1.197	0.05035
1.198	-0.19165	1.198	-0.00153	1.198	0.05142
1.199	-0.32532	1.199	-0.00076	1.199	0.05432
1.2	-0.45685	1.2	-0.00351	1.2	0.05554
1.201	-0.60364	1.201	-0.0029	1.201	0.05417
1.202	-0.70801	1.202	-0.00397	1.202	0.05417
1.203	-0.76935	1.203	-0.00153	1.203	0.05081
1.204	-0.8371	1.204	-0.0032	1.204	0.04913
1.205	-0.95032	1.205	-0.00076	1.205	0.04425
1.206	-1.09894	1.206	-0.00198	1.206	0.03708
1.207	-1.26083	1.207	-0.00153	1.207	0.03265
1.208	-1.37833	1.208	-0.00015	1.208	0.0296
1.209	-1.48834	1.209	0.00153	1.209	0.01968
1.21	-1.51169	1.21	-0.00015	1.21	-0.00259
1.211	-1.43539	1.211	0.00137	1.211	-0.04944
1.212	-1.30936	1.212	0	1.212	-0.10925
1.213	-1.12228	1.213	0.00183	1.213	-0.12131
1.214	-0.91675	1.214	0.00046	1.214	0.01419
1.215	-0.73257	1.215	-0.00031	1.215	0.09369
1.216	-0.60379	1.216	-0.00107	1.216	0.13657
1.217	-0.50034	1.217	-0.00092	1.217	0.11566
1.218	-0.40665	1.218	-0.00031	1.218	0.07385
1.219	-0.28122	1.219	-0.00183	1.219	0.03174
1.22	-0.13138	1.22	-0.00046	1.22	-0.00229
1.221	-0.04379	1.221	-0.00214	1.221	-0.0267
1.222	0.00809	1.222	-0.00137	1.222	-0.04059
1.223	0.06287	1.223	-0.0029	1.223	-0.03677
1.224	0.14496	1.224	-0.00137	1.224	-0.02136
1.225	0.2063	1.225	-0.00229	1.225	-0.00351
1.226	0.25894	1.226	-0.00122	1.226	0.01343
1.227	0.34592	1.227	-0.00122	1.227	0.02167
1.228	0.43259	1.228	-0.00198	1.228	0.02563
1.229	0.48706	1.229	-0.00076	1.229	0.02243
1.23	0.495	1.23	-0.00046	1.23	0.01541
1.231	0.44067	1.231	-0.00015	1.231	0.00641
1.232	0.31784	1.232	-0.00183	1.232	-0.00458
1.233	0.15656	1.233	0.00015	1.233	-0.0119
1.234	0.18051	1.234	0.00046	1.234	-0.02075
1.235	0.4039	1.235	-0.00122	1.235	-0.0296
1.236	0.62897	1.236	-0.00031	1.236	-0.03326
1.237	0.72388	1.237	-0.00153	1.237	-0.03296
1.238	0.76096	1.238	-0.00168	1.238	-0.03372
1.239	0.7785	1.239	-0.00031	1.239	-0.02625
1.24	0.79117	1.24	-0.00061	1.24	-0.02014
1.241	0.80261	1.241	0	1.241	-0.01221
1.242	0.80261	1.242	-0.00229	1.242	-0.00351
1.243	0.8049	1.243	-0.00076	1.243	0.00092
1.244	0.81787	1.244	-0.00092	1.244	0.00687
1.245	0.76248	1.245	-0.00137	1.245	0.01312
1.246	0.72937	1.246	-0.00015	1.246	0.01602
1.247	0.69031	1.247	-0.00153	1.247	0.02075
1.248	0.73105	1.248	-0.00198	1.248	0.02014
1.249	1.07162	1.249	-0.00092	1.249	0.01755
1.25	1.31958	1.25	-0.00153	1.25	0.01663
1.251	1.12289	1.251	-0.00214	1.251	0.01343
1.252	0.73776	1.252	-0.00015	1.252	0.01175
1.253	0.3717	1.253	-0.00214	1.253	0.01221
1.254	0.11002	1.254	-0.00137	1.254	0.01144
1.255	-0.06805	1.255	-0.00122	1.255	0.01099
1.256	-0.19318	1.256	0	1.256	0.01266
1.257	-0.28931	1.257	-0.00137	1.257	0.00946
1.258	-0.3952	1.258	-0.00031	1.258	0.00793
1.259	-0.54504	1.259	-0.00122	1.259	0.01007
1.26	-0.69031	1.26	-0.00198	1.26	0.01175
1.261	-0.78674	1.261	-0.00092	1.261	0.01434
1.262	-0.88577	1.262	-0.00214	1.262	0.01495
1.263	-1.01303	1.263	-0.00137	1.263	0.01587
1.264	-1.14868	1.264	-0.00015	1.264	0.01633
1.265	-1.26511	1.265	-0.00168	1.265	0.01648
1.266	-1.3147	1.266	-0.00046	1.266	0.01816
1.267	-1.35696	1.267	-0.00046	1.267	0.02151
1.268	-1.35208	1.268	-0.00183	1.268	0.02289
1.269	-1.28403	1.269	-0.00153	1.269	0.01846
1.27	-1.19247	1.27	-0.00122	1.27	0.01556
1.271	-1.05881	1.271	-0.00214	1.271	0.01358
1.272	-0.89844	1.272	-0.00092	1.272	0.01389
1.273	-0.74234	1.273	-0.00031	1.273	0.01724
1.274	-0.62073	1.274	-0.00198	1.274	0.01419
1.275	-0.51315	1.275	-0.00214	1.275	-0.00793
1.276	-0.39566	1.276	-0.00076	1.276	-0.0502
1.277	-0.24353	1.277	-0.00183	1.277	-0.11108
1.278	-0.05035	1.278	-0.00107	1.278	-0.15457
1.279	0.07233	1.279	-0.00137	1.279	0.02243
1.28	0.11154	1.28	-0.00015	1.28	0.46585
1.281	0.14465	1.281	-0.00061	1.281	0.96024
1.282	0.19485	1.282	0	1.282	1.13846
1.283	0.23483	1.283	-0.00107	1.283	1.12579
1.284	0.26947	1.284	-0.00015	1.284	1.3736
1.285	0.31479	1.285	-0.00015	1.285	0.72739
1.286	0.38895	1.286	-0.00198	1.286	0.26749
1.287	0.4451	1.287	-0.00198	1.287	-0.38162
1.288	0.46097	1.288	-0.00183	1.288	-0.88715
1.289	0.40817	1.289	0	1.289	-0.73395
1.29	0.27161	1.29	-0.00183	1.29	-0.28946
1.291	0.07584	1.291	-0.00229	1.291	0.09766
1.292	-0.00122	1.292	-0.00031	1.292	0.27634
1.293	0.15656	1.293	-0.00183	1.293	0.26535
1.294	0.49866	1.294	-0.00046	1.294	0.14236
1.295	0.82336	1.295	-0.00046	1.295	-0.02991
1.296	0.99396	1.296	-0.00031	1.296	-0.21011
1.297	1.02829	1.297	-0.00137	1.297	-0.38361
1.298	0.95596	1.298	-0.00046	1.298	-0.52689
1.299	0.83038	1.299	-0.00198	1.299	-0.63065
1.3	0.76935	1.3	-0.00122	1.3	-0.68863
1.301	0.76187	1.301	-0.00107	1.301	-0.70419
1.302	0.7338	1.302	0.00015	1.302	-0.68146
1.303	0.66116	1.303	-0.00198	1.303	-0.62286
1.304	0.61661	1.304	-0.00061	1.304	-0.54153
1.305	0.62424	1.305	0	1.305	-0.43945
1.306	0.71671	1.306	-0.00168	1.306	-0.32898
1.307	1.04645	1.307	-0.00229	1.307	-0.2243
1.308	1.3118	1.308	-0.00061	1.308	-0.12665
1.309	1.1763	1.309	-0.00092	1.309	-0.04623
1.31	0.76706	1.31	-0.00061	1.31	0.01373
1.311	0.39459	1.311	-0.00122	1.311	0.05295
1.312	0.1532	1.312	-0.00153	1.312	0.07141
1.313	-0.05997	1.313	-0.00015	1.313	0.06882
1.314	-0.22873	1.314	-0.00198	1.314	0.05096
1.315	-0.37766	1.315	-0.00198	1.315	0.02182
1.316	-0.52216	1.316	-0.00183	1.316	-0.01343
1.317	-0.66574	1.317	-0.00168	1.317	-0.04959
1.318	-0.74341	1.318	-0.00168	1.318	-0.08408
1.319	-0.78735	1.319	-0.00153	1.319	-0.1123
1.32	-0.85129	1.32	0	1.32	-0.12833
1.321	-0.96085	1.321	-0.00031	1.321	-0.13519
1.322	-1.09863	1.322	0.00122	1.322	-0.1326
1.323	-1.24802	1.323	0.00183	1.323	-0.11826
1.324	-1.36017	1.324	0.00076	1.324	-0.09674
1.325	-1.46729	1.325	-0.00092	1.325	-0.06882
1.326	-1.47629	1.326	-0.0032	1.326	-0.03754
1.327	-1.40411	1.327	-0.00351	1.327	-0.00198
1.328	-1.28082	1.328	-0.0032	1.328	0.02991
1.329	-1.10168	1.329	-0.00107	1.329	0.0589
1.33	-0.91293	1.33	-0.00122	1.33	0.08209
1.331	-0.75104	1.331	-0.00214	1.331	0.10178
1.332	-0.62469	1.332	-0.00046	1.332	0.11429
1.333	-0.49286	1.333	-0.00229	1.333	0.11765
1.334	-0.35965	1.334	-0.00031	1.334	0.11749
1.335	-0.19531	1.335	-0.00214	1.335	0.112
1.336	-0.05295	1.336	-0.00275	1.336	0.10361
1.337	0.00717	1.337	-0.0029	1.337	0.09155
1.338	0.03799	1.338	-0.00076	1.338	0.07751
1.339	0.08469	1.339	-0.0029	1.339	0.06256
1.34	0.15182	1.34	-0.00168	1.34	0.05203
1.341	0.21759	1.341	-0.00092	1.341	0.04349
1.342	0.29755	1.342	-0.00107	1.342	0.03616
1.343	0.40802	1.343	-0.00153	1.343	0.03159
1.344	0.50507	1.344	-0.00259	1.344	0.03265
1.345	0.55573	1.345	-0.00092	1.345	0.03464
1.346	0.54489	1.346	-0.00046	1.346	0.03647
1.347	0.47089	1.347	-0.00107	1.347	0.04333
1.348	0.32028	1.348	-0.00198	1.348	0.04898
1.349	0.17532	1.349	-0.00015	1.349	0.05127
1.35	0.25589	1.35	-0.00153	1.35	0.05341
1.351	0.49164	1.351	-0.00168	1.351	0.05798
1.352	0.67566	1.352	-0.00031	1.352	0.06027
1.353	0.73776	1.353	-0.00122	1.353	0.05966
1.354	0.76324	1.354	-0.00198	1.354	0.05844
1.355	0.77301	1.355	-0.00153	1.355	0.0528
1.356	0.78873	1.356	-0.00137	1.356	0.05051
1.357	0.79376	1.357	0.00015	1.357	0.04486
1.358	0.79315	1.358	-0.00107	1.358	0.03601
1.359	0.80521	1.359	-0.00214	1.359	0.0322
1.36	0.79987	1.36	-0.00153	1.36	0.02899
1.361	0.74707	1.361	-0.00076	1.361	0.02457
1.362	0.7196	1.362	-0.00214	1.362	0.01877
1.363	0.67978	1.363	-0.00031	1.363	0.00824
1.364	0.7811	1.364	-0.00107	1.364	-0.02426
1.365	1.16974	1.365	-0.00168	1.365	-0.07996
1.366	1.29105	1.366	-0.00153	1.366	-0.12833
1.367	1.03668	1.367	-0.00046	1.367	-0.06638
1.368	0.65094	1.368	-0.00183	1.368	0.06348
1.369	0.33493	1.369	0	1.369	0.11658
1.37	0.1062	1.37	-0.00107	1.37	0.12909
1.371	-0.05356	1.371	-0.00031	1.371	0.09521
1.372	-0.17822	1.372	-0.00198	1.372	0.05112
1.373	-0.28442	1.373	-0.00092	1.373	0.01038
1.374	-0.42114	1.374	-0.00015	1.374	-0.01984
1.375	-0.58762	1.375	-0.00122	1.375	-0.03983
1.376	-0.72556	1.376	-0.00198	1.376	-0.04013
1.377	-0.81741	1.377	-0.00092	1.377	-0.03052
1.378	-0.92361	1.378	-0.00122	1.378	-0.01587
1.379	-1.04858	1.379	-0.00092	1.379	0.00412
1.38	-1.18256	1.38	-0.00122	1.38	0.0177
1.381	-1.28098	1.381	-0.00229	1.381	0.02594
1.382	-1.32721	1.382	-0.00061	1.382	0.0264
1.383	-1.37772	1.383	-0.00244	1.383	0.02335
1.384	-1.36688	1.384	-0.00061	1.384	0.01526
1.385	-1.30341	1.385	-0.00198	1.385	0.00519
1.386	-1.21765	1.386	-0.00061	1.386	-0.00381
1.387	-1.09055	1.387	-0.00046	1.387	-0.01266
1.388	-0.93964	1.388	-0.00015	1.388	-0.01724
1.389	-0.79193	1.389	-0.00183	1.389	-0.02472
1.39	-0.66452	1.39	0.00015	1.39	-0.02716
1.391	-0.52689	1.391	0.00046	1.391	-0.0264
1.392	-0.37369	1.392	-0.00122	1.392	-0.02075
1.393	-0.18936	1.393	-0.00031	1.393	-0.01678
1.394	-0.00748	1.394	-0.00153	1.394	-0.00961
1.395	0.08286	1.395	-0.00168	1.395	-0.00519
1.396	0.10635	1.396	-0.00031	1.396	0.0032
1.397	0.13824	1.397	-0.00061	1.397	0.00854
1.398	0.19226	1.398	0	1.398	0.01114
1.399	0.24307	1.399	-0.00229	1.399	0.01678
1.4	0.28229	1.4	-0.00076	1.4	0.01846
1.401	0.35828	1.401	-0.00092	1.401	0.01968
1.402	0.44464	1.402	-0.00137	1.402	0.01999
1.403	0.49728	1.403	-0.00015	1.403	0.01572
1.404	0.49988	1.404	-0.00153	1.404	0.01282
1.405	0.42572	1.405	-0.00198	1.405	0.0116
1.406	0.27359	1.406	-0.00092	1.406	0.00916
1.407	0.12115	1.407	-0.00153	1.407	0.00931
1.408	0.17075	1.408	-0.00214	1.408	0.00671
1.409	0.42236	1.409	-0.00015	1.409	0.00381
1.41	0.64148	1.41	-0.00214	1.41	0.00443
1.411	0.74463	1.411	-0.00137	1.411	0.00443
1.412	0.79865	1.412	-0.00122	1.412	0.00641
1.413	0.81497	1.413	0	1.413	0.01022
1.414	0.82306	1.414	-0.00137	1.414	0.0116
1.415	0.85098	1.415	-0.00031	1.415	0.01404
1.416	0.87433	1.416	-0.00122	1.416	0.01831
1.417	0.87677	1.417	-0.00198	1.417	0.01617
1.418	0.80811	1.418	-0.00092	1.418	0.01404
1.419	0.70847	1.419	-0.00214	1.419	0.01556
1.42	0.63293	1.42	-0.00137	1.42	0.02029
1.421	0.63644	1.421	-0.00015	1.421	0.02213
1.422	0.76279	1.422	-0.00168	1.422	0.01923
1.423	1.14288	1.423	-0.00046	1.423	0.0177
1.424	1.30264	1.424	-0.00046	1.424	0.01236
1.425	1.07941	1.425	-0.00183	1.425	0.01389
1.426	0.6488	1.426	-0.00153	1.426	0.01785
1.427	0.32593	1.427	-0.00122	1.427	0.01389
1.428	0.11276	1.428	-0.00214	1.428	-0.00229
1.429	-0.0827	1.429	-0.00092	1.429	-0.04364
1.43	-0.23911	1.43	-0.00031	1.43	-0.10666
1.431	-0.38177	1.431	-0.00198	1.431	-0.16541
1.432	-0.53207	1.432	-0.00214	1.432	-0.02991
1.433	-0.66528	1.433	-0.00076	1.433	0.39291
1.434	-0.7428	1.434	-0.00183	1.434	0.88211
1.435	-0.80597	1.435	-0.00107	1.435	1.1348
1.436	-0.89645	1.436	-0.00137	1.436	1.0994
1.437	-1.02158	1.437	-0.00015	1.437	1.38748
1.438	-1.18011	1.438	-0.00061	1.438	0.82977
1.439	-1.3237	1.439	0	1.439	0.40375
1.44	-1.44501	1.44	-0.00107	1.44	-0.2179
1.441	-1.54175	1.441	-0.00015	1.441	-0.85144
1.442	-1.52252	1.442	-0.00015	1.442	-0.77347
1.443	-1.43677	1.443	-0.00198	1.443	-0.34485
1.444	-1.29822	1.444	-0.00198	1.444	0.065
1.445	-1.10748	1.445	-0.00183	1.445	0.26962
1.446	-0.91782	1.446	0	1.446	0.28076
1.447	-0.75577	1.447	-0.00183	1.447	0.1712
1.448	-0.60715	1.448	-0.00229	1.448	0.00641
1.449	-0.44327	1.449	-0.00031	1.449	-0.18021
1.45	-0.2774	1.45	-0.00183	1.45	-0.35492
1.451	-0.10437	1.451	-0.00046	1.451	-0.50201
1.452	0.00977	1.452	-0.00046	1.452	-0.61218
1.453	0.04456	1.453	-0.00031	1.453	-0.6839
1.454	0.0647	1.454	-0.00137	1.454	-0.70953
1.455	0.11215	1.455	-0.00046	1.455	-0.69595
1.456	0.17227	1.456	-0.00198	1.456	-0.64499
1.457	0.23773	1.457	-0.00122	1.457	-0.56671
1.458	0.3334	1.458	-0.00107	1.458	-0.47379
1.459	0.44998	1.459	0.00015	1.459	-0.36636
1.46	0.53635	1.46	-0.00198	1.46	-0.25909
1.461	0.57129	1.461	-0.00061	1.461	-0.159
1.462	0.53848	1.462	0	1.462	-0.0766
1.463	0.43961	1.463	-0.00168	1.463	-0.00992
1.464	0.26611	1.464	-0.00229	1.464	0.0325
1.465	0.17838	1.465	-0.00061	1.465	0.05661
1.466	0.32074	1.466	-0.00092	1.466	0.0618
1.467	0.56335	1.467	-0.00061	1.467	0.04868
1.468	0.70389	1.468	-0.00122	1.468	0.02625
1.469	0.74371	1.469	-0.00153	1.469	-0.00626
1.47	0.75897	1.47	-0.00015	1.47	-0.04379
1.471	0.75989	1.471	-0.00198	1.471	-0.07843
1.472	0.76492	1.472	-0.00198	1.472	-0.10483
1.473	0.76843	1.473	-0.00183	1.473	-0.12253
1.474	0.76569	1.474	-0.00168	1.474	-0.13489
1.475	0.77911	1.475	-0.00168	1.475	-0.13336
1.476	0.75348	1.476	-0.00153	1.476	-0.12268
1.477	0.70679	1.477	0	1.477	-0.10223
1.478	0.68329	1.478	-0.00031	1.478	-0.07919
1.479	0.67047	1.479	0.00122	1.479	-0.04578
1.48	0.86349	1.48	0.00183	1.48	-0.01266
1.481	1.25961	1.481	0.00076	1.481	0.02182
1.482	1.23947	1.482	-0.00092	1.482	0.05295
1.483	0.9314	1.483	-0.0032	1.483	0.07599
1.484	0.55359	1.484	-0.00351	1.484	0.09689
1.485	0.27374	1.485	-0.0032	1.485	0.11032
1.486	0.06912	1.486	-0.00107	1.486	0.11948
1.487	-0.08224	1.487	-0.00122	1.487	0.11932
1.488	-0.19913	1.488	-0.00214	1.488	0.11841
1.489	-0.31128	1.489	-0.00046	1.489	0.10696
1.49	-0.46173	1.49	-0.00229	1.49	0.09445
1.491	-0.6282	1.491	-0.00031	1.491	0.08301
1.492	-0.75729	1.492	-0.00214	1.492	0.07294
1.493	-0.85083	1.493	-0.00275	1.493	0.06088
1.494	-0.96329	1.494	-0.0029	1.494	0.05203
1.495	-1.08475	1.495	-0.00076	1.495	0.04486
1.496	-1.21185	1.496	-0.0029	1.496	0.0415
1.497	-1.28952	1.497	-0.00168	1.497	0.03998
1.498	-1.33636	1.498	-0.00092	1.498	0.03754
1.499	-1.37756	1.499	-0.00107	1.499	0.04196
1.5	-1.35544	1.5	-0.00153	1.5	0.04578
1.501	-1.29562	1.501	-0.00259	1.501	0.0502
1.502	-1.20224	1.502	-0.00092	1.502	0.05264
1.503	-1.06506	1.503	-0.00046	1.503	0.05783
1.504	-0.90836	1.504	-0.00107	1.504	0.05859
1.505	-0.76187	1.505	-0.00198	1.505	0.0618
1.506	-0.63065	1.506	-0.00015	1.506	0.06027
1.507	-0.47928	1.507	-0.00153	1.507	0.06012
1.508	-0.31281	1.508	-0.00168	1.508	0.05753
1.509	-0.11612	1.509	-0.00031	1.509	0.05219
1.51	0.04303	1.51	-0.00122	1.51	0.04364
1.511	0.09827	1.511	-0.00198	1.511	0.03632
1.512	0.10941	1.512	-0.00153	1.512	0.03311
1.513	0.15228	1.513	-0.00137	1.513	0.02914
1.514	0.2005	1.514	0.00015	1.514	0.02426
1.515	0.24948	1.515	-0.00107	1.515	0.01968
1.516	0.29541	1.516	-0.00214	1.516	0.01175
1.517	0.38544	1.517	-0.00153	1.517	-0.0148
1.518	0.46661	1.518	-0.00076	1.518	-0.06912
1.519	0.51056	1.519	-0.00214	1.519	-0.12451
1.52	0.48813	1.52	-0.00031	1.52	-0.08957
1.521	0.3923	1.521	-0.00107	1.521	0.04837
1.522	0.22293	1.522	-0.00168	1.522	0.11246
1.523	0.12146	1.523	-0.00153	1.523	0.1329
1.524	0.26413	1.524	-0.00046	1.524	0.103
1.525	0.53391	1.525	-0.00183	1.525	0.05692
1.526	0.70068	1.526	0	1.526	0.01434
1.527	0.77698	1.527	-0.00107	1.527	-0.01755
1.528	0.81863	1.528	-0.00031	1.528	-0.03799
1.529	0.82611	1.529	-0.00198	1.529	-0.04501
1.53	0.84503	1.53	-0.00092	1.53	-0.03555
1.531	0.87143	1.531	-0.00015	1.531	-0.01907
1.532	0.89188	1.532	-0.00122	1.532	0.00198
1.533	0.87677	1.533	-0.00198	1.533	0.01541
1.534	0.77927	1.534	-0.00092	1.534	0.02289
1.535	0.68451	1.535	-0.00122	1.535	0.02472
1.536	0.62408	1.536	-0.00092	1.536	0.02213
1.537	0.65857	1.537	-0.00122	1.537	0.01678
1.538	0.87967	1.538	-0.00229	1.538	0.00122
1.539	1.25168	1.539	-0.00061	1.539	-0.00748
1.54	1.25916	1.54	-0.00244	1.54	-0.01556
1.541	0.92926	1.541	-0.00061	1.541	-0.02304
1.542	0.51529	1.542	-0.00198	1.542	-0.02579
1.543	0.25024	1.543	-0.00061	1.543	-0.02823
1.544	0.05341	1.544	-0.00046	1.544	-0.02838
1.545	-0.13	1.545	0	1.545	-0.02365
1.546	-0.28824	1.546	-0.00198	1.546	-0.01892
1.547	-0.4364	1.547	-0.00031	1.547	-0.00977
1.548	-0.58731	1.548	-0.00015	1.548	-0.00412
1.549	-0.7103	1.549	-0.00046	1.549	0.00183
1.55	-0.7724	1.55	0.03403	1.55	0.00717
1.551	-0.83954	1.551	0.10635	1.551	0.01251
1.552	-0.93491	1.552	0.11581	1.552	0.01526
1.553	-1.06003	1.553	0.09628	1.553	0.01801
1.554	-1.21841	1.554	0.08209	1.554	0.01862
1.555	-1.34552	1.555	0.04837	1.555	0.01572
1.556	-1.46835	1.556	-0.05081	1.556	0.01648
1.557	-1.53656	1.557	-0.08179	1.557	0.01678
1.558	-1.49841	1.558	-0.06851	1.558	0.00916
1.559	-1.40213	1.559	-0.04364	1.559	0.0087
1.56	-1.24924	1.56	-0.02304	1.56	0.00793
1.561	-1.05103	1.561	-0.009	1.561	0.00626
1.562	-0.86182	1.562	-0.00336	1.562	0.00305
1.563	-0.70786	1.563	-0.00534	1.563	0.00519
1.564	-0.56061	1.564	-0.01312	1.564	0.00351
1.565	-0.39978	1.565	-0.02274	1.565	0.00565
1.566	-0.23468	1.566	-0.03464	1.566	0.00854
1.567	-0.07217	1.567	-0.04486	1.567	0.00977
1.568	0.01633	1.568	-0.05341	1.568	0.0148
1.569	0.04547	1.569	-0.05829	1.569	0.01205
1.57	0.07263	1.57	-0.05981	1.57	0.01404
1.571	0.12497	1.571	-0.05569	1.571	0.01419
1.572	0.1796	1.572	-0.05188	1.572	0.01831
1.573	0.24963	1.573	-0.04105	1.573	0.02243
1.574	0.35049	1.574	-0.03067	1.574	0.02213
1.575	0.46204	1.575	-0.01862	1.575	0.02075
1.576	0.53696	1.576	-0.00656	1.576	0.01816
1.577	0.5574	1.577	0.00275	1.577	0.01389
1.578	0.50766	1.578	0.01358	1.578	0.0145
1.579	0.38956	1.579	0.01907	1.579	0.01816
1.58	0.21515	1.58	0.02533	1.58	0.01846
1.581	0.21133	1.581	0.02716	1.581	0.00137
1.582	0.42053	1.582	0.02655	1.582	-0.03754
1.583	0.64606	1.583	0.0238	1.583	-0.09583
1.584	0.74036	1.584	0.02014	1.584	-0.15717
1.585	0.76584	1.585	0.01617	1.585	-0.02167
1.586	0.76736	1.586	0.01022	1.586	0.38254
1.587	0.7692	1.587	0.00687	1.587	0.8699
1.588	0.77148	1.588	0.00183	1.588	1.15463
1.589	0.76981	1.589	-0.00336	1.589	1.14517
1.59	0.77148	1.59	-0.00626	1.59	1.41037
1.591	0.78812	1.591	-0.00854	1.591	0.81528
1.592	0.73608	1.592	-0.0087	1.592	0.39413
1.593	0.70435	1.593	-0.00793	1.593	-0.23956
1.594	0.67383	1.594	-0.00717	1.594	-0.88547
1.595	0.70633	1.595	-0.0029	1.595	-0.78644
1.596	1.02524	1.596	-0.00259	1.596	-0.33295
1.597	1.3092	1.597	0.00153	1.597	0.08392
1.598	1.14227	1.598	0.00305	1.598	0.27863
1.599	0.78247	1.599	0.00504	1.599	0.27863
1.6	0.43457	1.6	0.00641	1.6	0.16235
1.601	0.19333	1.601	0.009	1.601	-0.00717
1.602	0.01724	1.602	0.00854	1.602	-0.19257
1.603	-0.14618	1.603	0.00732	1.603	-0.36911
1.604	-0.31006	1.604	0.00687	1.604	-0.51437
1.605	-0.50461	1.605	0.00702	1.605	-0.62531
1.606	-0.63965	1.606	0.00351	1.606	-0.6926
1.607	-0.58411	1.607	0.00397	1.607	-0.71747
1.608	-0.58777	1.608	0.00229	1.608	-0.69977
1.609	-0.66147	1.609	-0.00107	1.609	-0.65155
1.61	-0.84503	1.61	-0.00214	1.61	-0.57266
1.611	-1.12106	1.611	-0.00168	1.611	-0.47333
1.612	-1.34338	1.612	-0.00381	1.612	-0.3653
1.613	-1.42776	1.613	-0.00366	1.613	-0.25925
1.614	-1.47461	1.614	-0.00397	1.614	-0.15839
1.615	-1.47202	1.615	-0.0032	1.615	-0.07278
1.616	-1.38504	1.616	-0.00122	1.616	-0.00381
1.617	-1.27914	1.617	-0.00183	1.617	0.04364
1.618	-1.15234	1.618	0.00031	1.618	0.06332
1.619	-0.9993	1.619	-0.00015	1.619	0.0679
1.62	-0.84579	1.62	0.00031	1.62	0.05661
1.621	-0.70328	1.621	0.00229	1.621	0.03128
1.622	-0.57343	1.622	0.00244	1.622	-0.00198
1.623	-0.4274	1.623	0.00244	1.623	-0.03571
1.624	-0.26886	1.624	0.00061	1.624	-0.07172
1.625	-0.08102	1.625	0.00198	1.625	-0.09811
1.626	0.03983	1.626	0.00076	1.626	-0.11993
1.627	0.07401	1.627	-0.00046	1.627	-0.13046
1.628	0.10193	1.628	-0.00076	1.628	-0.13077
1.629	0.16281	1.629	-0.00092	1.629	-0.12009
1.63	0.2182	1.63	-0.00015	1.63	-0.10345
1.631	0.27313	1.631	-0.00214	1.631	-0.07782
1.632	0.33966	1.632	-0.00229	1.632	-0.04379
1.633	0.44266	1.633	-0.00244	1.633	-0.01282
1.634	0.51788	1.634	-0.00244	1.634	0.02136
1.635	0.55023	1.635	-0.0032	1.635	0.0502
1.636	0.50537	1.636	-0.00046	1.636	0.07507
1.637	0.3833	1.637	-0.00107	1.637	0.09369
1.638	0.2063	1.638	-0.00015	1.638	0.10727
1.639	0.16815	1.639	-0.00031	1.639	0.11337
1.64	0.37369	1.64	-0.00168	1.64	0.11719
1.641	0.62012	1.641	-0.00046	1.641	0.11383
1.642	0.74402	1.642	0.00061	1.642	0.10391
1.643	0.79941	1.643	-0.00046	1.643	0.09445
1.644	0.81406	1.644	-0.00076	1.644	0.08102
1.645	0.81223	1.645	0.00015	1.645	0.06851
1.646	0.82886	1.646	-0.00137	1.646	0.05753
1.647	0.85373	1.647	-0.00076	1.647	0.04898
1.648	0.86731	1.648	0	1.648	0.04272
1.649	0.81924	1.649	0.00031	1.649	0.03998
1.65	0.72174	1.65	-0.00137	1.65	0.03616
1.651	0.63721	1.651	-0.00214	1.651	0.03708
1.652	0.60394	1.652	-0.00031	1.652	0.03845
1.653	0.67459	1.653	-0.00031	1.653	0.04501
1.654	1.00494	1.654	-0.00107	1.654	0.04745
1.655	1.31119	1.655	-0.00244	1.655	0.05112
1.656	1.19904	1.656	-0.00061	1.656	0.05829
1.657	0.79788	1.657	-0.00183	1.657	0.06058
1.658	0.42999	1.658	-0.00015	1.658	0.06058
1.659	0.20477	1.659	0.00458	1.659	0.05966
1.66	0.01297	1.66	0.0943	1.66	0.05829
1.661	-0.15701	1.661	0.23453	1.661	0.05585
1.662	-0.30701	1.662	0.38742	1.662	0.05188
1.663	-0.45975	1.663	0.44037	1.663	0.04837
1.664	-0.61142	1.664	0.50003	1.664	0.04028
1.665	-0.71335	1.665	0.47745	1.665	0.03479
1.666	-0.77927	1.666	0.24414	1.666	0.02808
1.667	-0.85052	1.667	-0.07324	1.667	0.02533
1.668	-0.94986	1.668	-0.21164	1.668	0.01968
1.669	-1.07971	1.669	-0.05508	1.669	0.01663
1.67	-1.22955	1.67	0.0943	1.67	0.01022
1.671	-1.34445	1.671	0.11444	1.671	-0.01221
1.672	-1.46927	1.672	0.13092	1.672	-0.05325
1.673	-1.5062	1.673	0.17639	1.673	-0.10864
1.674	-1.45126	1.674	0.15808	1.674	-0.12482
1.675	-1.34293	1.675	0.06882	1.675	0.01129
1.676	-1.16653	1.676	0.00641	1.676	0.0943
1.677	-0.96939	1.677	0.03937	1.677	0.1326
1.678	-0.79086	1.678	0.10696	1.678	0.11307
1.679	-0.6488	1.679	0.18951	1.679	0.07172
1.68	-0.50842	1.68	0.21957	1.68	0.02823
1.681	-0.36301	1.681	0.09247	1.681	-0.00992
1.682	-0.19943	1.682	-0.186	1.682	-0.03525
1.683	-0.0592	1.683	-0.59967	1.683	-0.04654
1.684	-0.00168	1.684	-0.76996	1.684	-0.04288
1.685	0.02457	1.685	-0.68359	1.685	-0.02533
1.686	0.06271	1.686	-0.5188	1.686	-0.00366
1.687	0.12436	1.687	-0.36896	1.687	0.01022
1.688	0.18448	1.688	-0.25925	1.688	0.02228
1.689	0.26062	1.689	-0.19882	1.689	0.02609
1.69	0.37567	1.69	-0.17273	1.69	0.02365
1.691	0.47501	1.691	-0.17593	1.691	0.01785
1.692	0.52856	1.692	-0.19836	1.692	0.01083
1.693	0.52368	1.693	-0.22537	1.693	0.00107
1.694	0.45319	1.694	-0.24933	1.694	-0.00824
1.695	0.30777	1.695	-0.26581	1.695	-0.01572
1.696	0.17242	1.696	-0.26947	1.696	-0.01938
1.697	0.26047	1.697	-0.25909	1.697	-0.01831
1.698	0.50369	1.698	-0.23102	1.698	-0.0238
1.699	0.68619	1.699	-0.18967	1.699	-0.01953
1.7	0.74509	1.7	-0.14008	1.7	-0.01495
1.701	0.76691	1.701	-0.08087	1.701	-0.00702
1.702	0.77255	1.702	-0.02121	1.702	-0.00076
1.703	0.77789	1.703	0.03708	1.703	0.00336
1.704	0.77805	1.704	0.08881	1.704	0.01022
1.705	0.77072	1.705	0.13123	1.705	0.01511
1.706	0.7785	1.706	0.16052	1.706	0.01877
1.707	0.76904	1.707	0.18097	1.707	0.01984
1.708	0.71457	1.708	0.18677	1.708	0.02289
1.709	0.69366	1.709	0.18188	1.709	0.01938
1.71	0.67017	1.71	0.16953	1.71	0.01526
1.711	0.78186	1.711	0.14862	1.711	0.01404
1.712	1.17172	1.712	0.12314	1.712	0.01266
1.713	1.28143	1.713	0.09644	1.713	0.00885
1.714	1.01929	1.714	0.06912	1.714	0.0061
1.715	0.64178	1.715	0.04456	1.715	0.00305
1.716	0.33875	1.716	0.02747	1.716	0.00458
1.717	0.12939	1.717	0.0116	1.717	0.0032
1.718	-0.02304	1.718	0.0032	1.718	0.00031
1.719	-0.15015	1.719	0.00214	1.719	0.0032
1.72	-0.26154	1.72	0.00488	1.72	0.00412
1.721	-0.40451	1.721	0.01526	1.721	0.00778
1.722	-0.57465	1.722	0.02701	1.722	0.00717
1.723	-0.72052	1.723	0.04028	1.723	0.00916
1.724	-0.81467	1.724	0.04913	1.724	0.00732
1.725	-0.91522	1.725	0.04822	1.725	0.01007
1.726	-1.02982	1.726	0.0499	1.726	0.01541
1.727	-1.15555	1.727	0.05402	1.727	0.02151
1.728	-1.25183	1.728	0.06165	1.728	0.02182
1.729	-1.30127	1.729	0.10742	1.729	0.01648
1.73	-1.35666	1.73	0.15503	1.73	0.01266
1.731	-1.35681	1.731	0.12878	1.731	0.01373
1.732	-1.30646	1.732	0.04745	1.732	0.01694
1.733	-1.2326	1.733	-0.00015	1.733	0.0177
1.734	-1.10779	1.734	-0.01312	1.734	0.01465
1.735	-0.95734	1.735	-0.01129	1.735	-0.01068
1.736	-0.80566	1.736	-0.00778	1.736	-0.04776
1.737	-0.67413	1.737	-0.00229	1.737	-0.11185
1.738	-0.53619	1.738	-0.00015	1.738	-0.14221
1.739	-0.38071	1.739	0	1.739	0.07172
1.74	-0.19272	1.74	0.0032	1.74	0.50278
1.741	-0.01144	1.741	0.01175	1.741	0.99533
1.742	0.07111	1.742	0.02396	1.742	1.13571
1.743	0.08804	1.743	0.03326	1.743	1.20331
1.744	0.1239	1.744	0.04044	1.744	1.32507
1.745	0.17639	1.745	0.04593	1.745	0.63965
1.746	0.22049	1.746	0.0473	1.746	0.30151
1.747	0.25955	1.747	0.05203	1.747	-0.48615
1.748	0.33752	1.748	0.0563	1.748	-0.91278
1.749	0.42099	1.749	0.05737	1.749	-0.67993
1.75	0.48187	1.75	0.06363	1.75	-0.21072
1.751	0.48508	1.751	0.06699	1.751	0.14908
1.752	0.41473	1.752	0.07095	1.752	0.29068
1.753	0.26001	1.753	0.07278	1.753	0.25299
1.754	0.12268	1.754	0.07538	1.754	0.11963
1.755	0.19745	1.755	0.08148	1.755	-0.05905
1.756	0.46371	1.756	0.08148	1.756	-0.24261
1.757	0.67291	1.757	0.08408	1.757	-0.40741
1.758	0.7695	1.758	0.08072	1.758	-0.54535
1.759	0.82077	1.759	0.07599	1.759	-0.64392
1.76	0.82901	1.76	0.06851	1.76	-0.70023
1.761	0.83893	1.761	0.0621	1.761	-0.71152
1.762	0.86624	1.762	0.05188	1.762	-0.68527
1.763	0.89142	1.763	0.0415	1.763	-0.62546
1.764	0.8876	1.764	0.03052	1.764	-0.54062
1.765	0.81085	1.765	0.02258	1.765	-0.43839
1.766	0.70847	1.766	0.01282	1.766	-0.32913
1.767	0.63583	1.767	0.00275	1.767	-0.22339
1.768	0.64575	1.768	-0.00275	1.768	-0.12787
1.769	0.79712	1.769	-0.00931	1.769	-0.04654
1.77	1.17706	1.77	-0.00885	1.77	0.01205
1.771	1.28799	1.771	-0.00793	1.771	0.04791
1.772	1.00296	1.772	-0.00534	1.772	0.06622
1.773	0.52231	1.773	-0.00641	1.773	0.06729
1.774	0.15945	1.774	0.00183	1.774	0.04959
1.775	0.02594	1.775	0.06653	1.775	0.02289
1.776	0.03693	1.776	0.17807	1.776	-0.01343
1.777	-0.02609	1.777	0.27969	1.777	-0.04471
1.778	-0.17273	1.778	0.36301	1.778	-0.08163
1.779	-0.40482	1.779	0.44983	1.779	-0.11002
1.78	-0.70175	1.78	0.5072	1.78	-0.12756
1.781	-0.86655	1.781	0.51178	1.781	-0.1326
1.782	-0.94925	1.782	0.5072	1.782	-0.12939
1.783	-1.01486	1.783	0.51987	1.783	-0.11749
1.784	-1.0997	1.784	0.4657	1.784	-0.09781
1.785	-1.2114	1.785	0.19073	1.785	-0.06805
1.786	-1.31104	1.786	-0.12131	1.786	-0.03632
1.787	-1.40762	1.787	-0.25787	1.787	-0.00397
1.788	-1.49765	1.788	-0.19119	1.788	0.02899
1.789	-1.48926	1.789	-0.04044	1.789	0.05707
1.79	-1.40945	1.79	0.02838	1.79	0.07935
1.791	-1.26175	1.791	0.04166	1.791	0.0975
1.792	-1.06888	1.792	-0.00198	1.792	0.10956
1.793	-0.87738	1.793	-0.03372	1.793	0.11612
1.794	-0.72617	1.794	-0.04349	1.794	0.11566
1.795	-0.60562	1.795	-0.06027	1.795	0.10986
1.796	-0.48203	1.796	-0.04593	1.796	0.10025
1.797	-0.34134	1.797	-0.01633	1.797	0.09064
1.798	-0.17426	1.798	0.02029	1.798	0.07645
1.799	-0.05615	1.799	0.05081	1.799	0.06622
1.8	-0.00122	1.8	-0.02258	1.8	0.05829
1.801	0.04868	1.801	-0.21072	1.801	0.04791
1.802	0.12695	1.802	-0.4335	1.802	0.04272
1.803	0.19547	1.803	-0.63477	1.803	0.03693
1.804	0.25696	1.804	-0.88593	1.804	0.03784
1.805	0.34805	1.805	-1.02356	1.805	0.03738
1.806	0.45456	1.806	-0.86472	1.806	0.04166
1.807	0.52948	1.807	-0.55603	1.807	0.047
1.808	0.56152	1.808	-0.3334	1.808	0.05142
1.809	0.52307	1.809	-0.22781	1.809	0.0563
1.81	0.41565	1.81	-0.2211	1.81	0.05829
1.811	0.2356	1.811	-0.22964	1.811	0.05814
1.812	0.16663	1.812	-0.23605	1.812	0.06287
1.813	0.336	1.813	-0.30746	1.813	0.06134
1.814	0.57816	1.814	-0.39566	1.814	0.05859
1.815	0.70694	1.815	-0.4631	1.815	0.05402
1.816	0.74463	1.816	-0.46036	1.816	0.04898
1.817	0.7637	1.817	-0.38742	1.817	0.04471
1.818	0.77057	1.818	-0.28076	1.818	0.03616
1.819	0.78094	1.819	-0.17014	1.819	0.03311
1.82	0.78537	1.82	-0.06531	1.82	0.02716
1.821	0.79544	1.821	0.04196	1.821	0.02396
1.822	0.82184	1.822	0.15198	1.822	0.0177
1.823	0.78262	1.823	0.2533	1.823	0.00488
1.824	0.7402	1.824	0.33508	1.824	-0.02625
1.825	0.70496	1.825	0.40588	1.825	-0.08209
1.826	0.69489	1.826	0.45959	1.826	-0.13138
1.827	0.92422	1.827	0.48584	1.827	-0.06271
1.828	1.30157	1.828	0.48996	1.828	0.06317
1.829	1.24039	1.829	0.47256	1.829	0.12192
1.83	0.91049	1.83	0.43411	1.83	0.13092
1.831	0.53314	1.831	0.38239	1.831	0.09354
1.832	0.2533	1.832	0.31631	1.832	0.0499
1.833	0.05493	1.833	0.23636	1.833	0.00778
1.834	-0.1001	1.834	0.15366	1.834	-0.02289
1.835	-0.21591	1.835	0.07767	1.835	-0.04288
1.836	-0.32547	1.836	0.01083	1.836	-0.04562
1.837	-0.47089	1.837	-0.04181	1.837	-0.0293
1.838	-0.62912	1.838	-0.07523	1.838	-0.01343
1.839	-0.74768	1.839	-0.08438	1.839	0.00153
1.84	-0.83313	1.84	-0.08163	1.84	0.01465
1.841	-0.93536	1.841	-0.06271	1.841	0.0235
1.842	-1.0527	1.842	-0.0351	1.842	0.02502
1.843	-1.17737	1.843	-0.00443	1.843	0.01801
1.844	-1.25366	1.844	0.02747	1.844	0.01236
1.845	-1.31287	1.845	0.05539	1.845	0.00122
1.846	-1.35223	1.846	0.06958	1.846	-0.00687
1.847	-1.32126	1.847	0.08057	1.847	-0.01389
1.848	-1.25183	1.848	0.08255	1.848	-0.02106
1.849	-1.14594	1.849	0.07462	1.849	-0.02396
1.85	-0.99945	1.85	0.06744	1.85	-0.02792
1.851	-0.83633	1.851	0.05661	1.851	-0.02457
1.852	-0.70099	1.852	0.04288	1.852	-0.01892
1.853	-0.58929	1.853	0.03036	1.853	-0.01511
1.854	-0.46921	1.854	0.02518	1.854	-0.00809
1.855	-0.32394	1.855	0.02258	1.855	-0.00122
1.856	-0.13458	1.856	0.01907	1.856	0.00519
1.857	0.01312	1.857	0.01328	1.857	0.01389
1.858	0.06226	1.858	0.00854	1.858	0.01587
1.859	0.08636	1.859	-0.00153	1.859	0.01938
1.86	0.13275	1.86	-0.00854	1.86	0.02365
1.861	0.18127	1.861	-0.01785	1.861	0.02609
1.862	0.22568	1.862	-0.02563	1.862	0.02396
1.863	0.26901	1.863	-0.02792	1.863	0.02136
1.864	0.35538	1.864	-0.0264	1.864	0.01755
1.865	0.42938	1.865	-0.02213	1.865	0.01602
1.866	0.46967	1.866	-0.01083	1.866	0.01434
1.867	0.4422	1.867	0.00549	1.867	0.0087
1.868	0.33936	1.868	0.0206	1.868	0.00916
1.869	0.16724	1.869	0.03098	1.869	0.00473
1.87	0.08942	1.87	0.04028	1.87	0.00259
1.871	0.25757	1.871	0.04074	1.871	0.00458
1.872	0.53207	1.872	0.03418	1.872	0.00565
1.873	0.70114	1.873	0.02304	1.873	0.01007
1.874	0.77835	1.874	0.01007	1.874	0.0116
1.875	0.8165	1.875	-0.00015	1.875	0.01205
1.876	0.82733	1.876	-0.01205	1.876	0.01083
1.877	0.84946	1.877	-0.01587	1.877	0.01343
1.878	0.87631	1.878	-0.01953	1.878	0.00931
1.879	0.89645	1.879	-0.02029	1.879	0.01495
1.88	0.86639	1.88	-0.02106	1.88	0.01678
1.881	0.76691	1.881	-0.01495	1.881	0.01801
1.882	0.67673	1.882	-0.00549	1.882	0.01648
1.883	0.62866	1.883	0.00015	1.883	0.01312
1.884	0.66895	1.884	0.00854	1.884	0.01038
1.885	0.91537	1.885	0.00732	1.885	0.01266
1.886	1.26205	1.886	0.04349	1.886	0.01434
1.887	1.22726	1.887	0.13275	1.887	0.00717
1.888	0.87753	1.888	0.2446	1.888	-0.02014
1.889	0.48126	1.889	0.32852	1.889	-0.0618
1.89	0.23773	1.89	0.41626	1.89	-0.13199
1.891	0.04105	1.891	0.4895	1.891	-0.12741
1.892	-0.13763	1.892	0.52521	1.892	0.14877
1.893	-0.2919	1.893	0.50583	1.893	0.60623
1.894	-0.44357	1.894	0.50735	1.894	1.07315
1.895	-0.59952	1.895	0.48981	1.895	1.10321
1.896	-0.7132	1.896	0.34637	1.896	1.23505
1.897	-0.77438	1.897	0.01358	1.897	1.2291
1.898	-0.8374	1.898	-0.24185	1.898	0.55222
1.899	-0.93155	1.899	-0.29449	1.899	0.18707
1.9	-1.06171	1.9	-0.16449	1.9	-0.62225
1.901	-1.2178	1.901	-0.01373	1.901	-0.90454
1.902	-1.34247	1.902	0.0264	1.902	-0.60043
1.903	-1.47034	1.903	0.02396	1.903	-0.13565
1.904	-1.5242	1.904	-0.01785	1.904	0.18738
1.905	-1.47095	1.905	-0.02167	1.905	0.29434
1.906	-1.36475	1.906	-0.03281	1.906	0.23712
1.907	-1.19461	1.907	-0.03632	1.907	0.08926
1.908	-0.99304	1.908	-0.01053	1.908	-0.08774
1.909	-0.80597	1.909	0.00977	1.909	-0.27084
1.91	-0.66605	1.91	0.06226	1.91	-0.43304
1.911	-0.5397	1.911	0.03662	1.911	-0.56488
1.912	-0.41336	1.912	-0.11124	1.912	-0.65308
1.913	-0.25925	1.913	-0.3743	1.913	-0.70145
1.914	-0.1059	1.914	-0.60287	1.914	-0.70572
1.915	-0.03067	1.915	-0.8223	1.915	-0.67062
1.916	0.00595	1.916	-1.01654	1.916	-0.60425
1.917	0.05112	1.917	-0.96786	1.917	-0.51498
1.918	0.12848	1.918	-0.68405	1.918	-0.41199
1.919	0.1886	1.919	-0.41336	1.919	-0.30121
1.92	0.25879	1.92	-0.26901	1.92	-0.19791
1.921	0.35797	1.921	-0.27145	1.921	-0.10452
1.922	0.45868	1.922	-0.3244	1.922	-0.02914
1.923	0.51682	1.923	-0.31723	1.923	0.0235
1.924	0.52643	1.924	-0.29587	1.924	0.05844
1.925	0.46768	1.925	-0.336	1.925	0.07126
1.926	0.34058	1.926	-0.38681	1.926	0.065
1.927	0.17792	1.927	-0.42465	1.927	0.04608
1.928	0.20508	1.928	-0.40115	1.928	0.01526
1.929	0.42938	1.929	-0.32547	1.929	-0.02014
1.93	0.65125	1.93	-0.23254	1.93	-0.05798
1.931	0.74005	1.931	-0.13992	1.931	-0.09048
1.932	0.77072	1.932	-0.03403	1.932	-0.11276
1.933	0.7814	1.933	0.0798	1.933	-0.13031
1.934	0.78262	1.934	0.19287	1.934	-0.13565
1.935	0.76263	1.935	0.29327	1.935	-0.12833
1.936	0.70847	1.936	0.38483	1.936	-0.11597
1.937	0.64835	1.937	0.45822	1.937	-0.08926
1.938	0.69214	1.938	0.51178	1.938	-0.06516
1.939	0.84335	1.939	0.53726	1.939	-0.03128
1.94	0.91782	1.94	0.53268	1.94	0.00259
1.941	0.90302	1.941	0.50186	1.941	0.03662
1.942	0.88379	1.942	0.44769	1.942	0.065
1.943	1.07162	1.943	0.36957	1.943	0.08621
1.944	1.20483	1.944	0.27328	1.944	0.10269
1.945	0.9787	1.945	0.17502	1.945	0.11169
1.946	0.61844	1.946	0.07904	1.946	0.11414
1.947	0.3006	1.947	0.00366	1.947	0.11292
1.948	0.08865	1.948	-0.05066	1.948	0.10971
1.949	-0.04913	1.949	-0.08301	1.949	0.0975
1.95	-0.14984	1.95	-0.08713	1.95	0.08347
1.951	-0.24704	1.951	-0.07233	1.951	0.07019
1.952	-0.37323	1.952	-0.04288	1.952	0.0618
1.953	-0.53497	1.953	-0.01053	1.953	0.05264
1.954	-0.68573	1.954	0.02502	1.954	0.04333
1.955	-0.79285	1.955	0.05219	1.955	0.03754
1.956	-0.88974	1.956	0.07156	1.956	0.03494
1.957	-1.00952	1.957	0.08667	1.957	0.03677
1.958	-1.14273	1.958	0.09109	1.958	0.03815
1.959	-1.25778	1.959	0.0914	1.959	0.04166
1.96	-1.3092	1.96	0.09079	1.96	0.04684
1.961	-1.36063	1.961	0.08972	1.961	0.05142
1.962	-1.35635	1.962	0.08179	1.962	0.05539
1.963	-1.28601	1.963	0.07355	1.963	0.05783
1.964	-1.19232	1.964	0.06363	1.964	0.05859
1.965	-1.04843	1.965	0.05081	1.965	0.05844
1.966	-0.87814	1.966	0.03738	1.966	0.0618
1.967	-0.71442	1.967	0.02289	1.967	0.05936
1.968	-0.58685	1.968	0.0087	1.968	0.05753
1.969	-0.49026	1.969	-0.00793	1.969	0.04974
1.97	-0.38925	1.97	-0.01831	1.97	0.04257
1.971	-0.24185	1.971	-0.02655	1.971	0.03784
1.972	-0.05798	1.972	-0.03082	1.972	0.03311
1.973	0.05508	1.973	-0.03265	1.973	0.02869
1.974	0.08118	1.974	-0.03113	1.974	0.0238
1.975	0.112	1.975	-0.0235	1.975	0.01999
1.976	0.15823	1.976	-0.01389	1.976	0.01495
1.977	0.20248	1.977	-0.0032	1.977	0.00443
1.978	0.23315	1.978	0.00717	1.978	-0.02731
1.979	0.28427	1.979	0.01862	1.979	-0.08652
1.98	0.36011	1.98	0.02716	1.98	-0.1326
1.981	0.42328	1.981	0.02716	1.981	-0.05188
1.982	0.44418	1.982	0.02609	1.982	0.0679
1.983	0.39307	1.983	0.0209	1.983	0.1239
1.984	0.26657	1.984	0.01251	1.984	0.12985
1.985	0.11185	1.985	0.00198	1.985	0.09109
1.986	0.1326	1.986	-0.01007	1.986	0.04654
1.987	0.3804	1.987	-0.01556	1.987	0.0029
1.988	0.63889	1.988	-0.01587	1.988	-0.0264
1.989	0.77103	1.989	-0.01282	1.989	-0.04654
1.99	0.83908	1.99	-0.00931	1.99	-0.0502
1.991	0.86609	1.991	-0.00458	1.991	-0.03601
1.992	0.87494	1.992	-0.00275	1.992	-0.01602
1.993	0.90469	1.993	-0.00443	1.993	0.00031
1.994	0.9317	1.994	-0.01053	1.994	0.01495
1.995	0.93994	1.995	-0.01297	1.995	0.02228
1.996	0.87921	1.996	-0.00778	1.996	0.02213
1.997	0.7695	1.997	-0.00244	1.997	0.01694
[truncated: 63,536 more rows]

## Sheet: Figure 4g
Time	ECG	Time	ECG	Time	ECG
s		s		s
Not aligned to real timeline. For differentiation only.
0.001	0.27161	0.001	-0.00015	0.001	0.2951
0.002	0.19791	0.002	-0.00168	0.002	0.27161
0.003	0.10498	0.003	-0.00076	0.003	0.24124
0.004	0.0087	0.004	-0.00061	0.004	0.19806
0.005	-0.05722	0.005	0	0.005	0.14709
0.006	-0.14389	0.006	-0.00092	0.006	0.09415
0.007	-0.20279	0.007	-0.00076	0.007	0.05234
0.008	-0.20782	0.008	-0.00092	0.008	0.01236
0.009	-0.1738	0.009	-0.00076	0.009	-0.01465
0.01	-0.15381	0.01	-0.00153	0.01	-0.04211
0.011	-0.1799	0.011	-0.00122	0.011	-0.05722
0.012	-0.22705	0.012	-0.00168	0.012	-0.06195
0.013	-0.25436	0.013	-0.00259	0.013	-0.06454
0.014	-0.21576	0.014	-0.00336	0.014	-0.05768
0.015	-0.15808	0.015	-0.00519	0.015	-0.05356
0.016	-0.13412	0.016	-0.01068	0.016	-0.03647
0.017	-0.11917	0.017	-0.01541	0.017	-0.01663
0.018	-0.11353	0.018	-0.02274	0.018	-0.00168
0.019	-0.1123	0.019	-0.0264	0.019	0.00168
0.02	-0.12039	0.02	-0.02792	0.02	0
0.021	-0.13748	0.021	-0.03067	0.021	-0.00366
0.022	-0.09491	0.022	-0.03052	0.022	0.00168
0.023	0.00504	0.023	-0.03036	0.023	0.01007
0.024	0.1239	0.024	-0.03036	0.024	0.00412
0.025	0.21576	0.025	-0.03113	0.025	-0.00656
0.026	0.21942	0.026	-0.03265	0.026	-0.01862
0.027	0.19699	0.027	-0.03479	0.027	-0.02823
0.028	0.16556	0.028	-0.03448	0.028	-0.03754
0.029	0.11826	0.029	-0.03311	0.029	-0.04028
0.03	0.09674	0.03	-0.03281	0.03	-0.04974
0.031	0.11795	0.031	-0.03418	0.031	-0.05371
0.032	0.16541	0.032	-0.0325	0.032	-0.05371
0.033	0.18753	0.033	-0.03159	0.033	-0.05844
0.034	0.19852	0.034	-0.03006	0.034	-0.05234
0.035	0.17136	0.035	-0.02869	0.035	-0.05508
0.036	0.16235	0.036	-0.02625	0.036	-0.04395
0.037	0.04654	0.037	-0.02518	0.037	-0.02975
0.038	-0.11383	0.038	-0.0206	0.038	-0.01831
0.039	-0.22141	0.039	-0.01892	0.039	-0.02075
0.04	-0.27161	0.04	-0.01648	0.04	-0.02304
0.041	-0.26199	0.041	-0.0145	0.041	-0.02655
0.042	-0.24551	0.042	-0.01358	0.042	-0.01724
0.043	-0.23972	0.043	-0.01221	0.043	-0.00595
0.044	-0.22705	0.044	-0.01083	0.044	-0.00473
0.045	-0.24307	0.045	-0.00992	0.045	-0.00946
0.046	-0.32104	0.046	-0.00946	0.046	-0.01434
0.047	-0.39856	0.047	-0.00992	0.047	-0.01663
0.048	-0.25986	0.048	-0.0087	0.048	-0.01785
0.049	-0.07935	0.049	-0.01144	0.049	-0.01556
0.05	0.009	0.05	-0.01053	0.05	-0.02045
0.051	-0.00015	0.051	-0.00992	0.051	-0.02121
0.052	0.02304	0.052	-0.00793	0.052	-0.02075
0.053	0.02319	0.053	-0.00793	0.053	-0.02258
0.054	-0.0087	0.054	-0.0061	0.054	-0.0206
0.055	0.01175	0.055	-0.00702	0.055	-0.02411
0.056	0.04486	0.056	-0.00534	0.056	-0.01465
0.057	0.08118	0.057	-0.00381	0.057	-0.00397
0.058	0.17273	0.058	-0.00534	0.058	0.00351
0.059	0.28809	0.059	-0.00351	0.059	-0.00122
0.06	0.40894	0.06	-0.0029	0.06	-0.00534
0.061	0.48553	0.061	-0.00259	0.061	-0.00992
0.062	0.47867	0.062	-0.00137	0.062	0.00122
0.063	0.43243	0.063	-0.00031	0.063	0.01038
0.064	0.27176	0.064	0.00031	0.064	0.01373
0.065	0.15991	0.065	0.00031	0.065	0.01221
0.066	0.20462	0.066	-0.00107	0.066	0.00916
0.067	0.31387	0.067	-0.00107	0.067	0.01038
0.068	0.4129	0.068	-0.00031	0.068	0.01022
0.069	0.18265	0.069	-0.00061	0.069	0.01328
0.07	0.05966	0.07	-0.00092	0.07	0.00824
0.071	0.23132	0.071	-0.00061	0.071	0.009
0.072	0.3894	0.072	0.00168	0.072	0.0116
0.073	0.36148	0.073	0.00076	0.073	0.00519
0.074	0.23865	0.074	0.00092	0.074	0.00809
0.075	0.08072	0.075	0.00107	0.075	0.00488
0.076	-0.05005	0.076	0.00122	0.076	0.01144
0.077	-0.19272	0.077	0.00214	0.077	0.02136
0.078	-0.25314	0.078	-0.00092	0.078	0.0235
0.079	-0.22598	0.079	-0.00275	0.079	0.01801
0.08	-0.22888	0.08	-0.00565	0.08	0.01297
0.081	-0.28458	0.081	-0.00946	0.081	0.00534
0.082	-0.36469	0.082	-0.01083	0.082	0.01465
0.083	-0.42542	0.083	-0.00961	0.083	0.02533
0.084	-0.3804	0.084	-0.00702	0.084	0.02457
0.085	-0.29373	0.085	-0.00549	0.085	0.02136
0.086	-0.28152	0.086	-0.00366	0.086	0.01663
0.087	-0.29297	0.087	-0.00198	0.087	0.01495
0.088	-0.3334	0.088	-0.00366	0.088	0.01114
0.089	-0.36011	0.089	-0.00412	0.089	0.01251
0.09	-0.31998	0.09	-0.00443	0.09	0.00626
0.091	-0.30609	0.091	-0.00427	0.091	0.0058
0.092	-0.33661	0.092	-0.00595	0.092	0.00488
0.093	-0.31677	0.093	-0.00519	0.093	0.00061
0.094	-0.19089	0.094	-0.0032	0.094	0.00137
0.095	-0.05615	0.095	-0.00381	0.095	-0.00931
0.096	0.02258	0.096	-0.00275	0.096	-0.00381
0.097	0.06119	0.097	-0.00137	0.097	0.00351
0.098	0.1091	0.098	0.00046	0.098	0.00778
0.099	0.14862	0.099	0.00183	0.099	-0.00244
0.1	0.17807	0.1	0.00305	0.1	-0.0116
0.101	0.24979	0.101	0.00427	0.101	-0.01816
0.102	0.30991	0.102	0.0058	0.102	-0.01099
0.103	0.35172	0.103	0.00671	0.103	-0.00168
0.104	0.33905	0.104	0.00717	0.104	-0.00458
0.105	0.32104	0.105	0.00717	0.105	-0.00809
0.106	0.31525	0.106	0.0058	0.106	-0.01358
0.107	0.35217	0.107	0.00565	0.107	-0.01434
0.108	0.29724	0.108	0.00412	0.108	-0.01678
0.109	0.21042	0.109	0.00366	0.109	-0.01282
0.11	0.09476	0.11	0.00427	0.11	-0.01923
0.111	0.00931	0.111	0.00443	0.111	-0.02167
0.112	-0.06531	0.112	0.00183	0.112	-0.02335
0.113	-0.12573	0.113	0.00153	0.113	-0.02701
0.114	-0.13931	0.114	0.00076	0.114	-0.02594
0.115	-0.12451	0.115	0.00244	0.115	-0.03128
0.116	-0.13138	0.116	0.00137	0.116	-0.02518
0.117	-0.168	0.117	0.00092	0.117	-0.01572
0.118	-0.25742	0.118	0.00214	0.118	-0.01419
0.119	-0.29236	0.119	0.00076	0.119	-0.02396
0.12	-0.21561	0.12	0.00046	0.12	-0.02884
0.121	-0.14252	0.121	0.00046	0.121	-0.03342
0.122	-0.09903	0.122	0.00214	0.122	-0.02457
0.123	-0.0679	0.123	0.00122	0.123	-0.01709
0.124	-0.08209	0.124	0.00092	0.124	-0.01801
0.125	-0.11795	0.125	0.00076	0.125	-0.02472
0.126	-0.14221	0.126	0.00137	0.126	-0.03326
0.127	-0.14343	0.127	0.00198	0.127	-0.05234
0.128	-0.10925	0.128	-0.00015	0.128	-0.06363
0.129	-0.04486	0.129	-0.00015	0.129	-0.08789
0.13	0.02579	0.13	-0.00107	0.13	-0.22827
0.131	0.09094	0.131	-0.00015	0.131	-0.25772
0.132	0.13229	0.132	-0.00137	0.132	-0.02518
0.133	0.14114	0.133	-0.00198	0.133	0.33173
0.134	0.11475	0.134	-0.00259	0.134	0.46951
0.135	0.06973	0.135	-0.00275	0.135	0.15564
0.136	0.05112	0.136	-0.00259	0.136	0.04471
0.137	0.05051	0.137	-0.00381	0.137	0.07095
0.138	0.07019	0.138	-0.00366	0.138	0.13245
0.139	0.08972	0.139	-0.00275	0.139	0.15366
0.14	0.10345	0.14	-0.00473	0.14	0.13885
0.141	0.09079	0.141	-0.00473	0.141	0.12665
0.142	0.13519	0.142	-0.00504	0.142	0.10117
0.143	0.13962	0.143	-0.00305	0.143	0.07339
0.144	0.08759	0.144	-0.00214	0.144	0.05569
0.145	0.00809	0.145	-0.00214	0.145	0.06165
0.146	-0.06699	0.146	-0.00229	0.146	0.07828
0.147	-0.10498	0.147	-0.00259	0.147	0.08789
0.148	-0.17197	0.148	-0.00168	0.148	0.0827
0.149	-0.22369	0.149	0	0.149	0.06973
0.15	-0.23529	0.15	0.00061	0.15	0.0351
0.151	-0.24902	0.151	0.00015	0.151	0.00046
0.152	-0.26215	0.152	-0.00031	0.152	-0.03647
0.153	-0.29221	0.153	0.00015	0.153	-0.07141
0.154	-0.27771	0.154	0	0.154	-0.10025
0.155	-0.17838	0.155	-0.00214	0.155	-0.12558
0.156	-0.06744	0.156	-0.00244	0.156	-0.13214
0.157	-0.04898	0.157	-0.00046	0.157	-0.12619
0.158	-0.0618	0.158	-0.00198	0.158	-0.11841
0.159	-0.09933	0.159	-0.00168	0.159	-0.11459
0.16	-0.11688	0.16	-0.00137	0.16	-0.10437
0.161	-0.08789	0.161	-0.00183	0.161	-0.09506
0.162	-0.0618	0.162	-0.00046	0.162	-0.07233
0.163	-0.01907	0.163	-0.00183	0.163	-0.04562
0.164	0.09567	0.164	-0.00137	0.164	-0.03143
0.165	0.24048	0.165	-0.00198	0.165	-0.0209
0.166	0.30884	0.166	-0.00137	0.166	-0.0145
0.167	0.29617	0.167	-0.00427	0.167	-0.00992
0.168	0.27115	0.168	-0.00305	0.168	-0.01205
0.169	0.23575	0.169	-0.00366	0.169	-0.01633
0.17	0.2301	0.17	-0.0032	0.17	-0.0296
0.171	0.26825	0.171	-0.00275	0.171	-0.03998
0.172	0.3093	0.172	-0.00153	0.172	-0.05203
0.173	0.37033	0.173	-0.00122	0.173	-0.07263
0.174	0.37735	0.174	-0.00229	0.174	-0.0827
0.175	0.31906	0.175	-0.00504	0.175	-0.08865
0.176	0.24261	0.176	-0.0087	0.176	-0.06989
0.177	0.17319	0.177	-0.0029	0.177	-0.04272
0.178	0.17441	0.178	0.0061	0.178	-0.10773
0.179	0.11124	0.179	0.00519	0.179	-0.2655
0.18	0.06271	0.18	-0.00229	0.18	-0.41031
0.181	0.00412	0.181	-0.00763	0.181	-0.68008
0.182	-0.05585	0.182	-0.0087	0.182	-1.21201
0.183	-0.13748	0.183	-0.00839	0.183	-0.37064
0.184	-0.20721	0.184	-0.00793	0.184	1.5744
0.185	-0.20737	0.185	-0.00717	0.185	0.98328
0.186	-0.18982	0.186	-0.0061	0.186	-0.53757
0.187	-0.19287	0.187	-0.00381	0.187	-1.20346
0.188	-0.2861	0.188	-0.00473	0.188	-0.98099
0.189	-0.39902	0.189	-0.00473	0.189	-0.49713
0.19	-0.37491	0.19	-0.00427	0.19	-0.11398
0.191	-0.22049	0.191	-0.00259	0.191	0.11932
0.192	-0.12955	0.192	-0.00305	0.192	0.22552
0.193	-0.08575	0.193	-0.00198	0.193	0.24963
0.194	-0.01984	0.194	-0.00153	0.194	0.24017
0.195	0.01953	0.195	-0.00031	0.195	0.21439
0.196	0.01633	0.196	0.00137	0.196	0.20523
0.197	-0.0029	0.197	0.00031	0.197	0.20737
0.198	-0.01816	0.198	0.0029	0.198	0.22141
0.199	0.02365	0.199	0.00351	0.199	0.22964
0.2	0.13062	0.2	0.00458	0.2	0.24902
0.201	0.23605	0.201	0.00366	0.201	0.26962
0.202	0.27267	0.202	0.0032	0.202	0.30075
0.203	0.25223	0.203	0.00473	0.203	0.32471
0.204	0.2356	0.204	0.00549	0.204	0.33478
0.205	0.224	0.205	0.00458	0.205	0.32837
0.206	0.2269	0.206	0.00336	0.206	0.31219
0.207	0.25238	0.207	0.00549	0.207	0.28656
0.208	0.28259	0.208	0.00351	0.208	0.25192
0.209	0.29388	0.209	0.00397	0.209	0.21667
0.21	0.26672	0.21	0.0032	0.21	0.16632
0.211	0.22507	0.211	0.0029	0.211	0.11902
0.212	0.16998	0.212	0.00107	0.212	0.07294
0.213	0.19516	0.213	0.00244	0.213	0.02716
0.214	0.17471	0.214	0.00046	0.214	-0.00565
0.215	0.08896	0.215	0.00031	0.215	-0.03662
0.216	-0.02151	0.216	0.00031	0.216	-0.04959
0.217	-0.14267	0.217	0.00168	0.217	-0.05356
0.218	-0.24338	0.218	0.00122	0.218	-0.05402
0.219	-0.31845	0.219	0.00122	0.219	-0.05951
0.22	-0.31128	0.22	0.00168	0.22	-0.05844
0.221	-0.24353	0.221	0.00198	0.221	-0.05402
0.222	-0.20615	0.222	0	0.222	-0.03571
0.223	-0.23178	0.223	0.00046	0.223	-0.01511
0.224	-0.28214	0.224	0.00061	0.224	-0.00717
0.225	-0.33386	0.225	0.00046	0.225	-0.00153
0.226	-0.31967	0.226	0.00153	0.226	-0.00061
0.227	-0.29678	0.227	-0.00046	0.227	0.00168
0.228	-0.27756	0.228	0.00015	0.228	-0.00061
0.229	-0.24261	0.229	0.00031	0.229	-0.00107
0.23	-0.22217	0.23	0.00046	0.23	-0.01266
0.231	-0.21179	0.231	-0.00046	0.231	-0.01892
0.232	-0.21957	0.232	-0.00214	0.232	-0.0267
0.233	-0.22995	0.233	-0.00015	0.233	-0.03754
0.234	-0.16327	0.234	0.00015	0.234	-0.04303
0.235	-0.09888	0.235	-0.00015	0.235	-0.05371
0.236	-0.03204	0.236	-0.00031	0.236	-0.0502
0.237	0.06943	0.237	-0.00183	0.237	-0.04364
0.238	0.11612	0.238	-0.00137	0.238	-0.03769
0.239	0.06607	0.239	-0.00076	0.239	-0.04486
0.24	-0.04196	0.24	-0.00046	0.24	-0.047
0.241	-0.10742	0.241	0.00031	0.241	-0.04807
0.242	-0.08453	0.242	0.00031	0.242	-0.03403
0.243	0.01373	0.243	0.00092	0.243	-0.01892
0.244	0.13077	0.244	0.00183	0.244	-0.01404
0.245	0.21118	0.245	0.00153	0.245	-0.01129
0.246	0.24551	0.246	0.00092	0.246	-0.00916
0.247	0.24353	0.247	0.00015	0.247	-0.00565
0.248	0.24841	0.248	0.00198	0.248	-0.00504
0.249	0.26642	0.249	-0.00061	0.249	-0.00244
0.25	0.21591	0.25	0.00122	0.25	-0.00671
0.251	0.15976	0.251	-0.00076	0.251	-0.0058
0.252	0.08347	0.252	0.00107	0.252	-0.00763
0.253	0.01419	0.253	0.00153	0.253	-0.01282
0.254	-0.0528	0.254	-0.00076	0.254	-0.01083
0.255	-0.0563	0.255	-0.00107	0.255	-0.01968
0.256	0.00153	0.256	-0.00092	0.256	-0.01328
0.257	0.02991	0.257	0.00092	0.257	-0.00534
0.258	0.01053	0.258	-0.00031	0.258	-0.00137
0.259	-0.07599	0.259	0.00015	0.259	-0.01038
0.26	-0.1355	0.26	-0.00015	0.26	-0.01419
0.261	-0.10574	0.261	0.00015	0.261	-0.01877
0.262	-0.06439	0.262	0.00107	0.262	-0.00809
0.263	-0.04227	0.263	-0.00015	0.263	0.00198
0.264	0.01144	0.264	0.00015	0.264	0.0032
0.265	0.02533	0.265	0.00229	0.265	0.00015
0.266	-0.02716	0.266	-0.00015	0.266	-0.00137
0.267	-0.04333	0.267	-0.00244	0.267	-0.00031
0.268	-0.06226	0.268	-0.01007	0.268	0.00137
0.269	-0.10651	0.269	-0.01099	0.269	0.00626
0.27	-0.1123	0.27	-0.00961	0.27	0.00183
0.271	-0.00137	0.271	-0.00626	0.271	0.0032
0.272	0.14954	0.272	-0.00565	0.272	0.00244
0.273	0.20737	0.273	-0.00351	0.273	-0.00168
0.274	0.17014	0.274	-0.00168	0.274	0
0.275	0.17334	0.275	-0.00336	0.275	-0.00412
0.276	0.15625	0.276	-0.00427	0.276	0.00183
0.277	0.24658	0.277	-0.00488	0.277	0.01053
0.278	0.15137	0.278	-0.00473	0.278	0.01465
0.279	-0.0209	0.279	-0.00488	0.279	0.00427
0.28	0.12573	0.28	-0.00488	0.28	-0.00137
0.281	0.30014	0.281	-0.00427	0.281	-0.00748
0.282	0.36255	0.282	-0.00565	0.282	0.00259
0.283	0.33905	0.283	-0.00443	0.283	0.01175
0.284	0.33737	0.284	-0.00259	0.284	0.01114
0.285	0.24704	0.285	-0.00076	0.285	0.00916
0.286	0.11765	0.286	0.00061	0.286	0.00412
0.287	-0.02594	0.287	0.00214	0.287	0.0032
0.288	-0.14099	0.288	0.00305	0.288	0.00259
0.289	-0.24857	0.289	0.00305	0.289	0.00931
0.29	-0.28519	0.29	0.00351	0.29	0.00351
0.291	-0.25391	0.291	0.00519	0.291	0.00534
0.292	-0.18127	0.292	0.00366	0.292	0.00229
0.293	-0.13275	0.293	0.00427	0.293	-0.00031
0.294	-0.16159	0.294	0.00351	0.294	0.00046
0.295	-0.18707	0.295	0.0029	0.295	-0.00748
0.296	-0.18112	0.296	0.00229	0.296	0.00046
0.297	-0.12375	0.297	0	0.297	0.00671
0.298	-0.11185	0.298	0.00168	0.298	0.01114
0.299	-0.16251	0.299	0.00046	0.299	-0.00031
0.3	-0.18845	0.3	0.00122	0.3	-0.00626
0.301	-0.19852	0.301	0.00107	0.301	-0.01129
0.302	-0.17578	0.302	-0.00076	0.302	-0.00092
0.303	-0.14252	0.303	0.00015	0.303	0.00839
0.304	-0.13428	0.304	0.00092	0.304	0.00748
0.305	-0.09216	0.305	0	0.305	0.00183
0.306	-0.0058	0.306	-0.00107	0.306	-0.00168
0.307	0.08453	0.307	0.00076	0.307	-0.00198
0.308	0.1712	0.308	-0.00137	0.308	-0.00198
0.309	0.21896	0.309	-0.00015	0.309	0.00122
0.31	0.23285	0.31	0.00031	0.31	-0.00519
0.311	0.20325	0.311	0.00046	0.311	-0.00351
0.312	0.14282	0.312	-0.00107	0.312	-0.0061
0.313	0.11215	0.313	-0.00366	0.313	-0.01175
0.314	0.11917	0.314	-0.00122	0.314	-0.00809
0.315	0.14648	0.315	0.00946	0.315	-0.01648
0.316	0.1535	0.316	0.01007	0.316	-0.00778
0.317	0.09995	0.317	0.0032	0.317	-0.00107
0.318	0.01953	0.318	-0.00153	0.318	-0.00031
0.319	0.00153	0.319	-0.00275	0.319	-0.0087
0.32	-0.01465	0.32	-0.00366	0.32	-0.01572
0.321	-0.04898	0.321	-0.00366	0.321	-0.02151
0.322	-0.10101	0.322	-0.00107	0.322	-0.01312
0.323	-0.16037	0.323	-0.00122	0.323	-0.00443
0.324	-0.21667	0.324	-0.00259	0.324	-0.00626
0.325	-0.289	0.325	-0.00259	0.325	-0.01007
0.326	-0.28503	0.326	-0.00214	0.326	-0.01404
0.327	-0.20523	0.327	-0.00092	0.327	-0.0145
0.328	-0.19577	0.328	-0.00275	0.328	-0.01648
0.329	-0.23788	0.329	-0.00183	0.329	-0.01663
0.33	-0.2919	0.33	-0.00092	0.33	-0.02747
0.331	-0.31494	0.331	-0.00092	0.331	-0.03891
0.332	-0.26108	0.332	-0.00137	0.332	-0.0618
0.333	-0.19485	0.333	-0.00137	0.333	-0.06454
0.334	-0.16754	0.334	-0.00168	0.334	-0.1796
0.335	-0.09918	0.335	-0.00076	0.335	-0.2803
0.336	-0.10834	0.336	0.00015	0.336	-0.1384
0.337	-0.19974	0.337	-0.00122	0.337	0.20599
0.338	-0.21011	0.338	0.00061	0.338	0.49698
0.339	-0.18021	0.339	0	0.339	0.27344
0.34	-0.12283	0.34	0.00122	0.34	0.04532
0.341	-0.03647	0.341	0.00107	0.341	0.04181
0.342	0.08942	0.342	0.00046	0.342	0.09155
0.343	0.17578	0.343	0.00061	0.343	0.15228
0.344	0.19348	0.344	0.00107	0.344	0.14587
0.345	0.20416	0.345	0.00107	0.345	0.13443
0.346	0.20615	0.346	0.00092	0.346	0.10834
0.347	0.19562	0.347	0.00122	0.347	0.07019
0.348	0.215	0.348	0.00046	0.348	0.04318
0.349	0.23605	0.349	0.00107	0.349	0.04517
0.35	0.26245	0.35	0.00061	0.35	0.05966
0.351	0.29251	0.351	0.00046	0.351	0.0769
0.352	0.30746	0.352	-0.00092	0.352	0.07782
0.353	0.29755	0.353	-0.00214	0.353	0.05981
0.354	0.29037	0.354	-0.00198	0.354	0.03708
0.355	0.3035	0.355	-0.00168	0.355	-0.00275
0.356	0.27832	0.356	-0.00061	0.356	-0.03113
0.357	0.24445	0.357	0.00046	0.357	-0.05783
0.358	0.19547	0.358	-0.00015	0.358	-0.08469
0.359	0.1622	0.359	0.00153	0.359	-0.1178
0.36	0.07507	0.36	0.00214	0.36	-0.1384
0.361	0.00046	0.361	0.00198	0.361	-0.15137
0.362	-0.02045	0.362	0.00015	0.362	-0.14313
0.363	-0.03647	0.363	-0.0032	0.363	-0.12329
0.364	-0.10315	0.364	-0.00778	0.364	-0.10849
0.365	-0.19196	0.365	-0.00809	0.365	-0.0943
0.366	-0.2507	0.366	-0.0058	0.366	-0.0798
0.367	-0.25589	0.367	-0.00427	0.367	-0.06195
0.368	-0.19958	0.368	-0.00153	0.368	-0.04608
0.369	-0.20432	0.369	-0.00031	0.369	-0.0296
0.37	-0.22812	0.37	-0.00092	0.37	-0.02472
0.371	-0.21072	0.371	-0.00336	0.371	-0.01617
0.372	-0.22583	0.372	-0.00473	0.372	-0.01709
0.373	-0.22842	0.373	-0.00504	0.373	-0.02335
0.374	-0.24567	0.374	-0.00565	0.374	-0.02792
0.375	-0.26428	0.375	-0.00565	0.375	-0.04318
0.376	-0.21744	0.376	-0.00565	0.376	-0.04654
0.377	-0.12512	0.377	-0.00504	0.377	-0.05356
0.378	0.00916	0.378	-0.00229	0.378	-0.06073
0.379	0.09277	0.379	-0.00214	0.379	-0.07904
0.38	0.10056	0.38	0	0.38	-0.07828
0.381	0.09689	0.381	0.00153	0.381	-0.06256
0.382	0.08484	0.382	0.00107	0.382	-0.07126
0.383	0.05737	0.383	0.00305	0.383	-0.19806
0.384	0.10635	0.384	0.00336	0.384	-0.34256
0.385	0.15762	0.385	0.0032	0.385	-0.54153
0.386	0.2037	0.386	0.00275	0.386	-0.96558
0.387	0.23849	0.387	0.0032	0.387	-1.08963
0.388	0.23178	0.388	0.00183	0.388	1.08566
0.389	0.20187	0.389	0.00107	0.389	1.47537
0.39	0.19424	0.39	0.00198	0.39	-0.01175
0.391	0.09628	0.391	0.00275	0.391	-1.07346
0.392	0.02853	0.392	0.00031	0.392	-1.11847
0.393	-0.04059	0.393	0.00107	0.393	-0.67459
0.394	-0.1088	0.394	0.00061	0.394	-0.23285
0.395	-0.17349	0.395	0.00107	0.395	0.04959
0.396	-0.23224	0.396	0.00122	0.396	0.20462
0.397	-0.25955	0.397	-0.00031	0.397	0.26443
0.398	-0.22507	0.398	-0.00046	0.398	0.26474
0.399	-0.16922	0.399	0.00046	0.399	0.23499
0.4	-0.15213	0.4	-0.00137	0.4	0.20889
0.401	-0.13763	0.401	-0.00046	0.401	0.19409
0.402	-0.14267	0.402	-0.00122	0.402	0.20721
0.403	-0.12756	0.403	-0.00076	0.403	0.22705
0.404	-0.12695	0.404	0.00031	0.404	0.24796
0.405	-0.08392	0.405	0.00061	0.405	0.2681
0.406	-0.04913	0.406	0.00107	0.406	0.29068
0.407	-0.1297	0.407	-0.00015	0.407	0.31006
0.408	-0.24719	0.408	0.00015	0.408	0.32288
0.409	-0.1973	0.409	0.00061	0.409	0.32761
0.41	-0.10651	0.41	0.00031	0.41	0.31326
0.411	0.09369	0.411	-0.00076	0.411	0.29556
0.412	0.06348	0.412	0.00046	0.412	0.26382
0.413	0.01556	0.413	0	0.413	0.22354
0.414	0.30258	0.414	-0.00137	0.414	0.18234
0.415	0.55145	0.415	-0.00046	0.415	0.13168
0.416	0.62149	0.416	-0.00031	0.416	0.09323
0.417	0.55756	0.417	-0.0029	0.417	0.0589
0.418	0.42801	0.418	-0.00092	0.418	0.02396
0.419	0.32211	0.419	-0.00229	0.419	-0.01617
0.42	0.24811	0.42	-0.00244	0.42	-0.04715
0.421	0.23041	0.421	-0.0029	0.421	-0.06592
0.422	0.21851	0.422	-0.00122	0.422	-0.06332
0.423	0.21347	0.423	-0.00275	0.423	-0.05615
0.424	0.23438	0.424	-0.00122	0.424	-0.05447
0.425	0.28931	0.425	0.00061	0.425	-0.04654
0.426	0.31067	0.426	-0.00046	0.426	-0.03952
0.427	0.24551	0.427	0.00092	0.427	-0.02853
0.428	0.14404	0.428	0.00168	0.428	-0.0177
0.429	0.02518	0.429	0	0.429	-0.00732
0.43	-0.08423	0.43	0	0.43	-0.00717
0.431	-0.19302	0.431	0	0.431	-0.00259
0.432	-0.26688	0.432	0.00198	0.432	-0.00565
0.433	-0.26169	0.433	0.00046	0.433	-0.01099
0.434	-0.28503	0.434	0.00031	0.434	-0.01495
0.435	-0.34653	0.435	0.00122	0.435	-0.03021
0.436	-0.40359	0.436	0.00107	0.436	-0.02762
0.437	-0.4303	0.437	0.00076	0.437	-0.02823
0.438	-0.36148	0.438	0.00046	0.438	-0.03235
0.439	-0.28122	0.439	0	0.439	-0.04745
0.44	-0.26596	0.44	0.00076	0.44	-0.06119
0.441	-0.2739	0.441	0.00076	0.441	-0.0676
0.442	-0.2533	0.442	-0.00061	0.442	-0.05615
0.443	-0.20599	0.443	-0.00076	0.443	-0.04578
0.444	-0.16983	0.444	0.00015	0.444	-0.04395
0.445	-0.21439	0.445	0	0.445	-0.04089
0.446	-0.26932	0.446	-0.00168	0.446	-0.03723
0.447	-0.21194	0.447	-0.00015	0.447	-0.0325
0.448	-0.07095	0.448	-0.00046	0.448	-0.02487
0.449	0.05829	0.449	0.00061	0.449	-0.01434
0.45	0.11902	0.45	0.00015	0.45	-0.01419
0.451	0.12848	0.451	-0.00107	0.451	-0.00656
0.452	0.10971	0.452	-0.00229	0.452	-0.0058
0.453	0.09674	0.453	0.00259	0.453	-0.00473
0.454	0.10086	0.454	0.00549	0.454	-0.00198
0.455	0.12924	0.455	-0.00275	0.455	-0.00916
0.456	0.13855	0.456	-0.00961	0.456	0
0.457	0.12772	0.457	-0.01266	0.457	0.00992
0.458	0.11612	0.458	-0.00961	0.458	0.01144
0.459	0.11642	0.459	-0.00702	0.459	-0.00046
0.46	0.11658	0.46	-0.00351	0.46	-0.00839
0.461	0.10559	0.461	-0.00229	0.461	-0.01373
0.462	0.02258	0.462	-0.00336	0.462	-0.00214
0.463	-0.02441	0.463	-0.00275	0.463	0.00671
0.464	-0.07065	0.464	-0.00336	0.464	0.00397
0.465	-0.09918	0.465	-0.00443	0.465	0.00168
0.466	-0.13885	0.466	-0.00549	0.466	-0.00259
0.467	-0.14709	0.467	-0.00717	0.467	-0.00198
0.468	-0.09323	0.468	-0.00656	0.468	0
0.469	-0.06592	0.469	-0.00488	0.469	0.00351
0.47	-0.12085	0.47	-0.00381	0.47	-0.00198
0.471	-0.21439	0.471	-0.00275	0.471	0.00214
0.472	-0.25558	0.472	-0.00259	0.472	0.00259
0.473	-0.19424	0.473	-0.00092	0.473	0.00015
0.474	-0.09247	0.474	0.00107	0.474	0.00275
0.475	-0.04898	0.475	0.00153	0.475	-0.0029
0.476	-0.03708	0.476	0.00229	0.476	0.0058
0.477	-0.02777	0.477	0.00366	0.477	0.01495
0.478	-0.04318	0.478	0.0032	0.478	0.01511
0.479	-0.03265	0.479	0.00427	0.479	0.00626
0.48	0.01663	0.48	0.00351	0.48	-0.00107
0.481	0.07828	0.481	0.0029	0.481	-0.00473
0.482	0.16479	0.482	0.00244	0.482	0.00519
0.483	0.21164	0.483	0.00305	0.483	0.0119
0.484	0.21851	0.484	0.00275	0.484	0.0087
0.485	0.23972	0.485	0.00168	0.485	0.00427
0.486	0.26718	0.486	0.00214	0.486	0.00198
0.487	0.24475	0.487	0.00015	0.487	0.00046
0.488	0.24063	0.488	0.00061	0.488	0.00092
0.489	0.24841	0.489	0.00031	0.489	0.00397
0.49	0.25925	0.49	0.00153	0.49	-0.00031
0.491	0.2533	0.491	0.00122	0.491	0.00229
0.492	0.23941	0.492	-0.00076	0.492	-0.00107
0.493	0.21622	0.493	0.00031	0.493	-0.0029
0.494	0.16235	0.494	0.00046	0.494	-0.00336
0.495	0.10269	0.495	0.00107	0.495	-0.01022
0.496	0.14847	0.496	-0.00031	0.496	0.00015
0.497	0.12207	0.497	0.00092	0.497	0.00732
0.498	0.04272	0.498	0.00031	0.498	0.00992
0.499	-0.06088	0.499	0.00031	0.499	0.00015
0.5	-0.1329	0.5	0.00244	0.5	-0.00671
0.501	-0.20523	0.501	0.00229	0.501	-0.01114
0.502	-0.28061	0.502	0.00046	0.502	-0.00137
0.503	-0.31998	0.503	0.00031	0.503	0.0061
0.504	-0.29343	0.504	0.00122	0.504	0.0032
0.505	-0.28931	0.505	0.00015	0.505	0.00153
0.506	-0.31082	0.506	-0.00046	0.506	-0.00259
0.507	-0.29785	0.507	0	0.507	-0.00427
0.508	-0.25604	0.508	-0.00168	0.508	-0.00656
0.509	-0.15198	0.509	-0.00031	0.509	-0.00412
0.51	-0.05356	0.51	-0.00168	0.51	-0.00854
0.511	-0.03586	0.511	-0.00198	0.511	-0.00427
0.512	-0.03738	0.512	-0.00183	0.512	-0.00793
0.513	-0.04196	0.513	-0.00015	0.513	-0.01083
0.514	-0.05936	0.514	-0.00198	0.514	-0.00748
0.515	-0.04898	0.515	-0.0029	0.515	-0.01373
0.516	-0.05936	0.516	-0.0029	0.516	-0.00443
0.517	-0.02014	0.517	-0.00122	0.517	0.00168
0.518	0.09262	0.518	-0.00168	0.518	0.00443
0.519	0.20309	0.519	0	0.519	-0.00641
0.52	0.23911	0.52	0.00015	0.52	-0.01419
0.521	0.23682	0.521	-0.00015	0.521	-0.01694
0.522	0.21744	0.522	0.00031	0.522	-0.00275
0.523	0.21469	0.523	-0.00015	0.523	0.00397
0.524	0.22995	0.524	0.00015	0.524	0.00183
0.525	0.24857	0.525	0.00153	0.525	-0.00305
0.526	0.29724	0.526	0.00046	0.526	-0.00473
0.527	0.34042	0.527	0.00061	0.527	-0.00656
0.528	0.33127	0.528	-0.00046	0.528	-0.00839
0.529	0.25909	0.529	0.00076	0.529	-0.00534
0.53	0.17822	0.53	0.00046	0.53	-0.06744
0.531	0.20004	0.531	0.00107	0.531	-0.56915
0.532	0.24002	0.532	-0.00107	0.532	-0.3653
0.533	0.17883	0.533	0.00031	0.533	0.03815
0.534	0.08041	0.534	-0.00031	0.534	0.17334
0.535	-0.01328	0.535	-0.00015	0.535	0.15427
0.536	-0.05081	0.536	-0.00061	0.536	0.09506
0.537	-0.05798	0.537	-0.00168	0.537	0.02274
0.538	-0.03326	0.538	0	0.538	-0.01694
0.539	0.02869	0.539	-0.00168	0.539	-0.16754
0.54	0.04135	0.54	-0.00214	0.54	-0.28458
0.541	-0.07065	0.541	-0.00198	0.541	-0.15854
0.542	-0.23529	0.542	-0.00122	0.542	0.20142
0.543	-0.25345	0.543	0	0.543	0.52551
0.544	-0.16891	0.544	-0.00015	0.544	0.3418
0.545	-0.02716	0.545	0.00198	0.545	0.12787
0.546	-0.19363	0.546	0.00366	0.546	0.1387
0.547	-0.36713	0.547	0.00168	0.547	0.18524
0.548	-0.19363	0.548	0.00137	0.548	0.24582
0.549	-0.00381	0.549	-0.00504	0.549	0.24063
0.55	0.10773	0.55	-0.0087	0.55	0.21957
0.551	0.11444	0.551	-0.01007	0.551	0.18692
0.552	0.09033	0.552	-0.01007	0.552	0.12497
0.553	0.09766	0.553	-0.00519	0.553	0.07538
0.554	0.11856	0.554	-0.0032	0.554	0.0531
0.555	0.11414	0.555	-0.00168	0.555	0.04623
0.556	0.06454	0.556	-0.00122	0.556	0.05386
0.557	0.02472	0.557	-0.00366	0.557	0.04913
0.558	0.00626	0.558	-0.00488	0.558	0.02747
0.559	0.00885	0.559	-0.00565	0.559	-0.01053
0.56	0.02945	0.56	-0.00565	0.56	-0.05463
0.561	0.06943	0.561	-0.00458	0.561	-0.08942
0.562	0.13184	0.562	-0.00504	0.562	-0.10529
0.563	0.17563	0.563	-0.00504	0.563	-0.11841
0.564	0.17303	0.564	-0.00443	0.564	-0.13779
0.565	0.11932	0.565	-0.00381	0.565	-0.14725
0.566	0.06516	0.566	-0.00275	0.566	-0.14938
0.567	0.09644	0.567	0.00076	0.567	-0.13916
0.568	0.05768	0.568	0	0.568	-0.12421
0.569	-0.01129	0.569	0.00107	0.569	-0.10376
0.57	-0.1088	0.57	0.00351	0.57	-0.09094
0.571	-0.18677	0.571	0.0032	0.571	-0.06973
0.572	-0.29449	0.572	0.00458	0.572	-0.05768
0.573	-0.36438	0.573	0.00488	0.573	-0.04791
0.574	-0.38544	0.574	0.00275	0.574	-0.03632
0.575	-0.39368	0.575	0.00198	0.575	-0.03662
0.576	-0.42496	0.576	0.00168	0.576	-0.02533
0.577	-0.50323	0.577	0.00137	0.577	-0.01953
0.578	-0.56229	0.578	0.00061	0.578	-0.02502
0.579	-0.51559	0.579	0.00122	0.579	-0.04379
0.58	-0.34943	0.58	0.00153	0.58	-0.06317
0.581	-0.23178	0.581	0.00076	0.581	-0.07599
0.582	-0.15884	0.582	-0.00244	0.582	-0.07568
0.583	-0.11444	0.583	-0.00259	0.583	-0.08255
0.584	-0.1384	0.584	-0.00549	0.584	-0.08774
0.585	-0.12924	0.585	0.00336	0.585	-0.0824
0.586	-0.0824	0.586	0.00839	0.586	-0.06088
0.587	-0.04761	0.587	0.00626	0.587	-0.07492
0.588	0.00183	0.588	-0.00092	0.588	-0.19821
0.589	0.10498	0.589	-0.00397	0.589	-0.33173
0.59	0.26703	0.59	-0.00381	0.59	-0.54932
0.591	0.37018	0.591	-0.0029	0.591	-1.02341
0.592	0.38589	0.592	-0.00305	0.592	-1.15509
0.593	0.35278	0.593	-0.00015	0.593	1.10687
0.594	0.31921	0.594	0.00046	0.594	1.49536
0.595	0.30563	0.595	0.00076	0.595	-0.01251
0.596	0.34119	0.596	0.00168	0.596	-1.08429
0.597	0.38361	0.597	-0.00076	0.597	-1.1203
0.598	0.42496	0.598	-0.00137	0.598	-0.6665
0.599	0.41992	0.599	-0.00168	0.599	-0.23453
0.6	0.38452	0.6	-0.00229	0.6	0.04822
0.601	0.34088	0.601	-0.00259	0.601	0.19302
0.602	0.33829	0.602	-0.00229	0.602	0.25375
0.603	0.27328	0.603	-0.00168	0.603	0.2562
0.604	0.18295	0.604	-0.0032	0.604	0.23682
0.605	0.05508	0.605	-0.00259	0.605	0.21393
0.606	-0.07004	0.606	-0.00168	0.606	0.20386
0.607	-0.15762	0.607	-0.00107	0.607	0.20996
0.608	-0.22812	0.608	-0.0029	0.608	0.22293
0.609	-0.26489	0.609	-0.00107	0.609	0.25101
0.61	-0.25787	0.61	-0.00305	0.61	0.2742
0.611	-0.26718	0.611	-0.00153	0.611	0.30365
0.612	-0.27344	0.612	0.00046	0.612	0.32043
0.613	-0.29922	0.613	0.00092	0.613	0.3302
0.614	-0.29907	0.614	0.00153	0.614	0.33112
0.615	-0.2095	0.615	0.00168	0.615	0.31723
0.616	-0.14084	0.616	0.00198	0.616	0.30609
0.617	-0.1712	0.617	0.00153	0.617	0.28275
0.618	-0.19302	0.618	0.00214	0.618	0.24277
0.619	-0.16602	0.619	0.00183	0.619	0.18723
0.62	-0.13306	0.62	0.00168	0.62	0.13168
0.621	-0.1059	0.621	0.00046	0.621	0.08392
0.622	-0.1561	0.622	-0.00015	0.622	0.05325
0.623	-0.16083	0.623	-0.00015	0.623	0.0235
0.624	-0.06241	0.624	-0.00015	0.624	-0.00977
0.625	0.0502	0.625	-0.00061	0.625	-0.03571
0.626	0.09674	0.626	-0.00061	0.626	-0.05249
0.627	0.06439	0.627	0.00137	0.627	-0.05905
0.628	0.00351	0.628	-0.00031	0.628	-0.05875
0.629	-0.01541	0.629	-0.00137	0.629	-0.05203
0.63	0.01648	0.63	-0.00137	0.63	-0.04776
0.631	0.11063	0.631	-0.00122	0.631	-0.03479
0.632	0.22858	0.632	0.00076	0.632	-0.02838
0.633	0.28488	0.633	-0.00137	0.633	-0.02014
0.634	0.24811	0.634	-0.00107	0.634	-0.01068
0.635	0.19577	0.635	0.00046	0.635	-0.01221
0.636	0.15945	0.636	0.00137	0.636	0.00046
0.637	0.15228	0.637	0.00031	0.637	0.00473
0.638	0.14053	0.638	0.00259	0.638	0.00336
0.639	0.05524	0.639	0.00305	0.639	-0.01511
0.64	-0.01282	0.64	0.00412	0.64	-0.03296
0.641	-0.10223	0.641	0.00229	0.641	-0.04318
0.642	-0.14465	0.642	-0.00153	0.642	-0.03983
0.643	-0.17426	0.643	-0.0087	0.643	-0.0415
0.644	-0.17212	0.644	-0.00992	0.644	-0.05051
0.645	-0.15244	0.645	-0.00961	0.645	-0.05829
0.646	-0.14282	0.646	-0.00671	0.646	-0.06378
0.647	-0.14069	0.647	-0.00351	0.647	-0.06592
0.648	-0.19135	0.648	-0.0032	0.648	-0.06149
0.649	-0.22842	0.649	-0.00122	0.649	-0.05585
0.65	-0.20615	0.65	-0.00107	0.65	-0.05463
0.651	-0.16388	0.651	-0.00351	0.651	-0.04517
0.652	-0.13107	0.652	-0.00397	0.652	-0.04166
0.653	-0.06607	0.653	-0.00549	0.653	-0.03448
0.654	-0.00626	0.654	-0.0058	0.654	-0.02869
0.655	0.03235	0.655	-0.0061	0.655	-0.02823
0.656	0.06607	0.656	-0.00458	0.656	-0.01053
0.657	0.06119	0.657	-0.00412	0.657	0.0032
0.658	0.05585	0.658	-0.00229	0.658	0.00443
0.659	0.10681	0.659	-0.00137	0.659	-0.00549
0.66	0.21225	0.66	-0.00183	0.66	-0.0116
0.661	0.33524	0.661	-0.00107	0.661	-0.01144
0.662	0.38528	0.662	0.00046	0.662	0.00183
0.663	0.41855	0.663	0.00183	0.663	0.0087
0.664	0.41168	0.664	0.00244	0.664	0.0058
0.665	0.32669	0.665	0.00259	0.665	0.00366
0.666	0.25223	0.666	0.0032	0.666	0.00137
0.667	0.23117	0.667	0.00305	0.667	0.00275
0.668	0.22263	0.668	0.0032	0.668	0.00336
0.669	0.22278	0.669	0.00275	0.669	0.00626
0.67	0.21683	0.67	0.00153	0.67	0.00443
0.671	0.17471	0.671	-0.00031	0.671	0.01083
0.672	0.12894	0.672	0.00168	0.672	0.00854
0.673	0.13199	0.673	0.00031	0.673	0.00977
0.674	0.04791	0.674	-0.00031	0.674	0.01053
0.675	-0.03113	0.675	-0.00122	0.675	0.00885
0.676	-0.0914	0.676	-0.00168	0.676	0.02151
0.677	-0.12238	0.677	-0.00046	0.677	0.03098
0.678	-0.18967	0.678	-0.00031	0.678	0.03265
0.679	-0.34485	0.679	0.00031	0.679	0.02228
0.68	-0.34851	0.68	0.00061	0.68	0.0116
0.681	-0.24414	0.681	0.00046	0.681	0.01114
0.682	-0.1358	0.682	-0.00092	0.682	0.02136
0.683	-0.1619	0.683	-0.00076	0.683	0.02777
0.684	-0.51712	0.684	0.00107	0.684	0.02213
0.685	-0.54886	0.685	0.00214	0.685	0.01648
0.686	-0.30548	0.686	0.00198	0.686	0.01358
0.687	-0.12711	0.687	0.00015	0.687	0.01068
0.688	-0.06866	0.688	0.00153	0.688	0.0087
0.689	-0.03479	0.689	-0.00076	0.689	0.00931
0.69	-0.06454	0.69	-0.00076	0.69	0.0032
0.691	-0.10956	0.691	-0.00092	0.691	0.00671
0.692	-0.14053	0.692	0.00015	0.692	0.00061
0.693	-0.17639	0.693	0.00061	0.693	-0.00183
0.694	-0.13336	0.694	-0.00107	0.694	-0.00458
0.695	0.03342	0.695	-0.00015	0.695	-0.01022
0.696	0.19897	0.696	0.00061	0.696	0.00046
0.697	0.26459	0.697	0.00046	0.697	0.00641
0.698	0.2684	0.698	-0.00137	0.698	0.00458
0.699	0.25162	0.699	-0.00229	0.699	-0.00504
0.7	0.24063	0.7	-0.00259	0.7	-0.01572
0.701	0.24414	0.701	-0.00305	0.701	-0.01602
0.702	0.28793	0.702	-0.00107	0.702	-0.00565
0.703	0.34988	0.703	-0.00137	0.703	-0.00061
0.704	0.37354	0.704	-0.00076	0.704	-0.0058
0.705	0.30167	0.705	-0.00168	0.705	-0.009
0.706	0.23315	0.706	-0.00198	0.706	-0.01526
0.707	0.18646	0.707	0.00092	0.707	-0.01709
0.708	0.17899	0.708	-0.00107	0.708	-0.01633
0.709	0.10391	0.709	-0.00015	0.709	-0.01724
0.71	-0.00595	0.71	0	0.71	-0.02136
0.711	-0.09888	0.711	0.00092	0.711	-0.01862
0.712	-0.16098	0.712	0.00061	0.712	-0.02167
0.713	-0.20615	0.713	0.00137	0.713	-0.02274
0.714	-0.29755	0.714	0.00137	0.714	-0.02365
0.715	-0.34164	0.715	0.00076	0.715	-0.02838
0.716	-0.354	0.716	-0.00076	0.716	-0.01633
0.717	-0.38544	0.717	-0.00046	0.717	-0.00641
0.718	-0.43411	0.718	-0.00137	0.718	-0.00732
0.719	-0.46646	0.719	0.00061	0.719	-0.01785
0.72	-0.42877	0.72	-0.00092	0.72	-0.02441
0.721	-0.30975	0.721	-0.00122	0.721	-0.02319
0.722	-0.18341	0.722	-0.00153	0.722	-0.00961
0.723	-0.11856	0.723	-0.00031	0.723	-0.00626
0.724	-0.06409	0.724	-0.00046	0.724	-0.00687
0.725	-0.07401	0.725	-0.00031	0.725	-0.0119
0.726	-0.1329	0.726	-0.00122	0.726	-0.01526
0.727	-0.14114	0.727	-0.00229	0.727	-0.01541
0.728	-0.11963	0.728	-0.00244	0.728	-0.01434
0.729	-0.06531	0.729	-0.00061	0.729	-0.01434
0.73	0.01831	0.73	0.00015	0.73	-0.01846
0.731	0.14679	0.731	0.00076	0.731	-0.01648
0.732	0.25879	0.732	-0.00061	0.732	-0.02121
0.733	0.30548	0.733	0.00061	0.733	-0.02029
0.734	0.3009	0.734	0.00046	0.734	-0.0235
0.735	0.28534	0.735	-0.00092	0.735	-0.02838
0.736	0.25497	0.736	-0.00366	0.736	-0.01984
0.737	0.24948	0.737	-0.00595	0.737	-0.01801
0.738	0.23438	0.738	-0.01083	0.738	-0.02777
0.739	0.21851	0.739	-0.01221	0.739	-0.06104
0.74	0.17746	0.74	-0.01266	0.74	-0.06714
0.741	0.15091	0.741	-0.00244	0.741	-0.1445
0.742	0.13321	0.742	0.00626	0.742	-0.25833
0.743	0.11353	0.743	0.00473	0.743	-0.20966
0.744	0.07584	0.744	0.00107	0.744	0.09125
0.745	-0.03586	0.745	-0.00366	0.745	0.43945
0.746	-0.1123	0.746	-0.00549	0.746	0.38132
0.747	-0.1709	0.747	-0.00732	0.747	0.08575
0.748	-0.21637	0.748	-0.00504	0.748	0.04791
0.749	-0.32166	0.749	-0.00443	0.749	0.07202
0.75	-0.35934	0.75	-0.00443	0.75	0.13519
0.751	-0.30762	0.751	-0.00443	0.751	0.1442
0.752	-0.23788	0.752	-0.00305	0.752	0.13092
0.753	-0.17227	0.753	-0.00214	0.753	0.11795
0.754	-0.14832	0.754	-0.00015	0.754	0.0798
0.755	-0.12756	0.755	0.00183	0.755	0.047
0.756	-0.08636	0.756	0.00275	0.756	0.04883
0.757	-0.07004	0.757	0.00168	0.757	0.07141
0.758	-0.10025	0.758	0.00244	0.758	0.08972
0.759	-0.12833	0.759	0.00305	0.759	0.08621
0.76	-0.11246	0.76	0.0032	0.76	0.06943
0.761	-0.10361	0.761	0.0032	0.761	0.04639
0.762	-0.05508	0.762	0.00336	0.762	0.02747
0.763	-0.00824	0.763	0.00244	0.763	-0.00229
0.764	0.05356	0.764	0.00183	0.764	-0.03891
0.765	0.16403	0.765	0.00153	0.765	-0.07294
0.766	0.27115	0.766	0	0.766	-0.10147
0.767	0.36438	0.767	0.00046	0.767	-0.12329
0.768	0.39749	0.768	0.00198	0.768	-0.1358
0.769	0.35645	0.769	0.00076	0.769	-0.13397
0.77	0.29526	0.77	0	0.77	-0.13092
0.771	0.24765	0.771	0.00015	0.771	-0.11475
0.772	0.22522	0.772	0.00046	0.772	-0.10147
0.773	0.23376	0.773	0.00137	0.773	-0.08499
0.774	0.22614	0.774	0.00046	0.774	-0.0647
0.775	0.22751	0.775	0.00015	0.775	-0.05219
0.776	0.21301	0.776	0	0.776	-0.03357
0.777	0.16556	0.777	-0.00015	0.777	-0.0264
0.778	0.14404	0.778	0.00046	0.778	-0.02396
0.779	0.1796	0.779	0.00153	0.779	-0.01953
0.78	0.12573	0.78	0.00137	0.78	-0.01938
0.781	0.0528	0.781	-0.00076	0.781	-0.01709
0.782	-0.03616	0.782	-0.00122	0.782	-0.01511
0.783	-0.09369	0.783	-0.00122	0.783	-0.02701
0.784	-0.13885	0.784	-0.00107	0.784	-0.0441
0.785	-0.19012	0.785	-0.00168	0.785	-0.06912
0.786	-0.2121	0.786	-0.00137	0.786	-0.08774
0.787	-0.2002	0.787	0.00107	0.787	-0.09644
0.788	-0.23849	0.788	-0.00107	0.788	-0.08453
0.789	-0.26718	0.789	-0.00137	0.789	-0.06363
0.79	-0.27634	0.79	-0.00076	0.79	-0.13016
0.791	-0.32959	0.791	-0.00092	0.791	-0.23254
0.792	-0.36377	0.792	-0.00092	0.792	-0.39139
0.793	-0.383	0.793	-0.00137	0.793	-0.84671
0.794	-0.36591	0.794	-0.00046	0.794	-1.57883
0.795	-0.27054	0.795	0.00031	0.795	0.06317
0.796	-0.21835	0.796	-0.00076	0.796	1.67755
0.797	-0.20813	0.797	-0.00229	0.797	0.57434
0.798	-0.20676	0.798	-0.00168	0.798	-0.88104
0.799	-0.24368	0.799	-0.00214	0.799	-1.27731
0.8	-0.20004	0.8	-0.00183	0.8	-0.91202
0.801	-0.08255	0.801	-0.00092	0.801	-0.41931
0.802	0.06012	0.802	-0.00015	0.802	-0.05066
0.803	0.15854	0.803	0.00153	0.803	0.14786
0.804	0.21805	0.804	-0.00015	0.804	0.22202
0.805	0.23346	0.805	0.00076	0.805	0.22614
0.806	0.2388	0.806	0.00107	0.806	0.20889
0.807	0.26459	0.807	0.00046	0.807	0.19196
0.808	0.32059	0.808	0.00061	0.808	0.18539
0.809	0.37216	0.809	-0.00015	0.809	0.19485
0.81	0.39764	0.81	-0.00015	0.81	0.21683
0.811	0.39963	0.811	0.00031	0.811	0.25558
0.812	0.41687	0.812	-0.00092	0.812	0.29083
0.813	0.48462	0.813	0.00153	0.813	0.32745
0.814	0.55145	0.814	0.00122	0.814	0.36148
0.815	0.51025	0.815	0.00061	0.815	0.38406
0.816	0.28946	0.816	-0.00076	0.816	0.40131
0.817	0.13992	0.817	-0.00061	0.817	0.40237
0.818	0.0798	0.818	0	0.818	0.38254
0.819	0.06104	0.819	0.00015	0.819	0.34409
0.82	0.04623	0.82	0.00153	0.82	0.29572
0.821	-0.23605	0.821	0	0.821	0.2478
0.822	-0.2562	0.822	0	0.822	0.20676
0.823	-0.06729	0.823	0.00015	0.823	0.15915
0.824	0.05676	0.824	0.00153	0.824	0.10986
0.825	0.01862	0.825	0.00122	0.825	0.06363
0.826	-0.07019	0.826	0	0.826	0.02884
0.827	-0.0885	0.827	-0.00107	0.827	0.00198
0.828	-0.10452	0.828	-0.00107	0.828	-0.01312
0.829	-0.1825	0.829	-0.00549	0.829	-0.01724
0.83	-0.20096	0.83	-0.00854	0.83	-0.02106
0.831	-0.19394	0.831	-0.00824	0.831	-0.01343
0.832	-0.1915	0.832	-0.00748	0.832	-0.00854
0.833	-0.22095	0.833	-0.00717	0.833	0.0032
0.834	-0.29404	0.834	-0.00504	0.834	0.0116
0.835	-0.28824	0.835	-0.00366	0.835	0.02289
0.836	-0.21591	0.836	-0.00305	0.836	0.03937
0.837	-0.08942	0.837	-0.0029	0.837	0.04913
0.838	0.0293	0.838	-0.00427	0.838	0.04791
0.839	0.08881	0.839	-0.00381	0.839	0.03525
0.84	0.0647	0.84	-0.0058	0.84	0.01892
0.841	-0.04837	0.841	-0.00397	0.841	0.00778
0.842	-0.14496	0.842	-0.00397	0.842	0.00702
0.843	-0.20081	0.843	-0.0029	0.843	-0.00259
0.844	-0.17776	0.844	-0.00458	0.844	-0.01938
0.845	-0.12207	0.845	-0.00259	0.845	-0.03952
0.846	-0.08118	0.846	-0.00168	0.846	-0.05539
0.847	-0.03815	0.847	0.00122	0.847	-0.06653
0.848	-0.04028	0.848	0.00031	0.848	-0.07156
0.849	0.0032	0.849	0.00275	0.849	-0.07813
0.85	0.08789	0.85	0.00427	0.85	-0.08621
0.851	0.03494	0.851	0.00381	0.851	-0.08484
0.852	-0.02823	0.852	0.00381	0.852	-0.09125
0.853	-0.09338	0.853	0.00244	0.853	-0.09369
0.854	-0.10849	0.854	0.00244	0.854	-0.09277
0.855	-0.1091	0.855	0.00397	0.855	-0.08896
0.856	-0.07065	0.856	0.00137	0.856	-0.07446
0.857	0.00198	0.857	0.00153	0.857	-0.06927
0.858	0.02869	0.858	0.00031	0.858	-0.06744
0.859	0.00305	0.859	0.00168	0.859	-0.07248
0.86	-0.08743	0.86	0.00092	0.86	-0.07904
0.861	-0.14801	0.861	0.00122	0.861	-0.07751
0.862	-0.11398	0.862	0.00015	0.862	-0.065
0.863	-0.01678	0.863	-0.00153	0.863	-0.05829
0.864	0.05142	0.864	-0.00137	0.864	-0.05768
0.865	0.06561	0.865	0.00046	0.865	-0.06042
0.866	0.06683	0.866	0	0.866	-0.06104
0.867	0.05768	0.867	-0.00061	0.867	-0.06012
0.868	0.05814	0.868	-0.00183	0.868	-0.05371
0.869	0.04272	0.869	-0.00137	0.869	-0.04745
0.87	0.03052	0.87	-0.00031	0.87	-0.04105
0.871	0.08484	0.871	-0.00015	0.871	-0.02884
0.872	0.16006	0.872	-0.00092	0.872	-0.02365
0.873	0.16251	0.873	0.00031	0.873	-0.01068
0.874	0.12894	0.874	0	0.874	-0.00153
0.875	0.1442	0.875	-0.00061	0.875	0.00793
0.876	0.15045	0.876	-0.00137	0.876	0.02762
0.877	0.1297	0.877	-0.00198	0.877	0.04227
0.878	0.15549	0.878	0.00015	0.878	0.04639
0.879	0.17944	0.879	0	0.879	0.04807
0.88	0.20645	0.88	-0.0029	0.88	0.04761
0.881	0.20355	0.881	-0.00381	0.881	0.05356
0.882	0.16388	0.882	-0.00595	0.882	0.06912
0.883	0.10788	0.883	0.00366	0.883	0.07629
0.884	0.07614	0.884	0.00916	0.884	0.0769
0.885	0.09018	0.885	0.00565	0.885	0.07339
0.886	0.05463	0.886	-0.00061	0.886	0.07202
0.887	-0.00336	0.887	-0.00412	0.887	0.07126
0.888	-0.06897	0.888	-0.00488	0.888	0.07278
0.889	-0.12711	0.889	-0.00366	0.889	0.07187
0.89	-0.19989	0.89	-0.00198	0.89	0.06516
0.891	-0.26291	0.891	-0.00214	0.891	0.06332
0.892	-0.27267	0.892	-0.00305	0.892	0.0531
0.893	-0.23483	0.893	-0.00214	0.893	0.04822
0.894	-0.22766	0.894	-0.00092	0.894	0.04227
0.895	-0.22827	0.895	-0.00031	0.895	0.03738
0.896	-0.28381	0.896	-0.00015	0.896	0.04059
0.897	-0.33707	0.897	0.00076	0.897	0.04074
0.898	-0.2977	0.898	-0.00031	0.898	0.03326
0.899	-0.25513	0.899	0.00137	0.899	0.01801
0.9	-0.23727	0.9	0.00122	0.9	0.00473
0.901	-0.25726	0.901	0.00137	0.901	0.00031
0.902	-0.2623	0.902	0.00076	0.902	0.00458
0.903	-0.23849	0.903	0.00107	0.903	0.00427
0.904	-0.16327	0.904	-0.00092	0.904	-0.00443
0.905	-0.15747	0.905	-0.00015	0.905	-0.01251
0.906	-0.10529	0.906	0.00015	0.906	-0.01877
0.907	0.01404	0.907	-0.00122	0.907	-0.02319
0.908	0.09262	0.908	-0.00076	0.908	-0.02319
0.909	0.13458	0.909	0.00046	0.909	-0.02991
0.91	0.21103	0.91	0.00061	0.91	-0.0354
0.911	0.26108	0.911	-0.00076	0.911	-0.03601
0.912	0.2536	0.912	-0.00015	0.912	-0.04288
0.913	0.24399	0.913	-0.00076	0.913	-0.04547
0.914	0.25955	0.914	-0.00046	0.914	-0.04791
0.915	0.29861	0.915	-0.00183	0.915	-0.04578
0.916	0.3656	0.916	-0.00229	0.916	-0.03738
0.917	0.37552	0.917	-0.00244	0.917	-0.03265
0.918	0.38605	0.918	-0.00214	0.918	-0.0351
0.919	0.35919	0.919	-0.0029	0.919	-0.04288
0.92	0.39139	0.92	-0.0029	0.92	-0.04883
0.921	0.41122	0.921	-0.0029	0.921	-0.04684
0.922	0.35553	0.922	-0.00244	0.922	-0.0351
0.923	0.26978	0.923	-0.00259	0.923	-0.03021
0.924	0.14862	0.924	-0.00351	0.924	-0.02991
0.925	0.03204	0.925	-0.00351	0.925	-0.03265
0.926	-0.06683	0.926	-0.00229	0.926	-0.03494
0.927	-0.10529	0.927	-0.00366	0.927	-0.03418
0.928	-0.11337	0.928	-0.00183	0.928	-0.02838
0.929	-0.1265	0.929	-0.00183	0.929	-0.0267
0.93	-0.18127	0.93	-0.00397	0.93	-0.02762
0.931	-0.26077	0.931	-0.00366	0.931	-0.01984
0.932	-0.30167	0.932	-0.00183	0.932	-0.0238
0.933	-0.2298	0.933	-0.0032	0.933	-0.01984
0.934	-0.16983	0.934	-0.0032	0.934	-0.02075
0.935	-0.14252	0.935	-0.0029	0.935	-0.01526
0.936	-0.11856	0.936	-0.00275	0.936	-0.00488
0.937	-0.15015	0.937	-0.00107	0.937	0.00153
0.938	-0.18478	0.938	-0.00259	0.938	0.00244
0.939	-0.19745	0.939	-0.00229	0.939	-0.00122
0.94	-0.20142	0.94	-0.00198	0.94	-0.00839
0.941	-0.17227	0.941	0.00061	0.941	-0.00671
0.942	-0.08224	0.942	-0.00031	0.942	0.00076
0.943	0.04227	0.943	-0.00015	0.943	-0.00885
0.944	0.1178	0.944	-0.00061	0.944	-0.03143
0.945	0.12177	0.945	0.00107	0.945	-0.0322
0.946	0.08652	0.946	0.0029	0.946	-0.14465
0.947	0.05875	0.947	0.00153	0.947	-0.2507
0.948	0.05493	0.948	0.0029	0.948	-0.13336
0.949	0.0827	0.949	0.00183	0.949	0.1973
0.95	0.12405	0.95	0.00092	0.95	0.50247
0.951	0.12848	0.951	0.00214	0.951	0.32028
0.952	0.11185	0.952	0.00046	0.952	0.07462
0.953	0.07187	0.953	0.00229	0.953	0.06653
0.954	0.00305	0.954	0.00229	0.954	0.09674
0.955	-0.01602	0.955	0.00061	0.955	0.15579
0.956	-0.00412	0.956	-0.00046	0.956	0.15656
0.957	-0.0827	0.957	-0.00107	0.957	0.15228
0.958	-0.11063	0.958	-0.00061	0.958	0.12772
0.959	-0.14221	0.959	0.00061	0.959	0.08087
0.96	-0.16922	0.96	0.00046	0.96	0.04288
0.961	-0.21576	0.961	0.00031	0.961	0.04181
0.962	-0.22751	0.962	-0.00015	0.962	0.06973
0.963	-0.25909	0.963	-0.00229	0.963	0.08743
0.964	-0.22934	0.964	-0.00046	0.964	0.08301
0.965	-0.13916	0.965	-0.00015	0.965	0.06531
0.966	-0.0943	0.966	-0.00015	0.966	0.03799
0.967	-0.04852	0.967	-0.00061	0.967	-0.00046
0.968	-0.25162	0.968	0.00015	0.968	-0.03311
0.969	-0.23209	0.969	-0.00183	0.969	-0.06927
0.97	0.00137	0.97	-0.00153	0.97	-0.10437
0.971	0.24612	0.971	-0.00122	0.971	-0.12787
0.972	0.38681	0.972	-0.00015	0.972	-0.15305
0.973	0.36728	0.973	0	0.973	-0.15823
0.974	0.2948	0.974	0	0.974	-0.15854
0.975	0.21194	0.975	-0.00076	0.975	-0.14862
0.976	0.18219	0.976	-0.00153	0.976	-0.12695
0.977	0.21683	0.977	-0.00015	0.977	-0.10544
0.978	0.33112	0.978	-0.00153	0.978	-0.09262
0.979	0.39307	0.979	-0.00168	0.979	-0.08087
0.98	0.38605	0.98	-0.0029	0.98	-0.07095
0.981	0.34195	0.981	-0.0029	0.981	-0.05356
0.982	0.30487	0.982	-0.00122	0.982	-0.03159
0.983	0.31708	0.983	-0.00031	0.983	-0.01892
0.984	0.34103	0.984	-0.00244	0.984	-0.01831
0.985	0.33295	0.985	-0.00275	0.985	-0.02502
0.986	0.30228	0.986	-0.00259	0.986	-0.03128
0.987	0.26367	0.987	-0.00198	0.987	-0.03983
0.988	0.18311	0.988	-0.00153	0.988	-0.0473
0.989	0.07935	0.989	0.00076	0.989	-0.05951
0.99	-0.02289	0.99	0.00061	0.99	-0.07553
0.991	-0.04868	0.991	0.00076	0.991	-0.0766
0.992	-0.0885	0.992	0.00031	0.992	-0.07233
0.993	-0.14343	0.993	0.00168	0.993	-0.04364
0.994	-0.22018	0.994	0.00092	0.994	-0.04944
0.995	-0.29007	0.995	0.00031	0.995	-0.14725
0.996	-0.33829	0.996	-0.00015	0.996	-0.25543
0.997	-0.39932	0.997	0	0.997	-0.46494
0.998	-0.41107	0.998	-0.00015	0.998	-1.03027
0.999	-0.37888	0.999	-0.00107	0.999	-1.36505
1	-0.36987	1	0.00076	1	0.88181
1.001	-0.41779	1.001	0.00061	1.001	1.58264
1.002	-0.49149	1.002	-0.00031	1.002	0.11032
1.003	-0.53864	1.003	-0.00183	1.003	-1.0611
1.004	-0.46097	1.004	-0.00183	1.004	-1.15234
1.005	-0.38849	1.005	-0.00229	1.005	-0.69962
1.006	-0.32867	1.006	-0.00275	1.006	-0.24521
1.007	-0.26688	1.007	-0.00122	1.007	0.05463
1.008	-0.24414	1.008	-0.00076	1.008	0.20523
1.009	-0.20111	1.009	-0.00366	1.009	0.24994
1.01	-0.16144	1.01	-0.00366	1.01	0.24109
1.011	-0.15686	1.011	-0.00275	1.011	0.22141
1.012	-0.12405	1.012	-0.00092	1.012	0.19806
1.013	-0.02075	1.013	-0.00168	1.013	0.1915
1.014	0.11337	1.014	-0.00137	1.014	0.19821
1.015	0.25009	1.015	-0.00076	1.015	0.22125
1.016	0.3447	1.016	-0.00046	1.016	0.25925
1.017	0.3418	1.017	-0.00244	1.017	0.29663
1.018	0.28656	1.018	-0.0029	1.018	0.32562
1.019	0.22949	1.019	-0.00092	1.019	0.34332
1.02	0.20706	1.02	-0.00137	1.02	0.35004
1.021	0.23804	1.021	-0.00305	1.021	0.35217
1.022	0.29068	1.022	-0.00534	1.022	0.35294
1.023	0.30304	1.023	-0.00519	1.023	0.33188
1.024	0.29724	1.024	0.00351	1.024	0.29572
1.025	0.26184	1.025	0.0058	1.025	0.25024
1.026	0.26993	1.026	0.00107	1.026	0.19897
1.027	0.27084	1.027	-0.00336	1.027	0.14786
1.028	0.17456	1.028	-0.00595	1.028	0.10117
1.029	0.09735	1.029	-0.00412	1.029	0.05295
1.03	0.00793	1.03	-0.00305	1.03	0.01358
1.031	-0.08209	1.031	-0.00381	1.031	-0.01434
1.032	-0.17746	1.032	-0.00229	1.032	-0.04425
1.033	-0.2124	1.033	-0.0029	1.033	-0.05722
1.034	-0.18448	1.034	-0.00198	1.034	-0.06668
1.035	-0.1857	1.035	-0.00137	1.035	-0.06302
1.036	-0.21332	1.036	-0.00031	1.036	-0.05112
1.037	-0.27252	1.037	0.00046	1.037	-0.03159
1.038	-0.30075	1.038	0.00137	1.038	-0.02304
1.039	-0.22369	1.039	0.00122	1.039	-0.01892
1.04	-0.14496	1.04	0.00153	1.04	-0.01801
1.041	-0.15335	1.041	0.00183	1.041	-0.009
1.042	-0.1474	1.042	0.00168	1.042	0.00534
1.043	-0.13397	1.043	0.00168	1.043	0.00839
1.044	-0.15778	1.044	0.00137	1.044	0.00458
1.045	-0.17746	1.045	0.00107	1.045	-0.00443
1.046	-0.16449	1.046	0.00061	1.046	-0.01572
1.047	-0.09094	1.047	-0.00107	1.047	-0.02808
1.048	-0.00366	1.048	0	1.048	-0.03418
1.049	0.11795	1.049	0.00107	1.049	-0.047
1.05	0.16632	1.05	0.00107	1.05	-0.05859
1.051	0.18585	1.051	0.00153	1.051	-0.06531
1.052	0.20447	1.052	0.00122	1.052	-0.07858
1.053	0.18799	1.053	0.00122	1.053	-0.0827
1.054	0.19547	1.054	0.00137	1.054	-0.0853
1.055	0.21835	1.055	0.00092	1.055	-0.08011
1.056	0.23926	1.056	-0.00061	1.056	-0.06775
1.057	0.24246	1.057	0.00046	1.057	-0.05798
1.058	0.2475	1.058	-0.00092	1.058	-0.05722
1.059	0.22141	1.059	-0.00031	1.059	-0.05585
1.06	0.18829	1.06	0.00031	1.06	-0.05554
1.061	0.17532	1.061	0.00092	1.061	-0.04761
1.062	0.19669	1.062	0	1.062	-0.0293
1.063	0.11078	1.063	0.00061	1.063	-0.02213
1.064	0.01541	1.064	0	1.064	-0.01877
1.065	-0.03845	1.065	-0.00153	1.065	-0.01907
1.066	-0.03738	1.066	-0.00168	1.066	-0.01755
1.067	-0.1152	1.067	0.00076	1.067	-0.01663
1.068	-0.1828	1.068	-0.00183	1.068	-0.01221
1.069	-0.22141	1.069	-0.00244	1.069	-0.01205
1.07	-0.24948	1.07	-0.00183	1.07	-0.01236
1.071	-0.28351	1.071	-0.00122	1.071	-0.00717
1.072	-0.34882	1.072	-0.00244	1.072	-0.00916
1.073	-0.35843	1.073	-0.00244	1.073	-0.00732
1.074	-0.3093	1.074	-0.00397	1.074	-0.00916
1.075	-0.22446	1.075	-0.00305	1.075	-0.00137
1.076	-0.15091	1.076	-0.00244	1.076	0.0119
1.077	-0.10147	1.077	-0.00214	1.077	0.02045
1.078	-0.04013	1.078	-0.00336	1.078	0.02197
1.079	-0.04639	1.079	-0.00397	1.079	0.02045
1.08	-0.04547	1.08	-0.00443	1.08	0.01755
1.081	-0.03693	1.081	-0.00336	1.081	0.02396
1.082	-0.04578	1.082	-0.00183	1.082	0.03693
1.083	0.02518	1.083	-0.00092	1.083	0.04105
1.084	0.18967	1.084	-0.00061	1.084	0.04044
1.085	0.32318	1.085	-0.00031	1.085	0.03723
1.086	0.35721	1.086	-0.00198	1.086	0.03845
1.087	0.29495	1.087	0.00061	1.087	0.03769
1.088	0.30029	1.088	-0.00076	1.088	0.04028
1.089	0.28412	1.089	0.00076	1.089	0.0386
1.09	0.33722	1.09	0	1.09	0.03693
1.091	0.2771	1.091	0.00137	1.091	0.04059
1.092	0.01938	1.092	-0.00015	1.092	0.03036
1.093	0.13718	1.093	0.00092	1.093	0.02747
1.094	0.38284	1.094	0.00168	1.094	0.0235
1.095	0.50705	1.095	0.00076	1.095	0.02533
1.096	0.4866	1.096	0.00107	1.096	0.03204
1.097	0.4039	1.097	-0.00031	1.097	0.0351
1.098	0.24719	1.098	0.00046	1.098	0.02762
1.099	0.10513	1.099	0.00046	1.099	0.01923
1.1	-0.01282	1.1	-0.00153	1.1	0.00977
1.101	-0.09201	1.101	0.00076	1.101	0.00961
1.102	-0.14496	1.102	0.00015	1.102	0.01877
1.103	-0.21835	1.103	-0.00122	1.103	0.01846
1.104	-0.2272	1.104	-0.00076	1.104	0.01083
1.105	-0.19073	1.105	-0.00046	1.105	0.00443
1.106	-0.16068	1.106	-0.00046	1.106	0.00168
1.107	-0.17319	1.107	-0.00183	1.107	-0.00214
1.108	-0.23087	1.108	-0.00275	1.108	-0.00076
1.109	-0.27298	1.109	-0.00092	1.109	-0.00732
1.11	-0.26093	1.11	-0.00046	1.11	-0.01312
1.111	-0.26047	1.111	-0.00107	1.111	-0.01251
1.112	-0.30731	1.112	-0.00061	1.112	-0.02045
1.113	-0.34012	1.113	-0.00076	1.113	-0.0235
1.114	-0.392	1.114	-0.00137	1.114	-0.02716
1.115	-0.40039	1.115	-0.00107	1.115	-0.02762
1.116	-0.39322	1.116	-0.00153	1.116	-0.02029
1.117	-0.39795	1.117	-0.00031	1.117	-0.01877
1.118	-0.29922	1.118	-0.00137	1.118	-0.02411
1.119	-0.09018	1.119	-0.00198	1.119	-0.03067
1.12	0.07202	1.12	-0.00137	1.12	-0.04013
1.121	0.09811	1.121	-0.00214	1.121	-0.0386
1.122	0.08713	1.122	-0.00229	1.122	-0.02869
1.123	0.11902	1.123	-0.00168	1.123	-0.0267
1.124	0.16678	1.124	0	1.124	-0.03021
1.125	0.20355	1.125	-0.00015	1.125	-0.03647
1.126	0.2179	1.126	0	1.126	-0.03754
1.127	0.23605	1.127	-0.00107	1.127	-0.03815
1.128	0.28625	1.128	0.00031	1.128	-0.03479
1.129	0.31952	1.129	-0.00046	1.129	-0.03708
1.13	0.32822	1.13	-0.00046	1.13	-0.03662
1.131	0.25864	1.131	0.00031	1.131	-0.0322
1.132	0.22079	1.132	0	1.132	-0.03815
1.133	0.21133	1.133	0.00153	1.133	-0.03586
1.134	0.13947	1.134	0.00153	1.134	-0.03448
1.135	0.05341	1.135	0.00092	1.135	-0.02899
1.136	-0.03387	1.136	0.00061	1.136	-0.01953
1.137	-0.11703	1.137	0.00183	1.137	-0.01343
1.138	-0.23895	1.138	0.00031	1.138	-0.01495
1.139	-0.27847	1.139	-0.00092	1.139	-0.01831
1.14	-0.23438	1.14	-0.00107	1.14	-0.02167
1.141	-0.20889	1.141	-0.00031	1.141	-0.01572
1.142	-0.24643	1.142	-0.00061	1.142	-0.00275
1.143	-0.32608	1.143	-0.00122	1.143	0.00061
1.144	-0.34012	1.144	-0.00122	1.144	-0.00259
1.145	-0.26154	1.145	-0.00092	1.145	-0.00641
1.146	-0.1915	1.146	-0.00076	1.146	-0.01083
1.147	-0.15305	1.147	0.00137	1.147	-0.02228
1.148	-0.12009	1.148	-0.00076	1.148	-0.03983
1.149	-0.12924	1.149	-0.00153	1.149	-0.03738
1.15	-0.14984	1.15	-0.00244	1.15	-0.13748
1.151	-0.14481	1.151	-0.00092	1.151	-0.2449
1.152	-0.16281	1.152	-0.00198	1.152	-0.15732
1.153	-0.14938	1.153	-0.00153	1.153	0.16724
1.154	-0.05081	1.154	-0.00015	1.154	0.49149
1.155	0.12909	1.155	0.00046	1.155	0.34866
1.156	0.27267	1.156	0.00076	1.156	0.09811
1.157	0.29861	1.157	-0.00061	1.157	0.08759
1.158	0.23224	1.158	-0.00198	1.158	0.1123
1.159	0.13641	1.159	-0.00198	1.159	0.16769
1.16	0.0766	1.16	-0.00595	1.16	0.15701
1.161	0.05753	1.161	-0.00778	1.161	0.15076
1.162	0.10864	1.162	-0.00809	1.162	0.14252
1.163	0.15228	1.163	-0.00565	1.163	0.10345
1.164	0.20187	1.164	-0.00336	1.164	0.07019
1.165	0.224	1.165	-0.00122	1.165	0.06134
1.166	0.18326	1.166	-0.00061	1.166	0.07538
1.167	0.14404	1.167	-0.00259	1.167	0.08789
1.168	0.14053	1.168	-0.00259	1.168	0.09308
1.169	0.09171	1.169	-0.00214	1.169	0.0766
1.17	0.06958	1.17	-0.0032	1.17	0.04761
1.171	0.03891	1.171	-0.00504	1.171	0.01373
1.172	0.01587	1.172	-0.00351	1.172	-0.02853
1.173	-0.03174	1.173	-0.00351	1.173	-0.06287
1.174	-0.08209	1.174	-0.00275	1.174	-0.09888
1.175	-0.07523	1.175	-0.00092	1.175	-0.12436
1.176	-0.04517	1.176	-0.00168	1.176	-0.13779
1.177	-0.04501	1.177	-0.00046	1.177	-0.14023
1.178	-0.08041	1.178	-0.00366	1.178	-0.14481
1.179	-0.13748	1.179	-0.00122	1.179	-0.1413
1.18	-0.11688	1.18	0.00961	1.18	-0.13611
1.181	-0.08148	1.181	0.00977	1.181	-0.11749
1.182	-0.12024	1.182	0.00504	1.182	-0.08972
1.183	-0.17273	1.183	0.00214	1.183	-0.07034
1.184	-0.12817	1.184	0.00061	1.184	-0.0563
1.185	-0.08804	1.185	0.00061	1.185	-0.04578
1.186	-0.07523	1.186	0.00076	1.186	-0.03555
1.187	-0.0502	1.187	-0.00076	1.187	-0.02975
1.188	-0.04166	1.188	0.00092	1.188	-0.0238
1.189	-0.01053	1.189	-0.00092	1.189	-0.03128
1.19	0.05295	1.19	-0.00153	1.19	-0.03967
1.191	0.17624	1.191	-0.00168	1.191	-0.04486
1.192	0.28229	1.192	-0.00031	1.192	-0.06165
1.193	0.32776	1.193	-0.00168	1.193	-0.07294
1.194	0.31784	1.194	-0.00198	1.194	-0.0885
1.195	0.25375	1.195	-0.00244	1.195	-0.08987
1.196	0.18509	1.196	-0.00259	1.196	-0.07523
1.197	0.16769	1.197	-0.00183	1.197	-0.04623
1.198	0.21103	1.198	-0.00351	1.198	-0.05188
1.199	0.25955	1.199	-0.00076	1.199	-0.16052
1.2	0.29831	1.2	-0.00015	1.2	-0.29099
1.201	0.3299	1.201	-0.00076	1.201	-0.46967
1.202	0.30121	1.202	-0.00031	1.202	-0.94437
1.203	0.25314	1.203	-0.00061	1.203	-1.37726
1.204	0.05814	1.204	0.00031	1.204	0.69595
1.205	-0.06073	1.205	-0.00092	1.205	1.60873
1.206	-0.11032	1.206	-0.00076	1.206	0.22522
1.207	-0.09354	1.207	0.00122	1.207	-1.00677
1.208	-0.17609	1.208	0.00168	1.208	-1.17035
1.209	-0.5571	1.209	0.00153	1.209	-0.74203
1.21	-0.52841	1.21	-0.00076	1.21	-0.28427
1.211	-0.27878	1.211	-0.00046	1.211	0.02991
1.212	-0.12497	1.212	-0.00076	1.212	0.18341
1.213	-0.12726	1.213	-0.00153	1.213	0.24048
1.214	-0.21103	1.214	-0.00168	1.214	0.23712
1.215	-0.28366	1.215	-0.00168	1.215	0.22079
1.216	-0.29221	1.216	-0.00107	1.216	0.20935
1.217	-0.28915	1.217	-0.00137	1.217	0.20737
1.218	-0.25925	1.218	-0.00198	1.218	0.20996
1.219	-0.17227	1.219	-0.00031	1.219	0.22339
1.22	-0.09689	1.22	-0.00046	1.22	0.2446
1.221	-0.05264	1.221	-0.00107	1.221	0.27893
1.222	0.00977	1.222	-0.00122	1.222	0.31967
1.223	0.02289	1.223	0	1.223	0.34409
1.224	0.04181	1.224	-0.00061	1.224	0.35568
1.225	0.1178	1.225	-0.00031	1.225	0.35675
1.226	0.23254	1.226	-0.00046	1.226	0.34851
1.227	0.31357	1.227	0.00137	1.227	0.32761
1.228	0.33417	1.228	0.00214	1.228	0.29587
1.229	0.32288	1.229	0.00061	1.229	0.25238
1.23	0.31067	1.23	0.00122	1.23	0.20416
1.231	0.27954	1.231	0.00122	1.231	0.15747
1.232	0.27344	1.232	-0.00061	1.232	0.10315
1.233	0.27802	1.233	0.00092	1.233	0.05981
1.234	0.26337	1.234	0.00122	1.234	0.01938
1.235	0.22232	1.235	-0.00015	1.235	-0.00748
1.236	0.2095	1.236	-0.00076	1.236	-0.02457
1.237	0.17639	1.237	-0.00031	1.237	-0.03586
1.238	0.16205	1.238	0.00107	1.238	-0.04791
1.239	0.13901	1.239	-0.00046	1.239	-0.05066
1.24	0.06454	1.24	-0.00122	1.24	-0.05234
1.241	0.00214	1.241	-0.00107	1.241	-0.04044
1.242	-0.0563	1.242	-0.00122	1.242	-0.02182
1.243	-0.10361	1.243	0.00015	1.243	-0.00748
1.244	-0.16205	1.244	-0.00153	1.244	-0.00275
1.245	-0.20767	1.245	-0.00214	1.245	0.00122
1.246	-0.21164	1.246	-0.00122	1.246	0.00473
1.247	-0.24612	1.247	0.00153	1.247	0.00565
1.248	-0.26184	1.248	0.00076	1.248	0.009
1.249	-0.30243	1.249	-0.00092	1.249	-0.00351
1.25	-0.3244	1.25	0	1.25	-0.01221
1.251	-0.31097	1.251	-0.00473	1.251	-0.02167
1.252	-0.27435	1.252	-0.00626	1.252	-0.03876
1.253	-0.25803	1.253	-0.009	1.253	-0.04822
1.254	-0.26962	1.254	-0.00717	1.254	-0.06424
1.255	-0.30609	1.255	-0.00488	1.255	-0.0676
1.256	-0.37186	1.256	-0.00397	1.256	-0.06714
1.257	-0.38269	1.257	-0.00137	1.257	-0.06546
1.258	-0.32532	1.258	-0.00214	1.258	-0.07462
1.259	-0.27298	1.259	-0.00183	1.259	-0.07721
1.26	-0.20691	1.26	-0.00214	1.26	-0.08148
1.261	-0.11322	1.261	-0.00336	1.261	-0.07065
1.262	0.00046	1.262	-0.00366	1.262	-0.05737
1.263	0.06012	1.263	-0.00458	1.263	-0.05066
1.264	0.07614	1.264	-0.00427	1.264	-0.0444
1.265	0.06485	1.265	-0.00412	1.265	-0.04166
1.266	0.04837	1.266	-0.00397	1.266	-0.03647
1.267	0.04837	1.267	-0.00183	1.267	-0.03189
1.268	0.09903	1.268	-0.00275	1.268	-0.02625
1.269	0.14023	1.269	-0.00153	1.269	-0.0264
1.27	0.16663	1.27	-0.00015	1.27	-0.02304
1.271	0.17838	1.271	0.00137	1.271	-0.01999
1.272	0.17303	1.272	0.00107	1.272	-0.02426
1.273	0.20584	1.273	0.00366	1.273	-0.01984
1.274	0.26901	1.274	0.00244	1.274	-0.02167
1.275	0.2298	1.275	0.00198	1.275	-0.01495
1.276	0.19058	1.276	0.00244	1.276	-0.00671
1.277	0.12817	1.277	0.00061	1.277	-0.00183
1.278	0.08728	1.278	0.00046	1.278	-0.00549
1.279	0.0264	1.279	0.00244	1.279	-0.00793
1.28	-0.01724	1.28	0.00214	1.28	-0.01068
1.281	-0.0087	1.281	0.00153	1.281	0
1.282	0.03937	1.282	0.00092	1.282	0.01068
1.283	0.0235	1.283	0.00122	1.283	0.0148
1.284	-0.05295	1.284	0.00015	1.284	0.01862
1.285	-0.11642	1.285	-0.00092	1.285	0.01877
1.286	-0.10223	1.286	0.00046	1.286	0.02029
1.287	-0.05783	1.287	-0.00153	1.287	0.02106
1.288	-0.03571	1.288	-0.00107	1.288	0.03174
1.289	0.00992	1.289	0.00031	1.289	0.03067
1.29	0.04822	1.29	0.00031	1.29	0.03052
1.291	0.05478	1.291	-0.00153	1.291	0.03174
1.292	0.04166	1.292	-0.00015	1.292	0.02655
1.293	0.02045	1.293	-0.00122	1.293	0.02914
1.294	-0.03052	1.294	0.00046	1.294	0.02411
1.295	-0.03311	1.295	-0.00015	1.295	0.03113
1.296	0.01556	1.296	-0.00015	1.296	0.03738
1.297	0.07172	1.297	-0.00046	1.297	0.03922
1.298	0.12573	1.298	-0.00031	1.298	0.03159
1.299	0.12573	1.299	-0.00015	1.299	0.02502
1.3	0.09857	1.3	-0.00015	1.3	0.0177
1.301	0.09293	1.301	-0.00015	1.301	0.02213
1.302	0.07111	1.302	-0.00046	1.302	0.0296
1.303	0.08514	1.303	-0.00153	1.303	0.02838
1.304	0.11108	1.304	-0.00107	1.304	0.02411
1.305	0.10361	1.305	-0.00198	1.305	0.02075
1.306	0.06454	1.306	-0.00259	1.306	0.01923
1.307	-0.01343	1.307	-0.00076	1.307	0.01541
1.308	-0.06165	1.308	-0.00031	1.308	0.01938
1.309	-0.02182	1.309	-0.00214	1.309	0.01343
1.31	0.01984	1.31	-0.00092	1.31	0.0116
1.311	-0.01221	1.311	-0.00259	1.311	0.01068
1.312	-0.05371	1.312	-0.00076	1.312	0.00137
1.313	-0.09537	1.313	-0.00244	1.313	0.00015
1.314	-0.1593	1.314	-0.00198	1.314	-0.0061
1.315	-0.22446	1.315	-0.00137	1.315	-0.00198
1.316	-0.22644	1.316	-0.00092	1.316	0.00137
1.317	-0.1886	1.317	0.00076	1.317	0.00244
1.318	-0.09232	1.318	0.00122	1.318	-0.00778
1.319	-0.02853	1.319	-0.00092	1.319	-0.01587
1.32	-0.01312	1.32	0.00031	1.32	-0.02426
1.321	-0.00412	1.321	0.00015	1.321	-0.01999
1.322	-0.03616	1.322	0.00168	1.322	-0.01297
1.323	-0.05615	1.323	0.00107	1.323	-0.01541
1.324	-0.05585	1.324	0.00137	1.324	-0.01984
1.325	-0.00793	1.325	0.00031	1.325	-0.02487
1.326	0.01862	1.326	-0.00076	1.326	-0.02884
1.327	0.00305	1.327	0.00061	1.327	-0.03159
1.328	0.01175	1.328	-0.00076	1.328	-0.0267
1.329	-0.00259	1.329	-0.00183	1.329	-0.03189
1.33	-0.00427	1.33	-0.00198	1.33	-0.03372
1.331	0.05936	1.331	-0.00244	1.331	-0.03433
1.332	0.15366	1.332	-0.00046	1.332	-0.03998
1.333	0.22049	1.333	-0.00198	1.333	-0.03738
1.334	0.24948	1.334	-0.00305	1.334	-0.0412
1.335	0.22903	1.335	-0.00412	1.335	-0.03433
1.336	0.19348	1.336	-0.00427	1.336	-0.02625
1.337	0.17654	1.337	0.00458	1.337	-0.02274
1.338	0.2121	1.338	0.00656	1.338	-0.02731
1.339	0.3096	1.339	0	1.339	-0.03113
1.34	0.35507	1.34	-0.00397	1.34	-0.03571
1.341	0.27435	1.341	-0.0061	1.341	-0.03036
1.342	0.13733	1.342	-0.00519	1.342	-0.01862
1.343	0.10864	1.343	-0.00275	1.343	-0.01862
1.344	0.16937	1.344	-0.00168	1.344	-0.01984
1.345	0.33936	1.345	-0.00137	1.345	-0.02121
1.346	0.17563	1.346	-0.00031	1.346	-0.01877
1.347	-0.05554	1.347	-0.00137	1.347	-0.0174
1.348	0.00031	1.348	-0.00015	1.348	-0.01221
1.349	0.12756	1.349	-0.00168	1.349	-0.01953
1.35	0.11169	1.35	-0.00214	1.35	-0.02441
1.351	0.01556	1.351	-0.00229	1.351	-0.04364
1.352	-0.07904	1.352	-0.00381	1.352	-0.05447
1.353	-0.14191	1.353	-0.00214	1.353	-0.08514
1.354	-0.2272	1.354	-0.00229	1.354	-0.22507
1.355	-0.33279	1.355	-0.00198	1.355	-0.24017
1.356	-0.42068	1.356	-0.00336	1.356	0.01205
1.357	-0.40817	1.357	-0.00381	1.357	0.37781
1.358	-0.32089	1.358	-0.00244	1.358	0.47928
1.359	-0.30045	1.359	-0.00412	1.359	0.16342
1.36	-0.29434	1.36	-0.00366	1.36	0.05402
1.361	-0.224	1.361	-0.0029	1.361	0.08057
1.362	-0.16708	1.362	-0.00214	1.362	0.14709
1.363	-0.15366	1.363	-0.00092	1.363	0.17075
1.364	-0.21332	1.364	0.00015	1.364	0.15793
1.365	-0.32349	1.365	0.00122	1.365	0.14725
1.366	-0.31128	1.366	0.00183	1.366	0.11398
1.367	-0.1857	1.367	0	1.367	0.0766
1.368	-0.08392	1.368	0.00183	1.368	0.06287
1.369	-0.00565	1.369	0.00046	1.369	0.06775
1.37	0.04715	1.37	0.00107	1.37	0.08438
1.371	0.06561	1.371	0.00198	1.371	0.09354
1.372	0.10269	1.372	0.00122	1.372	0.08209
1.373	0.15091	1.373	0.0029	1.373	0.06424
1.374	0.19821	1.374	0.00244	1.374	0.02838
1.375	0.2417	1.375	0.00153	1.375	-0.00137
1.376	0.25497	1.376	0.00137	1.376	-0.03036
1.377	0.22095	1.377	0.00122	1.377	-0.05875
1.378	0.16647	1.378	0.00153	1.378	-0.0975
1.379	0.14832	1.379	-0.00031	1.379	-0.12268
1.38	0.19547	1.38	-0.00031	1.38	-0.14191
1.381	0.1828	1.381	0.00137	1.381	-0.14023
1.382	0.15182	1.382	0.00107	1.382	-0.12878
1.383	0.09979	1.383	0.00031	1.383	-0.12009
1.384	0.04791	1.384	-0.00031	1.384	-0.10941
1.385	-0.01465	1.385	-0.00046	1.385	-0.0975
1.386	-0.03418	1.386	-0.00183	1.386	-0.07935
1.387	-0.02548	1.387	-0.00015	1.387	-0.06363
1.388	-0.02777	1.388	-0.00122	1.388	-0.04715
1.389	-0.07034	1.389	0.00076	1.389	-0.0415
1.39	-0.13107	1.39	-0.00092	1.39	-0.03326
1.391	-0.20065	1.391	-0.00214	1.391	-0.02731
1.392	-0.20538	1.392	-0.00183	1.392	-0.03494
1.393	-0.15884	1.393	-0.00122	1.393	-0.03738
1.394	-0.14664	1.394	-0.00092	1.394	-0.05127
1.395	-0.18387	1.395	-0.00168	1.395	-0.05447
1.396	-0.22842	1.396	-0.00153	1.396	-0.05981
1.397	-0.27969	1.397	0.00076	1.397	-0.06836
1.398	-0.28168	1.398	0.00076	1.398	-0.0856
1.399	-0.23163	1.399	-0.00076	1.399	-0.09354
1.4	-0.18784	1.4	-0.00153	1.4	-0.08316
1.401	-0.10803	1.401	-0.00259	1.401	-0.05402
1.402	-0.00076	1.402	-0.0029	1.402	-0.10544
1.403	0.04684	1.403	-0.00229	1.403	-0.24139
1.404	0.04608	1.404	-0.00336	1.404	-0.37109
1.405	0.10971	1.405	-0.00336	1.405	-0.67337
1.406	0.14252	1.406	-0.00366	1.406	-1.28693
1.407	0.05951	1.407	-0.00259	1.407	-0.43869
1.408	-0.01678	1.408	-0.00198	1.408	1.54938
1.409	0.00916	1.409	-0.00351	1.409	0.97672
1.41	0.06042	1.41	-0.00214	1.41	-0.54611
1.411	0.11642	1.411	-0.00107	1.411	-1.19553
1.412	0.11459	1.412	-0.00153	1.412	-0.96848
1.413	0.08423	1.413	-0.00198	1.413	-0.48645
1.414	0.03403	1.414	-0.00107	1.414	-0.10498
1.415	0.06485	1.415	-0.00046	1.415	0.12909
1.416	0.11215	1.416	0.00092	1.416	0.23666
1.417	0.05051	1.417	-0.00153	1.417	0.26108
1.418	-0.01175	1.418	-0.00092	1.418	0.24124
1.419	-0.0769	1.419	-0.00046	1.419	0.215
1.42	-0.12344	1.42	-0.00107	1.42	0.19531
1.421	-0.15213	1.421	-0.00061	1.421	0.20035
1.422	-0.14755	1.422	0	1.422	0.22141
1.423	-0.11505	1.423	-0.00031	1.423	0.242
1.424	-0.06592	1.424	0.00092	1.424	0.2684
1.425	-0.06378	1.425	0.00092	1.425	0.29236
1.426	-0.10117	1.426	0.00046	1.426	0.31647
1.427	-0.09415	1.427	-0.00061	1.427	0.33539
1.428	-0.03525	1.428	0	1.428	0.34851
1.429	0.02548	1.429	0.00168	1.429	0.34042
1.43	0.0383	1.43	0.00107	1.43	0.32425
1.431	0.02579	1.431	0.00122	1.431	0.29816
1.432	0.00946	1.432	0.00061	1.432	0.25925
1.433	0.01343	1.433	-0.00122	1.433	0.21896
1.434	0.05646	1.434	-0.00122	1.434	0.16846
1.435	0.08072	1.435	-0.00122	1.435	0.1268
1.436	0.11398	1.436	-0.00092	1.436	0.08652
1.437	0.18997	1.437	-0.00031	1.437	0.04837
1.438	0.27313	1.438	-0.00092	1.438	0.00504
1.439	0.26672	1.439	-0.00076	1.439	-0.02518
1.44	0.22354	1.44	-0.00076	1.44	-0.04837
1.441	0.1886	1.441	-0.00107	1.441	-0.05402
1.442	0.15015	1.442	-0.00031	1.442	-0.04715
1.443	0.10452	1.443	-0.00015	1.443	-0.04456
1.444	0.10101	1.444	-0.00015	1.444	-0.03815
1.445	0.11307	1.445	-0.00092	1.445	-0.03174
1.446	0.15778	1.446	-0.00214	1.446	-0.0206
1.447	0.19989	1.447	-0.00107	1.447	-0.01129
1.448	0.20584	1.448	-0.00107	1.448	0.00031
1.449	0.16373	1.449	-0.00336	1.449	0.00153
1.45	0.12802	1.45	-0.00381	1.45	0.00473
1.451	0.12878	1.451	-0.00381	1.451	0.00565
1.452	0.06653	1.452	-0.00351	1.452	-0.0029
1.453	0.01526	1.453	-0.00336	1.453	-0.0087
1.454	-0.06943	1.454	-0.00412	1.454	-0.02136
1.455	-0.12833	1.455	-0.0032	1.455	-0.02365
1.456	-0.18265	1.456	-0.00275	1.456	-0.02808
1.457	-0.24063	1.457	-0.00214	1.457	-0.03296
1.458	-0.24246	1.458	-0.00107	1.458	-0.05142
1.459	-0.23346	1.459	-0.00214	1.459	-0.06332
1.46	-0.21866	1.46	-0.00153	1.46	-0.07324
1.461	-0.22018	1.461	-0.00153	1.461	-0.06683
1.462	-0.24094	1.462	-0.00107	1.462	-0.06058
1.463	-0.21774	1.463	0.00015	1.463	-0.05722
1.464	-0.16479	1.464	-0.00092	1.464	-0.05905
1.465	-0.17883	1.465	-0.00076	1.465	-0.05722
1.466	-0.21118	1.466	0.00107	1.466	-0.05035
1.467	-0.24826	1.467	0.00076	1.467	-0.04761
1.468	-0.32608	1.468	-0.00107	1.468	-0.03677
1.469	-0.34225	1.469	0.00015	1.469	-0.03967
1.47	-0.29022	1.47	-0.00107	1.47	-0.03326
1.471	-0.18768	1.471	0.00107	1.471	-0.02991
1.472	-0.06332	1.472	0.00031	1.472	-0.03036
1.473	0.09399	1.473	-0.00092	1.473	-0.02655
1.474	0.21759	1.474	-0.00031	1.474	-0.02991
1.475	0.26947	1.475	-0.00046	1.475	-0.02243
1.476	0.29526	1.476	0.00031	1.476	-0.0148
1.477	0.24597	1.477	-0.00076	1.477	-0.01144
1.478	0.20187	1.478	-0.00092	1.478	-0.01984
1.479	0.22171	1.479	-0.00229	1.479	-0.0235
1.48	0.2861	1.48	-0.00412	1.48	-0.02853
1.481	0.336	1.481	-0.00366	1.481	-0.02045
1.482	0.35522	1.482	0.00595	1.482	-0.00961
1.483	0.3479	1.483	0.00732	1.483	-0.00687
1.484	0.32043	1.484	0.00366	1.484	-0.00687
1.485	0.26337	1.485	-0.00046	1.485	-0.00671
1.486	0.2829	1.486	-0.00259	1.486	-0.00168
1.487	0.26657	1.487	-0.00381	1.487	0.00107
1.488	0.24429	1.488	-0.00275	1.488	0.00931
1.489	0.21332	1.489	-0.00031	1.489	0.00732
1.49	0.11322	1.49	0	1.49	0.01129
1.491	-0.07751	1.491	-0.00092	1.491	0.01328
1.492	-0.21271	1.492	-0.00061	1.492	0.01373
1.493	-0.18036	1.493	-0.00198	1.493	0.01816
1.494	-0.09201	1.494	-0.00275	1.494	0.01587
1.495	-0.04242	1.495	-0.00443	1.495	0.02457
1.496	-0.35843	1.496	-0.00473	1.496	0.03174
1.497	-0.4567	1.497	-0.00366	1.497	0.0351
1.498	-0.25177	1.498	-0.00458	1.498	0.02716
1.499	-0.01068	1.499	-0.00504	1.499	0.02213
1.5	0.09644	1.5	-0.00458	1.5	0.01633
1.501	0.08713	1.501	-0.00412	1.501	0.02472
1.502	0.05417	1.502	-0.00351	1.502	0.03204
1.503	0.00565	1.503	-0.00366	1.503	0.03036
1.504	-0.04211	1.504	-0.00473	1.504	0.02686
1.505	-0.0618	1.505	-0.00366	1.505	0.02319
1.506	-0.09415	1.506	-0.00275	1.506	0.02533
1.507	-0.05203	1.507	-0.00214	1.507	0.02487
1.508	0.04669	1.508	-0.00092	1.508	0.02975
1.509	0.18112	1.509	-0.00092	1.509	0.02289
1.51	0.25787	1.51	-0.00031	1.51	0.02167
1.511	0.25742	1.511	0.00015	1.511	0.02029
1.512	0.20508	1.512	0.00122	1.512	0.01617
1.513	0.15686	1.513	0.00305	1.513	0.01755
1.514	0.09079	1.514	0.0032	1.514	0.01007
1.515	0.07095	1.515	0.00198	1.515	0.01511
1.516	0.07813	1.516	0.00015	1.516	0.02258
1.517	0.06836	1.517	0.00137	1.517	0.02365
1.518	0.02869	1.518	0.00183	1.518	0.01007
1.519	-0.01602	1.519	0.00153	1.519	0.00244
1.52	-0.0705	1.52	0.00259	1.52	-0.00671
1.521	-0.09781	1.521	0.00214	1.521	-0.00198
1.522	-0.13214	1.522	0.00137	1.522	0.00153
1.523	-0.21683	1.523	0.00076	1.523	0.00015
1.524	-0.2861	1.524	0.00122	1.524	-0.00656
1.525	-0.37399	1.525	0.00168	1.525	-0.01144
1.526	-0.40146	1.526	0.00061	1.526	-0.01114
1.527	-0.41534	1.527	-0.00137	1.527	-0.01495
1.528	-0.392	1.528	-0.00183	1.528	-0.0148
1.529	-0.35294	1.529	0.00015	1.529	-0.02106
1.53	-0.33966	1.53	0.00031	1.53	-0.02121
1.531	-0.36621	1.531	-0.00015	1.531	-0.0238
1.532	-0.45532	1.532	-0.00092	1.532	-0.0296
1.533	-0.45532	1.533	0.00122	1.533	-0.02884
1.534	-0.34485	1.534	0.00168	1.534	-0.0351
1.535	-0.21667	1.535	0.00107	1.535	-0.02823
1.536	-0.16678	1.536	0.00076	1.536	-0.02228
1.537	-0.16449	1.537	0.00015	1.537	-0.02182
1.538	-0.09262	1.538	0.00015	1.538	-0.03082
1.539	-0.03403	1.539	0	1.539	-0.03464
1.54	0.0058	1.54	-0.00061	1.54	-0.04089
1.541	0.0415	1.541	-0.00092	1.541	-0.03357
1.542	0.08377	1.542	-0.00122	1.542	-0.02731
1.543	0.16037	1.543	-0.00122	1.543	-0.02777
1.544	0.25436	1.544	-0.00031	1.544	-0.03006
1.545	0.36758	1.545	-0.00153	1.545	-0.03204
1.546	0.48508	1.546	-0.00214	1.546	-0.0296
1.547	0.5365	1.547	-0.00153	1.547	-0.02914
1.548	0.46539	1.548	-0.00137	1.548	-0.02457
1.549	0.36652	1.549	-0.00244	1.549	-0.02716
1.55	0.3038	1.55	-0.0029	1.55	-0.02335
1.551	0.30411	1.551	-0.00275	1.551	-0.02319
1.552	0.32944	1.552	-0.00198	1.552	-0.0293
1.553	0.34485	1.553	-0.00092	1.553	-0.02975
1.554	0.32227	1.554	0.00031	1.554	-0.04105
1.555	0.26413	1.555	-0.00137	1.555	-0.05493
1.556	0.21591	1.556	-0.00168	1.556	-0.04272
1.557	0.20142	1.557	0.00076	1.557	-0.12482
1.558	0.11932	1.558	0.00092	1.558	-0.25223
1.559	0.03952	1.559	-0.00076	1.559	-0.19394
1.56	-0.0502	1.56	-0.00076	1.56	0.11108
1.561	-0.12802	1.561	-0.00122	1.561	0.46265
1.562	-0.20218	1.562	-0.00092	1.562	0.37704
1.563	-0.27023	1.563	0.00092	1.563	0.09476
1.564	-0.28259	1.564	-0.00061	1.564	0.06485
1.565	-0.27344	1.565	0.00046	1.565	0.08911
1.566	-0.26947	1.566	0	1.566	0.15549
1.567	-0.30106	1.567	-0.00153	1.567	0.15762
1.568	-0.3421	1.568	-0.00061	1.568	0.15518
1.569	-0.32761	1.569	-0.00137	1.569	0.13443
1.57	-0.26779	1.57	-0.00137	1.57	0.09705
1.571	-0.24048	1.571	-0.00153	1.571	0.06241
1.572	-0.21896	1.572	-0.00137	1.572	0.05127
1.573	-0.17593	1.573	0.00015	1.573	0.07004
1.574	-0.1297	1.574	0.00031	1.574	0.08209
1.575	-0.09979	1.575	-0.00107	1.575	0.09277
1.576	-0.09674	1.576	0.00061	1.576	0.08957
1.577	-0.17776	1.577	0.00015	1.577	0.07126
1.578	-0.19455	1.578	0.00015	1.578	0.02991
1.579	-0.10284	1.579	-0.00122	1.579	-0.01175
1.58	0.05325	1.58	-0.00122	1.58	-0.05142
1.581	0.13229	1.581	-0.00061	1.581	-0.07538
1.582	0.19424	1.582	0.00015	1.582	-0.09201
1.583	0.20828	1.583	0.00076	1.583	-0.1149
1.584	0.16708	1.584	-0.00244	1.584	-0.12878
1.585	0.15625	1.585	-0.0058	1.585	-0.13672
1.586	0.21332	1.586	-0.00732	1.586	-0.12802
1.587	0.3186	1.587	-0.00732	1.587	-0.11749
1.588	0.39001	1.588	-0.00549	1.588	-0.09735
1.589	0.39612	1.589	-0.00351	1.589	-0.08392
1.59	0.38635	1.59	-0.00366	1.59	-0.06699
1.591	0.32867	1.591	-0.00214	1.591	-0.05356
1.592	0.31967	1.592	-0.00351	1.592	-0.04623
1.593	0.28671	1.593	-0.00366	1.593	-0.03296
1.594	0.15411	1.594	-0.00381	1.594	-0.03204
1.595	0.04578	1.595	-0.00397	1.595	-0.02197
1.596	-0.04944	1.596	-0.00336	1.596	-0.01938
1.597	-0.11612	1.597	-0.00519	1.597	-0.02167
1.598	-0.17883	1.598	-0.00458	1.598	-0.04074
1.599	-0.18234	1.599	-0.00366	1.599	-0.05539
1.6	-0.15976	1.6	-0.00336	1.6	-0.07278
1.601	-0.18341	1.601	-0.00229	1.601	-0.08011
1.602	-0.2179	1.602	-0.00076	1.602	-0.08087
1.603	-0.30136	1.603	0.00137	1.603	-0.0769
1.604	-0.3273	1.604	0.00153	1.604	-0.06104
1.605	-0.26825	1.605	0.00153	1.605	-0.0647
1.606	-0.21164	1.606	0.00275	1.606	-0.17456
1.607	-0.16388	1.607	0.00183	1.607	-0.3157
1.608	-0.12711	1.608	0.00168	1.608	-0.46997
1.609	-0.12955	1.609	0.00336	1.609	-0.84671
1.61	-0.22919	1.61	0.00214	1.61	-1.33331
1.611	-0.22018	1.611	0.00031	1.611	0.50964
1.612	-0.168	1.612	0.00046	1.612	1.60934
1.613	-0.00336	1.613	0.00183	1.613	0.35278
1.614	0.07401	1.614	0.00031	1.614	-0.9314
1.615	-0.09598	1.615	0	1.615	-1.17218
1.616	0.03632	1.616	-0.00015	1.616	-0.77271
1.617	0.29541	1.617	-0.00092	1.617	-0.31006
1.618	0.48965	1.618	-0.00183	1.618	0.00656
1.619	0.53055	1.619	-0.00046	1.619	0.17563
1.62	0.43976	1.62	0.00015	1.62	0.23788
1.621	0.34973	1.621	-0.00031	1.621	0.25177
1.622	0.29816	1.622	-0.00046	1.622	0.24231
1.623	0.28473	1.623	0	1.623	0.22156
1.624	0.28961	1.624	0	1.624	0.20599
1.625	0.26001	1.625	0.00046	1.625	0.20493
1.626	0.20782	1.626	0.00076	1.626	0.21851
1.627	0.21042	1.627	0	1.627	0.24017
1.628	0.22171	1.628	-0.00137	1.628	0.27176
1.629	0.15289	1.629	-0.00336	1.629	0.29175
1.63	0.1413	1.63	0.00305	1.63	0.31555
1.631	0.08636	1.631	0.00778	1.631	0.32761
1.632	-0.00519	1.632	0.00458	1.632	0.32852
1.633	-0.13046	1.633	0.00092	1.633	0.32471
1.634	-0.21744	1.634	-0.00153	1.634	0.29953
1.635	-0.19424	1.635	-0.00259	1.635	0.27786
1.636	-0.1944	1.636	-0.00275	1.636	0.24658
1.637	-0.26596	1.637	-0.00183	1.637	0.20584
1.638	-0.34683	1.638	-0.00031	1.638	0.14893
1.639	-0.38589	1.639	-0.00122	1.639	0.09781
1.64	-0.34821	1.64	-0.00137	1.64	0.04898
1.641	-0.30441	1.641	-0.00259	1.641	0.02014
1.642	-0.3093	1.642	-0.00229	1.642	-0.00443
1.643	-0.31921	1.643	-0.0032	1.643	-0.02625
1.644	-0.27466	1.644	-0.00198	1.644	-0.0473
1.645	-0.25146	1.645	-0.00336	1.645	-0.05798
1.646	-0.22018	1.646	-0.00275	1.646	-0.05692
1.647	-0.21042	1.647	-0.0032	1.647	-0.05096
1.648	-0.21164	1.648	-0.00198	1.648	-0.0383
1.649	-0.14618	1.649	-0.00153	1.649	-0.03326
1.65	-0.03784	1.65	-0.00183	1.65	-0.02167
1.651	0.07462	1.651	-0.00031	1.651	-0.01312
1.652	0.11368	1.652	-0.00061	1.652	-0.00748
1.653	0.12466	1.653	-0.00168	1.653	0.00092
1.654	0.11673	1.654	-0.00015	1.654	-0.00183
1.655	0.11627	1.655	-0.00137	1.655	0.00717
1.656	0.13718	1.656	-0.00122	1.656	0.01068
1.657	0.17288	1.657	0	1.657	0.00565
1.658	0.21591	1.658	-0.00031	1.658	-0.00977
1.659	0.25482	1.659	0.00107	1.659	-0.02151
1.66	0.26337	1.66	0.00153	1.66	-0.03448
1.661	0.22385	1.661	0.00107	1.661	-0.03448
1.662	0.16464	1.662	0.00092	1.662	-0.03448
1.663	0.15656	1.663	0.00107	1.663	-0.04105
1.664	0.14633	1.664	0.00122	1.664	-0.04898
1.665	0.08789	1.665	0.00137	1.665	-0.05463
1.666	0.00397	1.666	0.00015	1.666	-0.05325
1.667	-0.0676	1.667	-0.00015	1.667	-0.04944
1.668	-0.12573	1.668	-0.00015	1.668	-0.04211
1.669	-0.16891	1.669	-0.00015	1.669	-0.04379
1.67	-0.14832	1.67	-0.00092	1.67	-0.03784
1.671	-0.11765	1.671	-0.00153	1.671	-0.03555
1.672	-0.11658	1.672	-0.00122	1.672	-0.03464
1.673	-0.13016	1.673	-0.00061	1.673	-0.0296
1.674	-0.22964	1.674	-0.00122	1.674	-0.0296
1.675	-0.30243	1.675	-0.00168	1.675	-0.01892
1.676	-0.29556	1.676	-0.00031	1.676	-0.00748
1.677	-0.27374	1.677	0.00092	1.677	-0.00732
1.678	-0.25497	1.678	-0.00137	1.678	-0.01862
1.679	-0.20294	1.679	-0.00229	1.679	-0.02441
1.68	-0.17563	1.68	-0.00229	1.68	-0.02853
1.681	-0.15869	1.681	-0.00198	1.681	-0.01968
1.682	-0.09995	1.682	-0.0032	1.682	-0.01297
1.683	-0.05157	1.683	-0.00305	1.683	-0.01282
1.684	0.06699	1.684	-0.00458	1.684	-0.01907
1.685	0.17914	1.685	-0.00427	1.685	-0.02274
1.686	0.24872	1.686	-0.00427	1.686	-0.0209
1.687	0.24551	1.687	-0.00214	1.687	-0.0177
1.688	0.23926	1.688	-0.00366	1.688	-0.01266
1.689	0.25803	1.689	-0.00275	1.689	-0.01495
1.69	0.26962	1.69	-0.00366	1.69	-0.01022
1.691	0.26978	1.691	-0.00473	1.691	-0.01068
1.692	0.29465	1.692	-0.00443	1.692	-0.00916
1.693	0.30426	1.693	-0.00305	1.693	-0.00549
1.694	0.32532	1.694	-0.00214	1.694	-0.00717
1.695	0.33203	1.695	-0.00122	1.695	0.0058
1.696	0.31967	1.696	-0.00015	1.696	0.01419
1.697	0.26672	1.697	-0.00122	1.697	0.01587
1.698	0.2623	1.698	-0.00153	1.698	0.00916
1.699	0.26306	1.699	0.00122	1.699	0.00717
1.7	0.20111	1.7	0	1.7	0.00381
1.701	0.12756	1.701	0.00061	1.701	0.01526
1.702	-0.00504	1.702	0.00183	1.702	0.02151
1.703	-0.13885	1.703	0.00229	1.703	0.02029
1.704	-0.22827	1.704	0.00122	1.704	0.01617
1.705	-0.26993	1.705	0.00046	1.705	0.01373
1.706	-0.27313	1.706	-0.00046	1.706	0.01556
1.707	-0.30273	1.707	0.00153	1.707	0.01633
1.708	-0.38544	1.708	0.00183	1.708	0.01877
1.709	-0.47424	1.709	-0.00015	1.709	0.01495
1.71	-0.49637	1.71	0.00031	1.71	0.01816
1.711	-0.38574	1.711	0.00137	1.711	0.01724
1.712	-0.25238	1.712	0.00031	1.712	0.01404
1.713	-0.18661	1.713	-0.00107	1.713	0.01862
1.714	-0.17151	1.714	-0.00153	1.714	0.0119
1.715	-0.19272	1.715	0.00015	1.715	0.0209
1.716	-0.23041	1.716	-0.00015	1.716	0.02625
1.717	-0.25711	1.717	-0.00244	1.717	0.02777
1.718	-0.28259	1.718	-0.00076	1.718	0.0177
1.719	-0.24445	1.719	-0.00107	1.719	0.0119
1.72	-0.08316	1.72	-0.00137	1.72	0.00732
1.721	0.13702	1.721	-0.00198	1.721	0.01465
1.722	0.32669	1.722	-0.00168	1.722	0.01984
1.723	0.38162	1.723	0.00031	1.723	0.01587
1.724	0.33752	1.724	0	1.724	0.0116
1.725	0.27756	1.725	0.00092	1.725	0.00641
1.726	0.25101	1.726	0.00031	1.726	0.00305
1.727	0.24567	1.727	-0.00061	1.727	0.00122
1.728	0.18158	1.728	0.00076	1.728	0.00412
1.729	0.1976	1.729	-0.00153	1.729	-0.00519
1.73	0.28442	1.73	-0.00137	1.73	-0.00412
1.731	0.39749	1.731	-0.00168	1.731	-0.00916
1.732	0.43533	1.732	-0.00198	1.732	-0.01175
1.733	0.17792	1.733	-0.00183	1.733	-0.01129
1.734	0.21408	1.734	-0.00168	1.734	-0.01816
1.735	0.34668	1.735	-0.00122	1.735	-0.01236
1.736	0.40176	1.736	-0.00122	1.736	-0.00595
1.737	0.33234	1.737	-0.00122	1.737	-0.00671
1.738	0.24246	1.738	-0.00168	1.738	-0.01724
1.739	0.12558	1.739	-0.00122	1.739	-0.02319
1.74	0.00534	1.74	-0.00122	1.74	-0.02701
1.741	-0.06287	1.741	-0.0032	1.741	-0.02014
1.742	-0.10544	1.742	-0.00244	1.742	-0.01434
1.743	-0.17517	1.743	0	1.743	-0.01907
1.744	-0.27634	1.744	0.00046	1.744	-0.02121
1.745	-0.33615	1.745	0.00061	1.745	-0.02335
1.746	-0.30228	1.746	0.00092	1.746	-0.02472
1.747	-0.2359	1.747	-0.00061	1.747	-0.02747
1.748	-0.23376	1.748	-0.00092	1.748	-0.02472
1.749	-0.28519	1.749	0.00061	1.749	-0.02869
1.75	-0.2829	1.75	0.00153	1.75	-0.0264
1.751	-0.28473	1.751	0.00122	1.751	-0.02792
1.752	-0.24704	1.752	-0.00015	1.752	-0.02991
1.753	-0.15839	1.753	0	1.753	-0.02518
1.754	-0.13748	1.754	-0.00031	1.754	-0.03174
1.755	-0.1152	1.755	-0.00046	1.755	-0.02319
1.756	-0.04486	1.756	-0.00076	1.756	-0.01953
1.757	0.05463	1.757	0	1.757	-0.02289
1.758	0.11566	1.758	-0.00046	1.758	-0.05447
1.759	0.10361	1.759	-0.00061	1.759	-0.06531
1.76	0.03342	1.76	0.00076	1.76	-0.1033
1.761	-0.03372	1.761	0.00076	1.761	-0.22949
1.762	-0.01022	1.762	-0.00061	1.762	-0.24307
1.763	0.10178	1.763	-0.00153	1.763	0.0032
1.764	0.2124	1.764	-0.00214	1.764	0.3595
1.765	0.30685	1.765	-0.00229	1.765	0.45349
1.766	0.33005	1.766	-0.00137	1.766	0.14099
1.767	0.336	1.767	0.00076	1.767	0.04425
1.768	0.30243	1.768	0.00153	1.768	0.0705
1.769	0.29327	1.769	-0.00183	1.769	0.12863
1.77	0.23849	1.77	-0.00397	1.77	0.15335
1.771	0.11932	1.771	-0.00824	1.771	0.14374
1.772	0.01984	1.772	-0.00961	1.772	0.13153
1.773	-0.06531	1.773	-0.00046	1.773	0.09857
1.774	-0.14221	1.774	-0.00076	1.774	0.05997
1.775	-0.23895	1.775	-0.00305	1.775	0.05035
1.776	-0.3009	1.776	-0.00519	1.776	0.06836
1.777	-0.31815	1.777	-0.00427	1.777	0.08926
1.778	-0.30807	1.778	-0.0029	1.778	0.09079
1.779	-0.33447	1.779	-0.00397	1.779	0.08057
1.78	-0.3949	1.78	-0.00412	1.78	0.05737
1.781	-0.4126	1.781	-0.00351	1.781	0.03815
1.782	-0.33035	1.782	-0.00336	1.782	0.00595
1.783	-0.26443	1.783	-0.00488	1.783	-0.03098
1.784	-0.23697	1.784	-0.00473	1.784	-0.06851
1.785	-0.21179	1.785	-0.00488	1.785	-0.09872
1.786	-0.20996	1.786	-0.00412	1.786	-0.11963
1.787	-0.24002	1.787	-0.0029	1.787	-0.12802
1.788	-0.25497	1.788	-0.00168	1.788	-0.12909
1.789	-0.2507	1.789	-0.00092	1.789	-0.13123
1.79	-0.21591	1.79	-0.00137	1.79	-0.11993
1.791	-0.112	1.791	0.00153	1.791	-0.11322
1.792	0.00961	1.792	0.00214	1.792	-0.09628
1.793	0.12589	1.793	0.00061	1.793	-0.07401
1.794	0.18356	1.794	0.00107	1.794	-0.06149
1.795	0.19791	1.795	0.00137	1.795	-0.03922
1.796	0.18173	1.796	0.00137	1.796	-0.02182
1.797	0.1535	1.797	0.00275	1.797	-0.01205
1.798	0.15106	1.798	0.00168	1.798	-0.01526
1.799	0.17181	1.799	0.00107	1.799	-0.02472
1.8	0.20691	1.8	0.00031	1.8	-0.0325
1.801	0.25085	1.801	0.00107	1.801	-0.03265
1.802	0.26901	1.802	0.00153	1.802	-0.03738
1.803	0.23575	1.803	0	1.803	-0.05051
1.804	0.22552	1.804	0.00107	1.804	-0.06973
1.805	0.23804	1.805	0.00046	1.805	-0.08286
1.806	0.15381	1.806	-0.00061	1.806	-0.0824
1.807	0.08423	1.807	0.00092	1.807	-0.06851
1.808	0.00504	1.808	0.00137	1.808	-0.05051
1.809	-0.05585	1.809	-0.00076	1.809	-0.13031
1.81	-0.15259	1.81	-0.00076	1.81	-0.27451
1.811	-0.18845	1.811	-0.00198	1.811	-0.41504
1.812	-0.15594	1.812	-0.00153	1.812	-0.69809
1.813	-0.13	1.813	-0.00015	1.813	-1.25641
1.814	-0.13824	1.814	0.00031	1.814	-0.24139
1.815	-0.1738	1.815	-0.00061	1.815	1.59821
1.816	-0.16556	1.816	0.00031	1.816	0.88058
1.817	-0.12711	1.817	-0.00168	1.817	-0.60379
1.818	-0.06393	1.818	-0.00061	1.818	-1.19049
1.819	-0.03464	1.819	0.00031	1.819	-0.93735
1.82	0.00153	1.82	0	1.82	-0.46707
1.821	-0.03387	1.821	-0.00015	1.821	-0.08438
1.822	-0.14557	1.822	-0.00015	1.822	0.1413
1.823	-0.18158	1.823	0.00076	1.823	0.23743
1.824	-0.12558	1.824	-0.00107	1.824	0.25665
1.825	-0.04822	1.825	-0.00137	1.825	0.24292
1.826	0.04333	1.826	-0.00153	1.826	0.22217
1.827	0.177	1.827	-0.00198	1.827	0.20615
1.828	0.27725	1.828	-0.00198	1.828	0.2066
1.829	0.32425	1.829	0	1.829	0.21118
1.83	0.33707	1.83	-0.00229	1.83	0.23224
1.831	0.2858	1.831	-0.00259	1.831	0.25269
1.832	0.22507	1.832	-0.00244	1.832	0.27695
1.833	0.21088	1.833	-0.00137	1.833	0.29953
1.834	0.19745	1.834	-0.00153	1.834	0.31433
1.835	0.2063	1.835	-0.00122	1.835	0.32944
1.836	0.22247	1.836	-0.00076	1.836	0.3334
1.837	0.18204	1.837	-0.00046	1.837	0.3186
1.838	0.14297	1.838	-0.00031	1.838	0.28427
1.839	0.13382	1.839	-0.00046	1.839	0.24536
1.84	0.20935	1.84	-0.00122	1.84	0.20172
1.841	0.21011	1.841	-0.00076	1.841	0.16556
1.842	0.14954	1.842	-0.00061	1.842	0.12527
1.843	0.05661	1.843	0	1.843	0.07599
1.844	-0.02335	1.844	-0.00092	1.844	0.03372
1.845	-0.09277	1.845	-0.00046	1.845	-0.00351
1.846	-0.17487	1.846	0.00076	1.846	-0.03113
1.847	-0.19714	1.847	-0.00137	1.847	-0.05173
1.848	-0.13062	1.848	0.00031	1.848	-0.0589
1.849	-0.12772	1.849	-0.00122	1.849	-0.06607
1.85	-0.28488	1.85	0.00031	1.85	-0.06073
1.851	-0.42999	1.851	-0.00198	1.851	-0.05981
1.852	-0.40695	1.852	-0.00198	1.852	-0.05157
1.853	-0.26596	1.853	-0.00015	1.853	-0.03922
1.854	-0.12283	1.854	-0.00092	1.854	-0.03006
1.855	-0.33386	1.855	-0.00122	1.855	-0.0116
1.856	-0.4361	1.856	-0.00031	1.856	0.00259
1.857	-0.24857	1.857	-0.00046	1.857	0.00961
1.858	-0.05692	1.858	-0.00061	1.858	0
1.859	0.03845	1.859	-0.00229	1.859	-0.00717
1.86	0.11475	1.86	-0.00229	1.86	-0.01175
1.861	0.18723	1.861	-0.00198	1.861	-0.00732
1.862	0.24704	1.862	-0.00122	1.862	-0.01038
1.863	0.28015	1.863	-0.00122	1.863	-0.01831
1.864	0.27252	1.864	-0.00076	1.864	-0.0293
1.865	0.27191	1.865	0.00046	1.865	-0.03937
1.866	0.271	1.866	0.00061	1.866	-0.04593
1.867	0.26596	1.867	-0.00092	1.867	-0.04959
1.868	0.271	1.868	-0.00351	1.868	-0.04776
1.869	0.31693	1.869	-0.00519	1.869	-0.05173
1.87	0.37552	1.87	-0.0058	1.87	-0.04623
1.871	0.42328	1.871	-0.00534	1.871	-0.04745
1.872	0.40955	1.872	-0.00412	1.872	-0.04364
1.873	0.35492	1.873	-0.00381	1.873	-0.03906
1.874	0.26321	1.874	-0.00061	1.874	-0.03677
1.875	0.21698	1.875	0.00015	1.875	-0.02213
1.876	0.19379	1.876	-0.00214	1.876	-0.00885
1.877	0.09186	1.877	-0.00305	1.877	-0.00381
1.878	0.00107	1.878	-0.00443	1.878	-0.00992
1.879	-0.13138	1.879	-0.00229	1.879	-0.01541
1.88	-0.24704	1.88	-0.00244	1.88	-0.0174
1.881	-0.37872	1.881	-0.00275	1.881	-0.0058
1.882	-0.44373	1.882	-0.00259	1.882	-0.00229
1.883	-0.42648	1.883	-0.00305	1.883	-0.00336
1.884	-0.35538	1.884	-0.00122	1.884	-0.009
1.885	-0.30243	1.885	0.00015	1.885	-0.01068
1.886	-0.27054	1.886	0.00122	1.886	-0.01282
1.887	-0.27985	1.887	0.00076	1.887	-0.01389
1.888	-0.27313	1.888	0.00092	1.888	-0.0119
1.889	-0.23697	1.889	0.00275	1.889	-0.01678
1.89	-0.24445	1.89	0.00122	1.89	-0.01389
1.891	-0.22018	1.891	0.00183	1.891	-0.01633
1.892	-0.17426	1.892	0.00198	1.892	-0.01495
1.893	-0.15976	1.893	0.00183	1.893	-0.01266
1.894	-0.16327	1.894	0.00092	1.894	-0.01328
1.895	-0.1796	1.895	0.00107	1.895	-0.00183
1.896	-0.15228	1.896	0.00259	1.896	0.0061
1.897	-0.12146	1.897	0.00198	1.897	0.00748
1.898	-0.06454	1.898	0.00183	1.898	0.00229
1.899	0.03723	1.899	0.00168	1.899	-0.00076
1.9	0.12268	1.9	0.00076	1.9	-0.00092
1.901	0.17838	1.901	-0.00061	1.901	0.009
1.902	0.13733	1.902	-0.00031	1.902	0.01465
1.903	0.07629	1.903	0.00015	1.903	0.01389
1.904	0.07645	1.904	-0.00046	1.904	0.01114
1.905	0.11124	1.905	-0.00107	1.905	0.009
1.906	0.17471	1.906	-0.00092	1.906	0.00824
1.907	0.21332	1.907	-0.00198	1.907	0.00748
1.908	0.17517	1.908	-0.00153	1.908	0.01144
1.909	0.08682	1.909	-0.00031	1.909	0.00717
1.91	0.04486	1.91	0.00015	1.91	0.009
1.911	0.08209	1.911	-0.00168	1.911	0.00259
1.912	0.0351	1.912	-0.00183	1.912	0.00168
1.913	-0.00565	1.913	0.00031	1.913	0.00534
1.914	-0.07324	1.914	0	1.914	0.00275
1.915	-0.11978	1.915	0	1.915	0.01068
1.916	-0.159	1.916	-0.00015	1.916	0.0177
1.917	-0.20493	1.917	-0.00015	1.917	0.02014
1.918	-0.19974	1.918	0.00031	1.918	0.01068
1.919	-0.17029	1.919	-0.00137	1.919	0.00458
1.92	-0.18692	1.92	-0.00229	1.92	0.00397
1.921	-0.28915	1.921	-0.00153	1.921	0.01465
1.922	-0.31464	1.922	-0.00046	1.922	0.01907
1.923	-0.24078	1.923	-0.00305	1.923	0.0177
1.924	-0.1355	1.924	-0.00305	1.924	0.01251
1.925	-0.09811	1.925	-0.00214	1.925	0.00793
1.926	-0.10681	1.926	-0.00244	1.926	0.00809
1.927	-0.10529	1.927	-0.00259	1.927	0.009
1.928	-0.0769	1.928	-0.00168	1.928	0.009
1.929	-0.0174	1.929	-0.00259	1.929	0.00488
1.93	-0.00488	1.93	-0.00137	1.93	0.00656
1.931	-0.03616	1.931	-0.00061	1.931	-0.00015
1.932	0.03128	1.932	-0.00076	1.932	-0.00259
1.933	0.16418	1.933	0.00031	1.933	-0.00397
1.934	0.32242	1.934	-0.00122	1.934	-0.00793
1.935	0.41275	1.935	-0.00092	1.935	0.00076
1.936	0.43839	1.936	0	1.936	0.00458
1.937	0.40192	1.937	0	1.937	0.00244
1.938	0.33661	1.938	0.00015	1.938	-0.00702
1.939	0.28748	1.939	0.00046	1.939	-0.01343
1.94	0.30548	1.94	0.00061	1.94	-0.01556
1.941	0.3392	1.941	0	1.941	-0.0058
1.942	0.34897	1.942	-0.00092	1.942	-0.00488
1.943	0.32059	1.943	0.00076	1.943	-0.00748
1.944	0.28305	1.944	0.00046	1.944	-0.01236
1.945	0.23102	1.945	0.00031	1.945	-0.01617
1.946	0.23712	1.946	-0.00092	1.946	-0.01617
1.947	0.22141	1.947	-0.00137	1.947	-0.01633
1.948	0.14755	1.948	-0.00153	1.948	-0.01572
1.949	0.07294	1.949	-0.00183	1.949	-0.02228
1.95	-0.02274	1.95	0.00015	1.95	-0.01816
1.951	-0.10895	1.951	-0.00153	1.951	-0.0238
1.952	-0.21011	1.952	-0.00107	1.952	-0.02716
1.953	-0.25146	1.953	-0.00305	1.953	-0.02457
1.954	-0.24017	1.954	-0.00259	1.954	-0.0267
1.955	-0.22766	1.955	-0.00229	1.955	-0.01846
1.956	-0.21362	1.956	-0.00122	1.956	-0.01373
1.957	-0.27481	1.957	-0.00122	1.957	-0.01694
1.958	-0.33325	1.958	-0.00076	1.958	-0.02686
1.959	-0.2951	1.959	0.00046	1.959	-0.03815
1.96	-0.21423	1.96	0.00137	1.96	-0.05447
1.961	-0.20615	1.961	-0.00031	1.961	-0.06332
1.962	-0.24536	1.962	-0.00549	1.962	-0.0589
1.963	-0.29129	1.963	-0.00626	1.963	-0.17975
1.964	-0.31723	1.964	-0.00702	1.964	-0.27359
1.965	-0.29541	1.965	-0.00519	1.965	-0.13214
1.966	-0.25467	1.966	-0.00214	1.966	0.20966
1.967	-0.15167	1.967	-0.00122	1.967	0.48691
1.968	-0.07477	1.968	-0.00076	1.968	0.26001
1.969	-0.07736	1.969	-0.00015	1.969	0.04333
1.97	-0.04562	1.97	-0.00214	1.97	0.05188
1.971	0.02213	1.971	-0.0032	1.971	0.09064
1.972	0.14816	1.972	-0.00381	1.972	0.14236
1.973	0.24277	1.973	-0.00397	1.973	0.13702
1.974	0.25879	1.974	-0.0032	1.974	0.13138
1.975	0.2417	1.975	-0.00214	1.975	0.11658
1.976	0.27023	1.976	-0.00198	1.976	0.08392
1.977	0.29724	1.977	-0.0029	1.977	0.05432
1.978	0.24139	1.978	-0.00198	1.978	0.05005
1.979	0.103	1.979	0	1.979	0.06226
1.98	0.07111	1.98	0.00031	1.98	0.07629
1.981	0.15411	1.981	0.00092	1.981	0.08789
1.982	0.28137	1.982	0.00183	1.982	0.07736
1.983	0.19577	1.983	0.00107	1.983	0.0502
1.984	-0.09537	1.984	0.00153	1.984	0.0145
1.985	-0.06561	1.985	0.00244	1.985	-0.02441
1.986	0.12375	1.986	0.00259	1.986	-0.05936
1.987	0.1799	1.987	0.00137	1.987	-0.08652
1.988	0.12512	1.988	0.00031	1.988	-0.10849
1.989	0.05783	1.989	0.00183	1.989	-0.12634
1.99	-0.01862	1.99	0.00122	1.99	-0.13092
1.991	-0.08667	1.991	0.00046	1.991	-0.1355
1.992	-0.19058	1.992	0.00046	1.992	-0.12665
1.993	-0.23407	1.993	-0.00168	1.993	-0.11597
1.994	-0.18127	1.994	-0.00076	1.994	-0.09949
1.995	-0.10941	1.995	0	1.995	-0.06943
1.996	-0.05234	1.996	0.00061	1.996	-0.04944
1.997	-0.03311	1.997	-0.00107	1.997	-0.03693
[truncated: 63,536 more rows]

## Sheet: Figure 4h
Time	ECG	Time	ECG	Time	ECG	Time	ECG	Time	ECG	Time	ECG
s		s		s		s		s		s
1.1 Not aligned to real timeline. For differentiation only.		1.2		1.3		2.1		2.2		2.3
0.001	-0.02914	0.001	-0.000617858	0.001	-0.0354	0.001	-0.25894	0.001	-0.00229	0.001	0.01587
0.002	0.11963	0.002	-0.00052966	0.002	-0.03494	0.002	-0.21591	0.002	-0.00183	0.002	0.01373
0.003	0.38651	0.003	-0.000441463	0.003	-0.03021	0.003	-0.12741	0.003	-0.00076	0.003	0.00793
0.004	0.62103	0.004	-0.000353266	0.004	-0.02609	0.004	-0.03342	0.004	-0.00061	0.004	0.0058
0.005	0.54428	0.005	-0.000265068	0.005	-0.01617	0.005	-0.0351	0.005	-0.00092	0.005	0.0087
0.006	0.39398	0.006	-0.000176871	0.006	-0.01617	0.006	-0.11246	0.006	-0.00183	0.006	0.01144
0.007	0.30167	0.007	-8.86736e-05	0.007	-0.01099	0.007	-0.13229	0.007	-0.00092	0.007	0.01282
0.008	0.17761	0.008	-4.76183e-07	0.008	-0.01022	0.008	-0.0499	0.008	-0.00168	0.008	0.00839
0.009	0.10452	0.009	8.77212e-05	0.009	-0.00763	0.009	0.07736	0.009	-0.00015	0.009	0.00961
0.01	0.10437	0.01	0.000175919	0.01	-0.00381	0.01	0.13214	0.01	0.00015	0.01	0.0029
0.011	0.1442	0.011	0.000264116	0.011	-0.00259	0.011	-0.05234	0.011	-0.00061	0.011	0.00275
0.012	0.16647	0.012	0.000352313	0.012	0.00809	0.012	-0.233	0.012	-0.00092	0.012	-0.00183
0.013	0.23453	0.013	0.000440511	0.013	0.01556	0.013	-0.25742	0.013	-0.00183	0.013	0.00137
0.014	0.28061	0.014	0.000528708	0.014	0.0177	0.014	-0.20401	0.014	-0.00153	0.014	0.01038
0.015	0.23041	0.015	0.000616905	0.015	0.00702	0.015	-0.15289	0.015	-0.00015	0.015	0.01389
0.016	0.15839	0.016	0.000705103	0.016	0.00443	0.016	-0.14099	0.016	-0.00061	0.016	0.01358
0.017	0.16541	0.017	0.0007933	0.017	0.00458	0.017	-0.16724	0.017	-0.00092	0.017	0.00168
0.018	0.20554	0.018	0.000881497	0.018	0.01221	0.018	-0.186	0.018	-0.00107	0.018	-0.00198
0.019	0.1152	0.019	0.000969695	0.019	0.01694	0.019	-0.21088	0.019	-0.00076	0.019	-0.00122
0.02	-0.08789	0.02	0.00105789	0.02	0.01923	0.02	-0.22476	0.02	-0.00122	0.02	0.00702
0.021	-0.23651	0.021	0.00114609	0.021	0.01526	0.021	-0.22644	0.021	-0.00137	0.021	0.01083
0.022	-0.31158	0.022	0.00123429	0.022	0.01587	0.022	-0.22476	0.022	-0.00107	0.022	0.01038
0.023	-0.30258	0.023	0.00132248	0.023	0.0174	0.023	-0.24231	0.023	-0.00168	0.023	0.00595
0.024	-0.14572	0.024	0.00125613	0.024	0.01663	0.024	-0.24292	0.024	-0.00214	0.024	0.00488
0.025	-0.08713	0.025	0.00118977	0.025	0.01984	0.025	-0.22034	0.025	-0.00183	0.025	0.0032
0.026	-0.14435	0.026	0.00112342	0.026	0.01541	0.026	-0.17807	0.026	-0.00153	0.026	0.00488
0.027	-0.25757	0.027	0.00105706	0.027	0.02075	0.027	-0.14786	0.027	-0.00122	0.027	0.00473
0.028	-0.28473	0.028	0.000990705	0.028	0.01526	0.028	-0.13672	0.028	-0.00168	0.028	-0.00107
0.029	-0.29312	0.029	0.00092435	0.029	0.01328	0.029	-0.1239	0.029	-0.00076	0.029	0.00153
0.03	-0.25787	0.03	0.000857994	0.03	0.01129	0.03	-0.13168	0.03	-0.00153	0.03	-0.00183
0.031	-0.18768	0.031	0.000791638	0.031	0.01083	0.031	-0.09033	0.031	-0.00198	0.031	-0.00275
0.032	-0.16724	0.032	0.000725282	0.032	0.02121	0.032	0.01419	0.032	-0.00183	0.032	-0.0061
0.033	-0.1358	0.033	0.000658927	0.033	0.02396	0.033	0.29022	0.033	-0.00137	0.033	-0.00214
0.034	-0.04013	0.034	0.000592571	0.034	0.0238	0.034	0.51361	0.034	-0.00198	0.034	0.01007
0.035	0.03998	0.035	0.000526215	0.035	0.01144	0.035	0.48996	0.035	-0.00137	0.035	0.01221
0.036	0.08362	0.036	0.000459859	0.036	0.00763	0.036	0.50507	0.036	-0.00061	0.036	0.00671
0.037	0.23697	0.037	0.000393504	0.037	0.00549	0.037	0.58624	0.037	-0.00092	0.037	-0.00275
0.038	0.49316	0.038	0.000327148	0.038	0.00885	0.038	0.52292	0.038	0.00046	0.038	-0.00595
0.039	0.67291	0.039	0.000260792	0.039	0.01099	0.039	0.3244	0.039	-0.00015	0.039	-0.00778
0.04	0.54169	0.04	0.000194436	0.04	0.00809	0.04	0.16907	0.04	0.00015	0.04	-0.00015
0.041	0.17807	0.041	0.000128081	0.041	0.00351	0.041	0.10727	0.041	0	0.041	-0.00259
0.042	-0.26138	0.042	6.17247e-05	0.042	-0.00031	0.042	0.12207	0.042	-0.00031	0.042	-0.02228
0.043	-0.71487	0.043	-4.63103e-06	0.043	-0.00015	0.043	0.16144	0.043	-0.00214	0.043	-0.00885
0.044	-0.90866	0.044	-7.09868e-05	0.044	-0.00076	0.044	0.20493	0.044	-0.00092	0.044	-0.03204
0.045	-0.72754	0.045	-0.000137343	0.045	0.00381	0.045	0.2179	0.045	-0.00015	0.045	-0.16953
0.046	-0.44968	0.046	-0.000203698	0.046	-0.00351	0.046	0.20844	0.046	-0.00153	0.046	-0.20798
0.047	-0.13596	0.047	-0.000270054	0.047	-0.00351	0.047	0.16754	0.047	-0.00015	0.047	-0.03021
0.048	0.05127	0.048	-0.00033641	0.048	-0.00687	0.048	0.09338	0.048	-0.00092	0.048	0.30563
0.049	0.08072	0.049	-0.000402766	0.049	-0.0116	0.049	0.02335	0.049	-0.00061	0.049	0.44174
0.05	0.07523	0.05	-0.000469121	0.05	-0.01068	0.05	-0.03754	0.05	0.00015	0.05	0.12619
0.051	0.0267	0.051	-0.000535477	0.051	-0.00961	0.051	-0.07187	0.051	-0.00031	0.051	-0.01587
0.052	-0.04486	0.052	-0.000601833	0.052	0.00122	0.052	-0.10452	0.052	-0.00137	0.052	-0.02747
0.053	-0.1297	0.053	-0.000668189	0.053	0.00473	0.053	-0.14267	0.053	0.00015	0.053	0.04471
0.054	-0.12589	0.054	-0.000734544	0.054	0.00702	0.054	-0.18005	0.054	-0.00122	0.054	0.13229
0.055	-0.08423	0.055	-0.0008009	0.055	-0.00992	0.055	-0.18478	0.055	-0.00183	0.055	0.16724
0.056	-0.10849	0.056	-0.000867256	0.056	-0.00961	0.056	-0.17059	0.056	-0.00107	0.056	0.16251
0.057	-0.09995	0.057	-0.000933612	0.057	-0.00717	0.057	-0.1297	0.057	-0.00168	0.057	0.16006
0.058	-0.02777	0.058	-0.000999968	0.058	0.00046	0.058	-0.05936	0.058	-0.00137	0.058	0.17151
0.059	0.06195	0.059	-0.00106632	0.059	0.00763	0.059	0.01785	0.059	-0.00198	0.059	0.16464
0.06	0.14206	0.06	-0.00113268	0.06	0.00687	0.06	0.06577	0.06	-0.00015	0.06	0.14771
0.061	0.11078	0.061	-0.00119903	0.061	0.00534	0.061	0.10284	0.061	-0.00031	0.061	0.11963
0.062	0.06409	0.062	-0.00126539	0.062	0.00183	0.062	0.13016	0.062	-0.00153	0.062	0.09277
0.063	0.11566	0.063	-0.00133175	0.063	-0.00229	0.063	0.13992	0.063	-0.00076	0.063	0.06653
0.064	0.21332	0.064	-0.0013981	0.064	-0.00565	0.064	0.14923	0.064	-0.00214	0.064	0.04868
0.065	0.2121	0.065	-0.00146446	0.065	-0.00839	0.065	0.11108	0.065	-0.00183	0.065	0.03128
0.066	0.13336	0.066	-0.00153081	0.066	-0.02762	0.066	0.0415	0.066	-0.00153	0.066	0.01617
0.067	0.16022	0.067	-0.00159717	0.067	-0.02335	0.067	-0.04059	0.067	-0.00137	0.067	-0.00366
0.068	0.27039	0.068	-0.00166353	0.068	-0.05051	0.068	-0.10773	0.068	0	0.068	-0.0293
0.069	0.32959	0.069	-0.00172988	0.069	-0.17029	0.069	-0.15396	0.069	-0.00168	0.069	-0.04974
0.07	0.30548	0.07	-0.00179624	0.07	-0.22781	0.07	-0.19928	0.07	-0.00214	0.07	-0.07599
0.071	0.20721	0.071	-0.00186259	0.071	-0.09735	0.071	-0.23224	0.071	-0.00168	0.071	-0.09308
0.072	0.09338	0.072	-0.00192895	0.072	0.2356	0.072	-0.28275	0.072	-0.00015	0.072	-0.11063
0.073	0.07706	0.073	-0.0019953	0.073	0.45059	0.073	-0.36453	0.073	-0.00168	0.073	-0.11795
0.074	0.25345	0.074	-0.00206166	0.074	0.18494	0.074	-0.43259	0.074	0.00015	0.074	-0.11398
0.075	0.44312	0.075	-0.00212802	0.075	0.00687	0.075	-0.44418	0.075	-0.00107	0.075	-0.11047
0.076	0.45792	0.076	-0.00219437	0.076	-0.02609	0.076	-0.41595	0.076	-0.00122	0.076	-0.1091
0.077	0.37735	0.077	-0.00226073	0.077	0.02441	0.077	-0.392	0.077	-0.00168	0.077	-0.11429
0.078	0.24429	0.078	-0.00232708	0.078	0.11047	0.078	-0.40878	0.078	-0.00198	0.078	-0.10818
0.079	0.0592	0.079	-0.00239344	0.079	0.15137	0.079	-0.44785	0.079	0.00015	0.079	-0.09354
0.08	-0.09293	0.08	-0.00245979	0.08	0.15839	0.08	-0.48218	0.08	-0.00092	0.08	-0.07523
0.081	-0.17197	0.081	-0.00252615	0.081	0.14648	0.081	-0.46036	0.081	-0.00015	0.081	-0.05829
0.082	-0.1712	0.082	-0.00259251	0.082	0.16083	0.082	-0.37491	0.082	-0.00061	0.082	-0.05081
0.083	-0.16342	0.083	-0.00265886	0.083	0.16342	0.083	-0.27771	0.083	-0.00061	0.083	-0.047
0.084	-0.08667	0.084	-0.00272522	0.084	0.14175	0.084	-0.19257	0.084	-0.00031	0.084	-0.04227
0.085	-0.00336	0.085	-0.00279157	0.085	0.11169	0.085	-0.14328	0.085	-0.00198	0.085	-0.03998
0.086	0.03571	0.086	-0.00285793	0.086	0.07919	0.086	-0.1384	0.086	-0.00183	0.086	-0.03464
0.087	0.14099	0.087	-0.00292428	0.087	0.05997	0.087	-0.08575	0.087	-0.00076	0.087	-0.03738
0.088	0.29541	0.088	-0.00291291	0.088	0.03723	0.088	0.06317	0.088	-0.00168	0.088	-0.04532
0.089	0.33081	0.089	-0.00290154	0.089	0.01785	0.089	0.44846	0.089	-0.00137	0.089	-0.04837
0.09	0.19608	0.09	-0.00289016	0.09	-0.00122	0.09	0.70175	0.09	-0.00214	0.09	-0.05966
0.091	0.03815	0.091	-0.00287879	0.091	-0.02197	0.091	0.64194	0.091	-0.00229	0.091	-0.06607
0.092	-0.16861	0.092	-0.00286742	0.092	-0.03479	0.092	0.49606	0.092	-0.00198	0.092	-0.07126
0.093	-0.56519	0.093	-0.00285604	0.093	-0.05142	0.093	0.49072	0.093	-0.00031	0.093	-0.05371
0.094	-0.78659	0.094	-0.00284467	0.094	-0.07401	0.094	0.59021	0.094	-0.00076	0.094	-0.00397
0.095	-0.8226	0.095	-0.00283329	0.095	-0.11047	0.095	0.5043	0.095	-0.00031	0.095	0.04303
0.096	-0.78735	0.096	-0.00282192	0.096	-0.12741	0.096	0.29602	0.096	-0.00015	0.096	-0.00229
0.097	-0.793	0.097	-0.00281055	0.097	-0.13519	0.097	0.14969	0.097	-0.00015	0.097	-0.10452
0.098	-0.63629	0.098	-0.00279917	0.098	-0.13382	0.098	0.12802	0.098	-0.00122	0.098	-0.23621
0.099	-0.39001	0.099	-0.0027878	0.099	-0.13031	0.099	0.17548	0.099	-0.00168	0.099	-0.50079
0.1	-0.22568	0.1	-0.00277642	0.1	-0.12939	0.1	0.22095	0.1	-0.00183	0.1	-0.90897
0.101	-0.15869	0.101	-0.00276505	0.101	-0.12756	0.101	0.24292	0.101	-0.00092	0.101	-1.08276
0.102	-0.11841	0.102	-0.00275368	0.102	-0.11871	0.102	0.24155	0.102	0	0.102	0.31097
0.103	-0.08148	0.103	-0.0027423	0.103	-0.10788	0.103	0.21347	0.103	-0.00214	0.103	0.94421
0.104	-0.08972	0.104	-0.00273093	0.104	-0.09308	0.104	0.18219	0.104	-0.00183	0.104	0.0032
0.105	0.01419	0.105	-0.00271955	0.105	-0.07828	0.105	0.12756	0.105	-0.00229	0.105	-0.51086
0.106	0.09262	0.106	-0.00270818	0.106	-0.07233	0.106	0.07919	0.106	-0.00168	0.106	-0.4657
0.107	0.08057	0.107	-0.00269681	0.107	-0.06027	0.107	0.03159	0.107	-0.00183	0.107	-0.26443
0.108	0.01053	0.108	-0.00268543	0.108	-0.05417	0.108	-0.02106	0.108	-0.00153	0.108	-0.09827
0.109	-0.01953	0.109	-0.00267406	0.109	-0.05096	0.109	-0.05981	0.109	-0.00015	0.109	0.00336
0.11	-0.04959	0.11	-0.00266268	0.11	-0.05051	0.11	-0.09537	0.11	-0.00015	0.11	0.04395
0.111	0.0386	0.111	-0.00265131	0.111	-0.04868	0.111	-0.1091	0.111	-0.00122	0.111	0.06393
0.112	0.18311	0.112	-0.00263994	0.112	-0.04181	0.112	-0.09781	0.112	-0.00214	0.112	0.06424
0.113	0.23407	0.113	-0.00262856	0.113	-0.0415	0.113	-0.07797	0.113	-0.00046	0.113	0.07126
0.114	0.28488	0.114	-0.00261719	0.114	-0.04333	0.114	-0.05325	0.114	-0.00214	0.114	0.09201
0.115	0.30121	0.115	-0.00260582	0.115	-0.05981	0.115	-0.01846	0.115	0.00031	0.115	0.11826
0.116	0.33905	0.116	-0.00259444	0.116	-0.07034	0.116	0.01617	0.116	-0.00015	0.116	0.14359
0.117	0.36667	0.117	-0.00258307	0.117	-0.06912	0.117	0.04837	0.117	0	0.117	0.16129
0.118	0.3978	0.118	-0.00257169	0.118	-0.04105	0.118	0.0798	0.118	-0.00031	0.118	0.18173
0.119	0.41214	0.119	-0.00256032	0.119	-0.00061	0.119	0.10086	0.119	-0.00183	0.119	0.21545
0.12	0.52399	0.12	-0.00254895	0.12	-0.02274	0.12	0.09445	0.12	-0.00214	0.12	0.25925
0.121	0.59631	0.121	-0.00253757	0.121	-0.13153	0.121	0.07294	0.121	-0.00214	0.121	0.29465
0.122	0.50385	0.122	-0.0025262	0.122	-0.26642	0.122	0.05966	0.122	-0.00198	0.122	0.30746
0.123	0.62195	0.123	-0.00251482	0.123	-0.38391	0.123	0.02029	0.123	-0.00046	0.123	0.29953
0.124	1.00372	0.124	-0.00250345	0.124	-0.5658	0.124	0.00244	0.124	-0.00198	0.124	0.2774
0.125	1.10764	0.125	-0.00249208	0.125	-0.81238	0.125	-0.11292	0.125	-0.00198	0.125	0.24277
0.126	0.73242	0.126	-0.0024807	0.126	-0.33661	0.126	-0.25574	0.126	-0.00122	0.126	0.20157
0.127	0.20798	0.127	-0.00246933	0.127	0.8432	0.127	-0.31006	0.127	-0.00107	0.127	0.1593
0.128	-0.2243	0.128	-0.00245795	0.128	0.3392	0.128	-0.27664	0.128	-0.00107	0.128	0.11505
0.129	-0.42694	0.129	-0.00244658	0.129	-0.3598	0.129	-0.19638	0.129	-0.00107	0.129	0.08438
0.13	-0.48798	0.13	-0.00243521	0.13	-0.48706	0.13	-0.20294	0.13	-0.00031	0.13	0.05615
0.131	-0.48096	0.131	-0.00242383	0.131	-0.33401	0.131	-0.36392	0.131	-0.00153	0.131	0.04135
0.132	-0.40375	0.132	-0.00241246	0.132	-0.14175	0.132	-0.49179	0.132	-0.00015	0.132	0.03159
0.133	-0.23224	0.133	-0.00240108	0.133	-0.0058	0.133	-0.46432	0.133	-0.00214	0.133	0.03174
0.134	-0.12299	0.134	-0.00238971	0.134	0.06836	0.134	-0.37613	0.134	-0.00015	0.134	0.04028
0.135	-0.08957	0.135	-0.00237834	0.135	0.09552	0.135	-0.31616	0.135	-0.00214	0.135	0.04456
0.136	-0.06104	0.136	-0.00236696	0.136	0.10986	0.136	-0.33249	0.136	-0.00229	0.136	0.03906
0.137	-0.06866	0.137	-0.00235559	0.137	0.12131	0.137	-0.35889	0.137	-0.00198	0.137	0.03128
0.138	-0.16129	0.138	-0.00234421	0.138	0.14587	0.138	-0.36102	0.138	-0.00031	0.138	0.02106
0.139	-0.44769	0.139	-0.00233284	0.139	0.17075	0.139	-0.36392	0.139	-0.00076	0.139	0.01648
0.14	-0.84564	0.14	-0.00232147	0.14	0.18707	0.14	-0.37125	0.14	-0.00076	0.14	0.01526
0.141	-1.14517	0.141	-0.00231009	0.141	0.20447	0.141	-0.39993	0.141	-0.00229	0.141	0.00626
0.142	-1.13068	0.142	-0.00229872	0.142	0.2211	0.142	-0.20142	0.142	-0.00031	0.142	-0.00992
0.143	-0.95627	0.143	-0.00228735	0.143	0.23499	0.143	0.22751	0.143	-0.00153	0.143	-0.02686
0.144	-0.73181	0.144	-0.00227597	0.144	0.24643	0.144	0.69763	0.144	-0.00015	0.144	-0.03998
0.145	-0.46234	0.145	-0.0022646	0.145	0.24872	0.145	0.87936	0.145	-0.00229	0.145	-0.05219
0.146	-0.24353	0.146	-0.00225322	0.146	0.23483	0.146	0.86578	0.146	-0.00183	0.146	-0.06104
0.147	-0.07797	0.147	-0.00224185	0.147	0.22079	0.147	0.82626	0.147	-0.00153	0.147	-0.07034
0.148	-0.00732	0.148	-0.00223048	0.148	0.19348	0.148	0.80673	0.148	-0.00137	0.148	-0.07996
0.149	0.00351	0.149	-0.0022191	0.149	0.16251	0.149	0.59387	0.149	-0.00092	0.149	-0.08057
0.15	0.09048	0.15	-0.00220773	0.15	0.12909	0.15	0.37949	0.15	-0.00137	0.15	-0.0885
0.151	0.16174	0.151	-0.00219635	0.151	0.09735	0.151	0.26947	0.151	-0.00168	0.151	-0.08606
0.152	0.1355	0.152	-0.00211507	0.152	0.07507	0.152	0.22675	0.152	-0.00153	0.152	-0.08286
0.153	0.20508	0.153	-0.00203378	0.153	0.04913	0.153	0.24826	0.153	-0.00122	0.153	-0.07416
0.154	0.32593	0.154	-0.00195249	0.154	0.0206	0.154	0.28931	0.154	0	0.154	-0.05753
0.155	0.3508	0.155	-0.0018712	0.155	-0.01312	0.155	0.31311	0.155	-0.00137	0.155	-0.04623
0.156	0.40543	0.156	-0.00178991	0.156	-0.02838	0.156	0.29953	0.156	-0.00183	0.156	-0.04395
0.157	0.48294	0.157	-0.00170862	0.157	-0.0351	0.157	0.27954	0.157	0.00076	0.157	-0.04822
0.158	0.46509	0.158	-0.00162733	0.158	-0.03052	0.158	0.23972	0.158	-0.00031	0.158	-0.04791
0.159	0.41229	0.159	-0.00154604	0.159	-0.02518	0.159	0.17487	0.159	-0.00137	0.159	-0.04333
0.16	0.24734	0.16	-0.00146476	0.16	-0.02182	0.16	0.08835	0.16	-0.00153	0.16	-0.03418
0.161	0.1239	0.161	-0.00138347	0.161	-0.02182	0.161	-0.0235	0.161	-0.00244	0.161	-0.03448
0.162	0.08453	0.162	-0.00130218	0.162	-0.01724	0.162	-0.13855	0.162	-0.00168	0.162	-0.04181
0.163	0.0824	0.163	-0.00122089	0.163	-0.01175	0.163	-0.25375	0.163	-0.00153	0.163	-0.0499
0.164	-0.04044	0.164	-0.0011396	0.164	-0.00458	0.164	-0.3479	0.164	-0.00046	0.164	-0.05783
0.165	-0.16571	0.165	-0.00105831	0.165	0.00076	0.165	-0.42297	0.165	0.00015	0.165	-0.06516
0.166	-0.15945	0.166	-0.000977023	0.166	-0.00092	0.166	-0.45517	0.166	-0.00031	0.166	-0.0647
0.167	-0.0856	0.167	-0.000895734	0.167	0.00076	0.167	-0.44937	0.167	-0.00183	0.167	-0.06973
0.168	-0.05112	0.168	-0.000814445	0.168	-0.00397	0.168	-0.40421	0.168	-0.00092	0.168	-0.07172
0.169	-0.03983	0.169	-0.000733156	0.169	-0.00961	0.169	-0.32745	0.169	-0.00092	0.169	-0.06775
0.17	-0.03189	0.17	-0.000651868	0.17	-0.01434	0.17	-0.242	0.17	0	0.17	-0.07309
0.171	-0.05844	0.171	-0.000570579	0.171	-0.01831	0.171	-0.14755	0.171	0	0.171	-0.0676
0.172	-0.12695	0.172	-0.00048929	0.172	-0.01328	0.172	-0.06348	0.172	-0.00137	0.172	-0.06622
0.173	-0.13504	0.173	-0.000408001	0.173	-0.01587	0.173	0.0087	0.173	0.00015	0.173	-0.05432
0.174	-0.06302	0.174	-0.000326713	0.174	-0.01648	0.174	0.05432	0.174	-0.00183	0.174	-0.03815
0.175	-0.07355	0.175	-0.000245424	0.175	-0.03067	0.175	0.09827	0.175	-0.00061	0.175	-0.02487
0.176	-0.07919	0.176	-0.000164135	0.176	-0.04181	0.176	0.12634	0.176	0.00015	0.176	-0.02045
0.177	-0.02823	0.177	-8.28464e-05	0.177	-0.04379	0.177	0.14053	0.177	0.00076	0.177	-0.01801
0.178	0.04074	0.178	-1.55767e-06	0.178	-0.03616	0.178	0.13657	0.178	0.00046	0.178	-0.01007
0.179	0.11765	0.179	7.97311e-05	0.179	-0.0296	0.179	0.09781	0.179	0.00092	0.179	0.00641
0.18	0.17487	0.18	0.00016102	0.18	-0.02731	0.18	0.02045	0.18	-0.00046	0.18	0.02975
0.181	0.30304	0.181	0.000242309	0.181	-0.02777	0.181	-0.06821	0.181	-0.00122	0.181	0.04532
0.182	0.41626	0.182	0.000323597	0.182	-0.02625	0.182	-0.15015	0.182	-0.0029	0.182	0.05325
0.183	0.43091	0.183	0.000404886	0.183	-0.02213	0.183	-0.2417	0.183	-0.00061	0.183	0.06271
0.184	0.3624	0.184	0.000486175	0.184	-0.01282	0.184	-0.31631	0.184	-0.00046	0.184	0.07141
0.185	0.3363	0.185	0.000567464	0.185	-0.00778	0.185	-0.40161	0.185	-0.00198	0.185	0.08011
0.186	0.46265	0.186	0.000648752	0.186	-0.01068	0.186	-0.46783	0.186	-0.00168	0.186	0.08972
0.187	0.72357	0.187	0.000730041	0.187	-0.00427	0.187	-0.50613	0.187	-0.00229	0.187	0.09308
0.188	0.76843	0.188	0.00081133	0.188	-0.00671	0.188	-0.50934	0.188	-0.00076	0.188	0.09308
0.189	0.66452	0.189	0.000892619	0.189	-0.0061	0.189	-0.48508	0.189	-0.00229	0.189	0.1004
0.19	0.51025	0.19	0.000973907	0.19	-0.00626	0.19	-0.44891	0.19	-0.00229	0.19	0.09598
0.191	0.26749	0.191	0.0010552	0.191	-0.00519	0.191	-0.40833	0.191	-0.00061	0.191	0.09644
0.192	-0.03586	0.192	0.00113648	0.192	0.00519	0.192	-0.43182	0.192	-0.00229	0.192	0.09201
0.193	-0.33035	0.193	0.00121777	0.193	0.01389	0.193	-0.4863	0.193	-0.00076	0.193	0.0943
0.194	-0.55283	0.194	0.00129906	0.194	0.01343	0.194	-0.47287	0.194	-0.00259	0.194	0.09995
0.195	-0.61478	0.195	0.00138035	0.195	0.00412	0.195	-0.29816	0.195	-0.00259	0.195	0.10147
0.196	-0.60928	0.196	0.00146164	0.196	0.00107	0.196	0.02609	0.196	-0.00198	0.196	0.09125
0.197	-0.53421	0.197	0.00154293	0.197	0.00656	0.197	0.25711	0.197	-0.00168	0.197	0.07965
0.198	-0.43182	0.198	0.00162422	0.198	0.0145	0.198	0.19867	0.198	-0.00046	0.198	0.06866
0.199	-0.25192	0.199	0.00170551	0.199	0.01938	0.199	0.15701	0.199	-0.00031	0.199	0.06256
0.2	-0.17715	0.2	0.00178679	0.2	0.02136	0.2	0.26215	0.2	-0.00015	0.2	0.06241
0.201	-0.27771	0.201	0.00186808	0.201	0.01999	0.201	0.3772	0.201	0	0.201	0.05783
0.202	-0.32211	0.202	0.00194937	0.202	0.01968	0.202	0.41641	0.202	-0.00107	0.202	0.04669
0.203	-0.48218	0.203	0.00203066	0.203	0.0206	0.203	0.25513	0.203	-0.00061	0.203	0.03662
0.204	-0.57693	0.204	0.00211195	0.204	0.02441	0.204	0.14816	0.204	-0.00107	0.204	0.02838
0.205	-0.5072	0.205	0.00219324	0.205	0.02731	0.205	0.12955	0.205	-0.00122	0.205	0.02075
0.206	-0.3894	0.206	0.00227453	0.206	0.02197	0.206	0.18555	0.206	-0.00015	0.206	0.0209
0.207	-0.35934	0.207	0.00235582	0.207	0.03021	0.207	0.2684	0.207	-0.00183	0.207	0.01007
0.208	-0.33844	0.208	0.0024371	0.208	0.02136	0.208	0.34088	0.208	-0.00153	0.208	0.00015
0.209	-0.28992	0.209	0.00251839	0.209	0.0177	0.209	0.38574	0.209	0	0.209	-0.00473
0.21	-0.19165	0.21	0.00259968	0.21	0.01724	0.21	0.38971	0.21	-0.00031	0.21	-0.01404
0.211	-0.00641	0.211	0.00268097	0.211	0.01663	0.211	0.37811	0.211	-0.00153	0.211	-0.01968
0.212	0.15305	0.212	0.00276226	0.212	0.02213	0.212	0.33966	0.212	-0.00168	0.212	-0.02747
0.213	0.25482	0.213	0.00284355	0.213	0.02365	0.213	0.28366	0.213	-0.00137	0.213	-0.02502
0.214	0.30792	0.214	0.00292484	0.214	0.02106	0.214	0.21774	0.214	-0.00107	0.214	-0.02274
0.215	0.37628	0.215	0.00300613	0.215	0.00488	0.215	0.16159	0.215	-0.00015	0.215	-0.02274
0.216	0.44235	0.216	0.00285632	0.216	0.00046	0.216	0.10727	0.216	0	0.216	-0.03326
0.217	0.41443	0.217	0.00270652	0.217	0.00671	0.217	0.06592	0.217	-0.00031	0.217	-0.047
0.218	0.32333	0.218	0.00255672	0.218	0.01358	0.218	0.03662	0.218	-0.00015	0.218	-0.06348
0.219	0.2565	0.219	0.00240692	0.219	0.01312	0.219	0.02213	0.219	-0.00015	0.219	-0.07462
0.22	0.30792	0.22	0.00225712	0.22	0.00687	0.22	0.02014	0.22	0	0.22	-0.05692
0.221	0.28961	0.221	0.00210731	0.221	0.0029	0.221	0.02487	0.221	-0.00015	0.221	-0.09689
0.222	0.31372	0.222	0.00195751	0.222	-0.00015	0.222	0.03891	0.222	-0.00076	0.222	-0.22354
0.223	0.37674	0.223	0.00180771	0.223	-0.00381	0.223	0.0592	0.223	-0.00183	0.223	-0.25421
0.224	0.35721	0.224	0.00165791	0.224	-0.00427	0.224	0.08331	0.224	-0.00244	0.224	-0.0679
0.225	0.2066	0.225	0.00150811	0.225	-0.00397	0.225	0.09369	0.225	-0.00198	0.225	0.28168
0.226	0.02136	0.226	0.0013583	0.226	-0.01022	0.226	0.10956	0.226	-0.00229	0.226	0.37674
0.227	-0.13397	0.227	0.0012085	0.227	-0.00656	0.227	0.10941	0.227	-0.00214	0.227	0.06424
0.228	-0.15961	0.228	0.0010587	0.228	-0.01144	0.228	0.1004	0.228	-0.00198	0.228	-0.04868
0.229	0.02686	0.229	0.000908897	0.229	-0.01434	0.229	0.09247	0.229	0	0.229	-0.05798
0.23	0.20477	0.23	0.000759095	0.23	-0.01617	0.23	0.07584	0.23	0	0.23	0.00916
0.231	0.25269	0.231	0.000609293	0.231	-0.01404	0.231	0.06775	0.231	0.00015	0.231	0.07736
0.232	0.29175	0.232	0.000459491	0.232	-0.00275	0.232	0.0502	0.232	-0.00031	0.232	0.10208
0.233	0.21667	0.233	0.000309688	0.233	0.00137	0.233	0.03113	0.233	-0.00198	0.233	0.11368
0.234	0.11719	0.234	0.000159886	0.234	0	0.234	0.00793	0.234	-0.00076	0.234	0.11978
0.235	0.02365	0.235	1.00843e-05	0.235	-0.01007	0.235	-0.01221	0.235	-0.00183	0.235	0.1445
0.236	-0.1149	0.236	-0.000139718	0.236	-0.01205	0.236	-0.04517	0.236	-0.00092	0.236	0.13779
0.237	-0.19135	0.237	-0.00028952	0.237	-0.0087	0.237	-0.09293	0.237	0	0.237	0.1062
0.238	-0.19867	0.238	-0.000439322	0.238	0.00137	0.238	-0.14389	0.238	-0.00107	0.238	0.07309
0.239	-0.23972	0.239	-0.000589124	0.239	0.00626	0.239	-0.19531	0.239	-0.00198	0.239	0.0502
0.24	-0.35782	0.24	-0.000738926	0.24	0.0058	0.24	-0.23956	0.24	-0.00137	0.24	0.0415
0.241	-0.56503	0.241	-0.000888728	0.241	0.00183	0.241	-0.27679	0.241	0	0.241	0.02701
0.242	-0.67902	0.242	-0.00103853	0.242	-0.00137	0.242	-0.31067	0.242	-0.00031	0.242	0.00641
0.243	-0.62851	0.243	-0.00118833	0.243	-0.00534	0.243	-0.32852	0.243	-0.00168	0.243	-0.01404
0.244	-0.44846	0.244	-0.00133813	0.244	-0.0209	0.244	-0.30853	0.244	-0.00061	0.244	-0.03159
0.245	-0.22263	0.245	-0.00148794	0.245	-0.01968	0.245	-0.28961	0.245	-0.00061	0.245	-0.05188
0.246	-0.103	0.246	-0.00163774	0.246	-0.01572	0.246	-0.27252	0.246	-0.00076	0.246	-0.06958
0.247	-0.10574	0.247	-0.00178754	0.247	-0.12512	0.247	-0.24979	0.247	-0.00076	0.247	-0.09094
0.248	-0.21912	0.248	-0.00193734	0.248	-0.22079	0.248	-0.24078	0.248	-0.00122	0.248	-0.10971
0.249	-0.24887	0.249	-0.00208715	0.249	-0.11917	0.249	-0.2095	0.249	-0.00153	0.249	-0.1178
0.25	-0.16891	0.25	-0.00223695	0.25	0.19272	0.25	-0.19226	0.25	-0.00061	0.25	-0.13092
0.251	-0.10376	0.251	-0.00238675	0.251	0.45929	0.251	-0.16998	0.251	0	0.251	-0.13428
0.252	-0.11932	0.252	-0.00253655	0.252	0.23743	0.252	-0.13184	0.252	-0.00107	0.252	-0.13657
0.253	-0.09308	0.253	-0.00268635	0.253	0.03464	0.253	-0.112	0.253	-0.00046	0.253	-0.1236
0.254	0.01648	0.254	-0.00283616	0.254	-0.00397	0.254	-0.11871	0.254	-0.00153	0.254	-0.1059
0.255	0.21454	0.255	-0.00298596	0.255	0.02625	0.255	0.01511	0.255	0	0.255	-0.09125
0.256	0.36011	0.256	-0.00313576	0.256	0.10468	0.256	0.39352	0.256	-0.00122	0.256	-0.0824
0.257	0.33783	0.257	-0.00328556	0.257	0.14557	0.257	0.95825	0.257	-0.00137	0.257	-0.07584
0.258	0.30365	0.258	-0.00343536	0.258	0.1619	0.258	1.19034	0.258	-0.00015	0.258	-0.06653
0.259	0.25787	0.259	-0.00358517	0.259	0.1593	0.259	0.61356	0.259	-0.00107	0.259	-0.05249
0.26	0.22644	0.26	-0.00373497	0.26	0.17456	0.26	-0.03433	0.26	-0.00076	0.26	-0.03616
0.261	0.23483	0.261	-0.00388477	0.261	0.17212	0.261	-0.38467	0.261	-0.00168	0.261	-0.02716
0.262	0.25681	0.262	-0.00403457	0.262	0.14771	0.262	-0.29785	0.262	-0.00183	0.262	-0.02457
0.263	0.18219	0.263	-0.00418437	0.263	0.11337	0.263	-0.07431	0.263	-0.00015	0.263	-0.02548
0.264	0.07202	0.264	-0.00433418	0.264	0.08621	0.264	0.13504	0.264	0	0.264	-0.02792
0.265	0.07538	0.265	-0.00448398	0.265	0.06561	0.265	0.10727	0.265	-0.00122	0.265	-0.03296
0.266	0.11948	0.266	-0.00463378	0.266	0.04059	0.266	-0.06973	0.266	0	0.266	-0.03647
0.267	0.10162	0.267	-0.00478358	0.267	0.02396	0.267	-0.1326	0.267	-0.00046	0.267	-0.04456
0.268	-0.0087	0.268	-0.00493338	0.268	-0.00015	0.268	-0.07462	0.268	-0.00183	0.268	-0.05341
0.269	-0.0148	0.269	-0.00508319	0.269	-0.02274	0.269	0.00061	0.269	-0.00015	0.269	-0.05478
0.27	0.06714	0.27	-0.00523299	0.27	-0.04791	0.27	0.02777	0.27	0	0.27	-0.05539
0.271	0.16098	0.271	-0.00538279	0.271	-0.0676	0.271	0.02518	0.271	-0.00061	0.271	-0.02487
0.272	0.28366	0.272	-0.00553259	0.272	-0.07965	0.272	-0.00809	0.272	-0.00198	0.272	0.01129
0.273	0.29663	0.273	-0.0056824	0.273	-0.09583	0.273	-0.06805	0.273	-0.00076	0.273	-0.01907
0.274	0.27023	0.274	-0.0058322	0.274	-0.11276	0.274	-0.1442	0.274	-0.00122	0.274	-0.11108
0.275	0.2124	0.275	-0.005982	0.275	-0.13443	0.275	-0.20187	0.275	-0.00061	0.275	-0.21759
0.276	0.11215	0.276	-0.0061318	0.276	-0.14587	0.276	-0.23148	0.276	-0.00168	0.276	-0.39093
0.277	-0.00031	0.277	-0.0062816	0.277	-0.14877	0.277	-0.22064	0.277	-0.00168	0.277	-0.71579
0.278	-0.05402	0.278	-0.00643141	0.278	-0.13779	0.278	-0.18036	0.278	-0.00015	0.278	-0.98816
0.279	-0.07141	0.279	-0.00658121	0.279	-0.12817	0.279	-0.1123	0.279	0	0.279	-0.08499
0.28	-0.0148	0.28	-0.00641712	0.28	-0.11902	0.28	-0.03082	0.28	0.00031	0.28	0.8847
0.281	0.00565	0.281	-0.00625304	0.281	-0.10941	0.281	0.05966	0.281	0	0.281	0.18723
0.282	-0.0267	0.282	-0.00608896	0.282	-0.09933	0.282	0.14877	0.282	-0.00031	0.282	-0.3949
0.283	-0.06317	0.283	-0.00592488	0.283	-0.08743	0.283	0.22141	0.283	-0.00092	0.283	-0.43396
0.284	-0.13	0.284	-0.00576079	0.284	-0.07462	0.284	0.27618	0.284	-0.00229	0.284	-0.26779
0.285	-0.15121	0.285	-0.00559671	0.285	-0.06363	0.285	0.29648	0.285	-0.00214	0.285	-0.10315
0.286	-0.15762	0.286	-0.00543263	0.286	-0.05951	0.286	0.30731	0.286	-0.00183	0.286	0.00946
0.287	-0.06821	0.287	-0.00526854	0.287	-0.0502	0.287	0.28732	0.287	-0.00229	0.287	0.06241
0.288	0.0032	0.288	-0.00510446	0.288	-0.05554	0.288	0.25726	0.288	-0.00076	0.288	0.08575
0.289	-0.04715	0.289	-0.00494038	0.289	-0.05569	0.289	0.20706	0.289	-0.00183	0.289	0.10193
0.29	-0.16174	0.29	-0.0047763	0.29	-0.05859	0.29	0.1329	0.29	-0.00183	0.29	0.1123
0.291	-0.45563	0.291	-0.00461221	0.291	-0.05554	0.291	0.05402	0.291	-0.00015	0.291	0.13092
0.292	-0.80002	0.292	-0.00444813	0.292	-0.05096	0.292	-0.05539	0.292	-0.00076	0.292	0.15091
0.293	-0.905	0.293	-0.00428405	0.293	-0.05264	0.293	-0.17487	0.293	-0.00214	0.293	0.18402
0.294	-0.82214	0.294	-0.00411996	0.294	-0.05951	0.294	-0.27359	0.294	0	0.294	0.21667
0.295	-0.6929	0.295	-0.00395588	0.295	-0.06302	0.295	-0.30991	0.295	-0.00122	0.295	0.24628
0.296	-0.49271	0.296	-0.0037918	0.296	-0.04379	0.296	-0.30426	0.296	-0.00183	0.296	0.25391
0.297	-0.2449	0.297	-0.00362772	0.297	-0.00504	0.297	-0.26276	0.297	-0.00198	0.297	0.25711
0.298	-0.00549	0.298	-0.00346363	0.298	-0.02167	0.298	-0.21912	0.298	-0.00168	0.298	0.25131
0.299	0.15686	0.299	-0.00329955	0.299	-0.1236	0.299	-0.18219	0.299	0	0.299	0.2417
0.3	0.20432	0.3	-0.00313547	0.3	-0.25467	0.3	-0.15533	0.3	0	0.3	0.22797
0.301	0.18173	0.301	-0.00297138	0.301	-0.38361	0.301	-0.1358	0.301	-0.00046	0.301	0.20065
0.302	0.16937	0.302	-0.0028073	0.302	-0.59143	0.302	-0.10223	0.302	-0.00015	0.302	0.16891
0.303	0.24414	0.303	-0.00264322	0.303	-0.84381	0.303	-0.06607	0.303	-0.00092	0.303	0.12711
0.304	0.29465	0.304	-0.00247914	0.304	-0.24048	0.304	-0.04761	0.304	0	0.304	0.09109
0.305	0.34698	0.305	-0.00231505	0.305	0.90225	0.305	-0.03708	0.305	-0.00183	0.305	0.05325
0.306	0.47806	0.306	-0.00215097	0.306	0.30197	0.306	-0.00397	0.306	-0.00214	0.306	0.02502
0.307	0.6694	0.307	-0.00198689	0.307	-0.37476	0.307	0.01297	0.307	-0.00198	0.307	-0.00534
0.308	0.71167	0.308	-0.0018228	0.308	-0.47913	0.308	0.00931	0.308	-0.00076	0.308	-0.02701
0.309	0.60303	0.309	-0.00165872	0.309	-0.32028	0.309	-0.03677	0.309	-0.00229	0.309	-0.03845
0.31	0.47745	0.31	-0.00149464	0.31	-0.14084	0.31	-0.04059	0.31	-0.00183	0.31	-0.05249
0.311	0.29694	0.311	-0.00133056	0.311	-0.00961	0.311	0.02411	0.311	-0.00107	0.311	-0.05356
0.312	0.15656	0.312	-0.00116647	0.312	0.06958	0.312	0.21561	0.312	-0.00015	0.312	-0.05219
0.313	0.08835	0.313	-0.00100239	0.313	0.10818	0.313	0.52139	0.313	-0.00168	0.313	-0.04044
0.314	0.10925	0.314	-0.000838307	0.314	0.12268	0.314	0.59021	0.314	-0.00168	0.314	-0.02365
0.315	0.18402	0.315	-0.000674224	0.315	0.12329	0.315	0.41183	0.315	-0.00046	0.315	-0.01328
0.316	0.17365	0.316	-0.000510141	0.316	0.13321	0.316	0.35294	0.316	-0.00061	0.316	-0.01083
0.317	0.0618	0.317	-0.000346058	0.317	0.1535	0.317	0.41306	0.317	-0.00015	0.317	-0.01053
0.318	0.09964	0.318	-0.000181975	0.318	0.18341	0.318	0.48706	0.318	0	0.318	-0.00916
0.319	0.20218	0.319	-1.78923e-05	0.319	0.20523	0.319	0.27985	0.319	0.00046	0.319	-0.00122
0.32	0.24307	0.32	0.000146191	0.32	0.21729	0.32	0.03281	0.32	0.00015	0.32	0.00793
0.321	0.34134	0.321	0.000310273	0.321	0.22766	0.321	-0.09445	0.321	-0.00137	0.321	0.00916
0.322	0.22308	0.322	0.000474356	0.322	0.23239	0.322	-0.12665	0.322	-0.00259	0.322	0.00168
0.323	-0.0737	0.323	0.000638439	0.323	0.23041	0.323	-0.09842	0.323	-0.00031	0.323	-0.00641
0.324	-0.3688	0.324	0.000802522	0.324	0.22461	0.324	-0.0618	0.324	-0.00076	0.324	-0.01251
0.325	-0.5455	0.325	0.000966605	0.325	0.20523	0.325	-0.06409	0.325	-0.00198	0.325	-0.01953
0.326	-0.6514	0.326	0.00113069	0.326	0.17731	0.326	-0.06973	0.326	0	0.326	-0.01999
0.327	-0.70679	0.327	0.00129477	0.327	0.15167	0.327	-0.09796	0.327	-0.00137	0.327	-0.0293
0.328	-0.63416	0.328	0.00145885	0.328	0.11368	0.328	-0.13565	0.328	-0.00198	0.328	-0.03342
0.329	-0.4895	0.329	0.00162294	0.329	0.08057	0.329	-0.17258	0.329	-0.00092	0.329	-0.03265
0.33	-0.37048	0.33	0.00178702	0.33	0.04517	0.33	-0.20996	0.33	-0.00229	0.33	-0.03738
0.331	-0.25589	0.331	0.0019511	0.331	0.01953	0.331	-0.24033	0.331	-0.00168	0.331	-0.03464
0.332	-0.13138	0.332	0.00211519	0.332	0.00412	0.332	-0.27206	0.332	0	0.332	-0.0351
0.333	0.0293	0.333	0.00227927	0.333	-0.00931	0.333	-0.30121	0.333	-0.00183	0.333	-0.02197
0.334	0.10742	0.334	0.00244335	0.334	-0.02716	0.334	-0.3186	0.334	-0.00076	0.334	-0.01022
0.335	0.03342	0.335	0.00260743	0.335	-0.04272	0.335	-0.30975	0.335	-0.00198	0.335	-0.00198
0.336	0.04379	0.336	0.00277152	0.336	-0.04944	0.336	-0.28046	0.336	-0.00229	0.336	-0.00031
0.337	0.07278	0.337	0.0029356	0.337	-0.04578	0.337	-0.23407	0.337	-0.00137	0.337	-0.00137
0.338	0.01526	0.338	0.00309968	0.338	-0.0322	0.338	-0.18784	0.338	-0.00046	0.338	-0.00061
0.339	-0.16754	0.339	0.00326377	0.339	-0.02045	0.339	-0.13428	0.339	-0.00046	0.339	0.00641
0.34	-0.28595	0.34	0.00342785	0.34	-0.01373	0.34	-0.06409	0.34	-0.00061	0.34	0.01953
0.341	-0.33539	0.341	0.00359193	0.341	-0.01022	0.341	0.00656	0.341	-0.00137	0.341	0.02213
0.342	-0.31189	0.342	0.00375601	0.342	-0.00381	0.342	0.06332	0.342	-0.00229	0.342	0.02319
0.343	-0.30746	0.343	0.0039201	0.343	0.00061	0.343	0.11047	0.343	-0.00031	0.343	0.01892
0.344	-0.20477	0.344	0.00378367	0.344	0.00702	0.344	0.11749	0.344	-0.00031	0.344	0.0174
0.345	0.03052	0.345	0.00364724	0.345	0.00854	0.345	0.08118	0.345	-0.00137	0.345	0.01694
0.346	0.33539	0.346	0.00351081	0.346	0.00259	0.346	0.0412	0.346	-0.00107	0.346	0.02029
0.347	0.59174	0.347	0.00337438	0.347	0.0061	0.347	0.01083	0.347	-0.00061	0.347	0.01434
0.348	0.69962	0.348	0.00323795	0.348	-0.00305	0.348	-0.00793	0.348	-0.00214	0.348	0.01099
0.349	0.59998	0.349	0.00310153	0.349	-0.01038	0.349	-0.04242	0.349	0.00015	0.349	0.01312
0.35	0.39001	0.35	0.0029651	0.35	-0.01617	0.35	-0.12039	0.35	-0.00046	0.35	0.00626
0.351	0.23926	0.351	0.00282867	0.351	-0.01709	0.351	-0.18417	0.351	0	0.351	0.00961
0.352	0.14175	0.352	0.00269224	0.352	-0.01266	0.352	-0.22797	0.352	-0.00015	0.352	0.00488
0.353	0.00748	0.353	0.00255581	0.353	-0.01343	0.353	-0.2597	0.353	-0.00198	0.353	0.01114
0.354	0.00153	0.354	0.00241938	0.354	-0.01984	0.354	-0.2832	0.354	-0.00214	0.354	0.01907
0.355	0.07111	0.355	0.00228296	0.355	-0.02853	0.355	-0.29587	0.355	-0.00229	0.355	0.02441
0.356	0.09201	0.356	0.00214653	0.356	-0.0322	0.356	-0.31403	0.356	-0.00198	0.356	0.01709
0.357	0.09415	0.357	0.0020101	0.357	-0.02945	0.357	-0.31281	0.357	-0.00198	0.357	0.01099
0.358	0.01099	0.358	0.00187367	0.358	-0.0177	0.358	-0.25558	0.358	-0.00031	0.358	0.0061
0.359	-0.07156	0.359	0.00173724	0.359	-0.01129	0.359	-0.19653	0.359	0	0.359	0.00885
0.36	-0.10986	0.36	0.00160081	0.36	-0.00854	0.36	-0.16144	0.36	-0.00031	0.36	0.01724
0.361	-0.06287	0.361	0.00146439	0.361	-0.00854	0.361	-0.12161	0.361	-0.00122	0.361	0.01801
0.362	-0.12543	0.362	0.00132796	0.362	-0.00671	0.362	-0.0946	0.362	-0.00214	0.362	0.01495
0.363	-0.24628	0.363	0.00119153	0.363	-0.00565	0.363	-0.08621	0.363	-0.00092	0.363	0.0116
0.364	-0.25101	0.364	0.0010551	0.364	0.00153	0.364	-0.01892	0.364	-0.00046	0.364	0.00778
0.365	-0.22247	0.365	0.000918672	0.365	0.00275	0.365	0.09003	0.365	-0.00092	0.365	0.00412
0.366	-0.2359	0.366	0.000782243	0.366	0.00122	0.366	0.37247	0.366	-0.00061	0.366	0.00839
0.367	-0.18478	0.367	0.000645815	0.367	0.00412	0.367	0.64728	0.367	-0.00198	0.367	0.0032
0.368	-0.19958	0.368	0.000509386	0.368	0.00107	0.368	0.6897	0.368	0	0.368	0
0.369	-0.17365	0.369	0.000372958	0.369	-0.00015	0.369	0.63507	0.369	-0.00107	0.369	0.00092
0.37	-0.08041	0.37	0.00023653	0.37	-0.00443	0.37	0.65399	0.37	-0.00183	0.37	-0.00473
0.371	-0.05936	0.371	0.000100101	0.371	-0.0029	0.371	0.73273	0.371	-0.00229	0.371	-0.00473
0.372	-0.08026	0.372	-3.63272e-05	0.372	0.00732	0.372	0.68451	0.372	-0.00183	0.372	-0.00824
0.373	-0.00717	0.373	-0.000172756	0.373	0.01251	0.373	0.54474	0.373	-0.00168	0.373	-0.00076
0.374	0.10406	0.374	-0.000309184	0.374	0.00504	0.374	0.42587	0.374	-0.00061	0.374	0.00412
0.375	0.1886	0.375	-0.000445613	0.375	-0.00473	0.375	0.34973	0.375	-0.00198	0.375	0.00793
0.376	0.18478	0.376	-0.000582041	0.376	-0.009	0.376	0.31021	0.376	-0.00137	0.376	0.00046
0.377	0.15717	0.377	-0.000718469	0.377	-0.00626	0.377	0.31189	0.377	-0.00046	0.377	-0.00519
0.378	0.24979	0.378	-0.000854898	0.378	0.00488	0.378	0.29068	0.378	-0.00122	0.378	-0.01007
0.379	0.53955	0.379	-0.000991326	0.379	0.00854	0.379	0.23956	0.379	-0.00183	0.379	-0.00351
0.38	0.73868	0.38	-0.00112775	0.38	0.00748	0.38	0.18997	0.38	-0.00183	0.38	0.00397
0.381	0.63995	0.381	-0.00126418	0.381	0.00534	0.381	0.1445	0.381	-0.00015	0.381	0.00641
0.382	0.44937	0.382	-0.00140061	0.382	0.00687	0.382	0.02594	0.382	-0.00061	0.382	0.00168
0.383	0.27283	0.383	-0.00153704	0.383	0.00565	0.383	-0.15244	0.383	-0.00122	0.383	0.00031
0.384	0.16144	0.384	-0.00167347	0.384	0.00977	0.384	-0.28885	0.384	-0.00214	0.384	0.00076
0.385	0.07141	0.385	-0.0018099	0.385	0.00809	0.385	-0.2948	0.385	-0.00153	0.385	0
0.386	-0.00656	0.386	-0.00194633	0.386	0.00885	0.386	-0.20477	0.386	-0.00183	0.386	0.00427
0.387	0.0145	0.387	-0.00208275	0.387	0.01022	0.387	-0.10742	0.387	-0.00198	0.387	-0.00061
0.388	-0.0528	0.388	-0.00221918	0.388	0.00214	0.388	-0.23102	0.388	-0.00153	0.388	-0.00153
0.389	-0.0679	0.389	-0.00235561	0.389	0.00229	0.389	-0.38803	0.389	-0.00092	0.389	-0.00259
0.39	-0.13199	0.39	-0.00249204	0.39	-0.00168	0.39	-0.3952	0.39	-0.00015	0.39	-0.00626
0.391	-0.18997	0.391	-0.00262847	0.391	0.00259	0.391	-0.28122	0.391	0	0.391	-0.00488
0.392	-0.22186	0.392	-0.0027649	0.392	0.01312	0.392	-0.14969	0.392	0	0.392	-0.0087
0.393	-0.21683	0.393	-0.00290132	0.393	0.01846	0.393	-0.05951	0.393	-0.00229	0.393	-0.00534
0.394	-0.41733	0.394	-0.00303775	0.394	0.01221	0.394	-0.02731	0.394	-0.00092	0.394	-0.00031
0.395	-0.74905	0.395	-0.00317418	0.395	0.0032	0.395	-0.0148	0.395	-0.00183	0.395	-0.00946
0.396	-1.03302	0.396	-0.00331061	0.396	-0.00305	0.396	-0.00443	0.396	-0.00214	0.396	-0.03143
0.397	-1.07437	0.397	-0.00344704	0.397	-0.00244	0.397	0.01511	0.397	-0.00107	0.397	-0.02716
0.398	-0.89447	0.398	-0.00358347	0.398	0.0058	0.398	0.04059	0.398	-0.00107	0.398	-0.07339
0.399	-0.57434	0.399	-0.00371989	0.399	0.00732	0.399	0.06409	0.399	-0.00168	0.399	-0.18707
0.4	-0.28793	0.4	-0.00385632	0.4	0.00351	0.4	0.06927	0.4	-0.00122	0.4	-0.22095
0.401	-0.29007	0.401	-0.00399275	0.401	0.00336	0.401	0.05432	0.401	0	0.401	-0.0354
0.402	-0.35889	0.402	-0.00412918	0.402	0.00137	0.402	0.01556	0.402	-0.00015	0.402	0.30716
0.403	-0.29892	0.403	-0.00426561	0.403	0.00092	0.403	-0.02884	0.403	-0.00214	0.403	0.41962
0.404	-0.17578	0.404	-0.00440204	0.404	0.00229	0.404	-0.06149	0.404	-0.00015	0.404	0.11398
0.405	-0.04318	0.405	-0.00453847	0.405	-0.00015	0.405	-0.12344	0.405	-0.00061	0.405	-0.00717
0.406	0.08118	0.406	-0.00467489	0.406	-0.00458	0.406	-0.18585	0.406	0	0.406	-0.01617
0.407	0.1619	0.407	-0.00481132	0.407	0.00076	0.407	-0.25879	0.407	-0.00015	0.407	0.04745
0.408	0.16693	0.408	-0.00470533	0.408	-0.00519	0.408	-0.32852	0.408	-0.00168	0.408	0.11368
0.409	0.16388	0.409	-0.00459933	0.409	-0.00565	0.409	-0.38467	0.409	0.00015	0.409	0.1442
0.41	0.17441	0.41	-0.00449334	0.41	-0.00916	0.41	-0.41351	0.41	-0.00015	0.41	0.1416
0.411	0.2327	0.411	-0.00438734	0.411	-0.00275	0.411	-0.4068	0.411	-0.00031	0.411	0.14038
0.412	0.28503	0.412	-0.00428135	0.412	0.0058	0.412	-0.37445	0.412	-0.00198	0.412	0.15625
0.413	0.35934	0.413	-0.00417535	0.413	0.01129	0.413	-0.34485	0.413	-0.00046	0.413	0.16418
0.414	0.42587	0.414	-0.00406936	0.414	0.00656	0.414	-0.336	0.414	-0.00137	0.414	0.14572
0.415	0.46951	0.415	-0.00396337	0.415	0	0.415	-0.32974	0.415	-0.00046	0.415	0.11887
0.416	0.47836	0.416	-0.00385737	0.416	-0.00397	0.416	-0.30579	0.416	-0.00183	0.416	0.08347
0.417	0.54901	0.417	-0.00375138	0.417	-0.00061	0.417	-0.25711	0.417	-0.00198	0.417	0.05371
0.418	0.60776	0.418	-0.00364538	0.418	0.009	0.418	-0.21729	0.418	0	0.418	0.02899
0.419	0.65216	0.419	-0.00353939	0.419	0.00961	0.419	-0.16769	0.419	0	0.419	0.01389
0.42	0.75516	0.42	-0.00343339	0.42	-0.00015	0.42	-0.12314	0.42	-0.00061	0.42	0.00458
0.421	0.65613	0.421	-0.0033274	0.421	-0.0058	0.421	-0.10239	0.421	0.00015	0.421	-0.01648
0.422	0.49088	0.422	-0.0032214	0.422	-0.03143	0.422	-0.11078	0.422	-0.00031	0.422	-0.04333
0.423	0.41061	0.423	-0.00311541	0.423	-0.04608	0.423	-0.09689	0.423	-0.00153	0.423	-0.06622
0.424	0.4863	0.424	-0.00300941	0.424	-0.06134	0.424	0.08102	0.424	-0.00214	0.424	-0.08606
0.425	0.42221	0.425	-0.00290342	0.425	-0.1384	0.425	0.42557	0.425	0	0.425	-0.1088
0.426	0.25146	0.426	-0.00279743	0.426	-0.07584	0.426	0.68405	0.426	-0.00031	0.426	-0.12283
0.427	0.09674	0.427	-0.00269143	0.427	0.09109	0.427	0.62988	0.427	-0.00137	0.427	-0.13931
0.428	-0.07935	0.428	-0.00258544	0.428	0.31738	0.428	0.54199	0.428	-0.00198	0.428	-0.14648
0.429	-0.22202	0.429	-0.00247944	0.429	0.3421	0.429	0.53101	0.429	-0.00015	0.429	-0.14572
0.43	-0.29449	0.43	-0.00237345	0.43	0.04517	0.43	0.53696	0.43	-0.00015	0.43	-0.14771
0.431	-0.30151	0.431	-0.00226745	0.431	-0.03052	0.431	0.38696	0.431	-0.00046	0.431	-0.13763
0.432	-0.22949	0.432	-0.00216146	0.432	0.01297	0.432	0.2478	0.432	-0.00183	0.432	-0.13031
0.433	-0.15961	0.433	-0.00205546	0.433	0.08835	0.433	0.17685	0.433	0.00015	0.433	-0.11093
0.434	-0.14328	0.434	-0.00194947	0.434	0.14145	0.434	0.16541	0.434	-0.00214	0.434	-0.09064
0.435	-0.19791	0.435	-0.00184347	0.435	0.14923	0.435	0.19775	0.435	-0.00137	0.435	-0.07187
0.436	-0.23285	0.436	-0.00173748	0.436	0.16739	0.436	0.22247	0.436	-0.00031	0.436	-0.07217
0.437	-0.16205	0.437	-0.00163149	0.437	0.17197	0.437	0.23071	0.437	-0.00198	0.437	-0.06638
0.438	-0.25436	0.438	-0.00152549	0.438	0.15869	0.438	0.21957	0.438	-0.00168	0.438	-0.06119
0.439	-0.49423	0.439	-0.0014195	0.439	0.12894	0.439	0.16403	0.439	-0.00229	0.439	-0.05066
0.44	-0.73349	0.44	-0.0013135	0.44	0.1004	0.44	0.08667	0.44	-0.00198	0.44	-0.04227
0.441	-0.81009	0.441	-0.00120751	0.441	0.07431	0.441	0.01678	0.441	-0.00229	0.441	-0.03906
0.442	-0.8107	0.442	-0.00110151	0.442	0.05768	0.442	-0.03098	0.442	-0.00198	0.442	-0.04562
0.443	-0.81436	0.443	-0.000995519	0.443	0.04135	0.443	-0.06912	0.443	-0.00122	0.443	-0.05173
0.444	-0.7634	0.444	-0.000889524	0.444	0.02869	0.444	-0.10391	0.444	0.00015	0.444	-0.05463
0.445	-0.51697	0.445	-0.00078353	0.445	0.00824	0.445	-0.13931	0.445	-0.00092	0.445	-0.06195
0.446	-0.13626	0.446	-0.000677535	0.446	-0.01328	0.446	-0.13565	0.446	-0.00046	0.446	-0.06134
0.447	0.12192	0.447	-0.00057154	0.447	-0.03143	0.447	-0.12436	0.447	-0.00015	0.447	-0.05997
0.448	0.13229	0.448	-0.000465546	0.448	-0.05798	0.448	-0.11505	0.448	-0.00198	0.448	-0.03326
0.449	0.04242	0.449	-0.000359551	0.449	-0.07813	0.449	-0.09521	0.449	-0.00046	0.449	0.00977
0.45	0.06348	0.45	-0.000253557	0.45	-0.10056	0.45	-0.08255	0.45	-0.00076	0.45	-0.02747
0.451	0.11658	0.451	-0.000147562	0.451	-0.10971	0.451	-0.07843	0.451	-0.00046	0.451	-0.13016
0.452	0.10437	0.452	-4.15678e-05	0.452	-0.11032	0.452	-0.06699	0.452	-0.00153	0.452	-0.24567
0.453	0.20782	0.453	6.44268e-05	0.453	-0.11093	0.453	-0.0621	0.453	-0.00153	0.453	-0.37933
0.454	0.37262	0.454	0.000170421	0.454	-0.11993	0.454	-0.06348	0.454	-0.00076	0.454	-0.64026
0.455	0.41504	0.455	0.000276416	0.455	-0.12268	0.455	-0.0589	0.455	-0.00244	0.455	-0.9079
0.456	0.39886	0.456	0.00038241	0.456	-0.11932	0.456	-0.05615	0.456	-0.00198	0.456	-0.17136
0.457	0.28549	0.457	0.000488405	0.457	-0.10834	0.457	-0.06134	0.457	-0.00183	0.457	0.87311
0.458	0.22247	0.458	0.000594399	0.458	-0.08713	0.458	-0.08682	0.458	-0.00015	0.458	0.23514
0.459	0.23315	0.459	0.000700394	0.459	-0.07431	0.459	-0.13916	0.459	0	0.459	-0.3801
0.46	0.24002	0.46	0.000806389	0.46	-0.06485	0.46	-0.18982	0.46	0.00031	0.46	-0.43671
0.461	0.16953	0.461	0.000912383	0.461	-0.05844	0.461	-0.2269	0.461	-0.00137	0.461	-0.27359
0.462	0.08652	0.462	0.00101838	0.462	-0.04959	0.462	-0.24673	0.462	-0.00076	0.462	-0.10315
0.463	0.03845	0.463	0.00112437	0.463	-0.04166	0.463	-0.25406	0.463	-0.00214	0.463	0.01083
0.464	-0.04959	0.464	0.00123037	0.464	-0.03525	0.464	-0.25101	0.464	-0.00015	0.464	0.07385
0.465	-0.10864	0.465	0.00133636	0.465	-0.03494	0.465	-0.24628	0.465	-0.00229	0.465	0.09827
0.466	-0.09033	0.466	0.00144236	0.466	-0.04059	0.466	-0.24582	0.466	-0.00153	0.466	0.11841
0.467	-0.05371	0.467	0.00154835	0.467	-0.03891	0.467	-0.2713	0.467	-0.00076	0.467	0.12756
0.468	-0.06805	0.468	0.00165434	0.468	-0.04944	0.468	-0.27267	0.468	-0.00137	0.468	0.1442
0.469	-0.09933	0.469	0.00176034	0.469	-0.05264	0.469	-0.25665	0.469	-0.00046	0.469	0.16571
0.47	-0.08713	0.47	0.00186633	0.47	-0.05981	0.47	-0.23331	0.47	-0.00046	0.47	0.18692
0.471	-0.04745	0.471	0.00197233	0.471	-0.05341	0.471	-0.20462	0.471	-0.00137	0.471	0.21286
0.472	-0.01083	0.472	0.00191294	0.472	-0.02365	0.472	-0.17059	0.472	-0.00229	0.472	0.22949
0.473	0.00946	0.473	0.00185355	0.473	0.02762	0.473	-0.1387	0.473	-0.00107	0.473	0.25146
0.474	0.00854	0.474	0.00179416	0.474	0.04517	0.474	-0.12207	0.474	-0.00198	0.474	0.26428
0.475	0.00534	0.475	0.00173478	0.475	-0.02045	0.475	-0.09491	0.475	-0.00015	0.475	0.26871
0.476	0.01129	0.476	0.00167539	0.476	-0.12161	0.476	-0.0415	0.476	-0.00229	0.476	0.2478
0.477	0.01129	0.477	0.001616	0.477	-0.27603	0.477	0.18158	0.477	-0.00107	0.477	0.2243
0.478	0.05768	0.478	0.00155661	0.478	-0.59723	0.478	0.44983	0.478	-0.00198	0.478	0.19302
0.479	0.12497	0.479	0.00149722	0.479	-1.00082	0.479	0.5806	0.479	-0.00214	0.479	0.16281
0.48	0.25589	0.48	0.00143783	0.48	-0.82352	0.48	0.53452	0.48	-0.00214	0.48	0.13855
0.481	0.38681	0.481	0.00137845	0.481	0.78476	0.481	0.55115	0.481	-0.00076	0.481	0.10208
0.482	0.36774	0.482	0.00131906	0.482	0.69458	0.482	0.61768	0.482	0	0.482	0.06287
0.483	0.32074	0.483	0.00125967	0.483	-0.22186	0.483	0.63431	0.483	-0.00198	0.483	0.02853
0.484	0.26276	0.484	0.00120028	0.484	-0.52155	0.484	0.45425	0.484	-0.00076	0.484	0.00046
0.485	0.20065	0.485	0.00114089	0.485	-0.39902	0.485	0.27664	0.485	-0.00015	0.485	-0.01938
0.486	0.25742	0.486	0.0010815	0.486	-0.19608	0.486	0.18478	0.486	-0.00168	0.486	-0.03098
0.487	0.35339	0.487	0.00102212	0.487	-0.03845	0.487	0.12268	0.487	-0.00107	0.487	-0.04532
0.488	0.30609	0.488	0.000962728	0.488	0.03845	0.488	0.09079	0.488	-0.00015	0.488	-0.04944
0.489	0.25253	0.489	0.00090334	0.489	0.07446	0.489	0.10803	0.489	-0.00214	0.489	-0.04852
0.49	0.25208	0.49	0.000843952	0.49	0.08514	0.49	0.12878	0.49	-0.00183	0.49	-0.04715
0.491	0.1825	0.491	0.000784563	0.491	0.09949	0.491	0.12512	0.491	-0.00214	0.491	-0.03708
0.492	-0.00229	0.492	0.000725175	0.492	0.12207	0.492	0.09079	0.492	-0.00015	0.492	-0.03235
0.493	-0.27008	0.493	0.000665787	0.493	0.14832	0.493	0.02182	0.493	-0.00214	0.493	-0.01648
0.494	-0.40512	0.494	0.000606399	0.494	0.16693	0.494	-0.06027	0.494	-0.00015	0.494	-0.0029
0.495	-0.45929	0.495	0.00054701	0.495	0.1886	0.495	-0.12405	0.495	-0.00183	0.495	0.00549
0.496	-0.46661	0.496	0.000487622	0.496	0.21118	0.496	-0.1915	0.496	-0.00214	0.496	0.00214
0.497	-0.43411	0.497	0.000428234	0.497	0.23499	0.497	-0.24002	0.497	-0.00137	0.497	-0.00229
0.498	-0.32486	0.498	0.000368846	0.498	0.25879	0.498	-0.26062	0.498	-0.00107	0.498	-0.00748
0.499	-0.25726	0.499	0.000309457	0.499	0.26627	0.499	-0.28625	0.499	-0.00107	0.499	-0.00443
0.5	-0.17136	0.5	0.000250069	0.5	0.25711	0.5	-0.29648	0.5	-0.00183	0.5	-0.00153
0.501	-0.00534	0.501	0.000190681	0.501	0.23972	0.501	-0.26443	0.501	-0.00214	0.501	-0.00381
0.502	0.06851	0.502	0.000131292	0.502	0.21301	0.502	-0.19058	0.502	-0.00183	0.502	-0.01343
0.503	-0.0827	0.503	7.19042e-05	0.503	0.17746	0.503	-0.112	0.503	0	0.503	-0.01724
0.504	-0.28717	0.504	1.2516e-05	0.504	0.14587	0.504	-0.10651	0.504	-0.00168	0.504	-0.02197
0.505	-0.37689	0.505	-4.68723e-05	0.505	0.1033	0.505	-0.15732	0.505	-0.00244	0.505	-0.02914
0.506	-0.43671	0.506	-0.000106261	0.506	0.06073	0.506	-0.13138	0.506	-0.00183	0.506	-0.02655
0.507	-0.36301	0.507	-0.000165649	0.507	0.02609	0.507	0.01938	0.507	-0.00183	0.507	-0.0322
0.508	-0.17731	0.508	-0.000225037	0.508	-0.01114	0.508	0.20172	0.508	-0.00153	0.508	-0.03067
0.509	-0.05203	0.509	-0.000284425	0.509	-0.03784	0.509	0.3183	0.509	-0.00122	0.509	-0.02762
0.51	0.0238	0.51	-0.000343814	0.51	-0.06271	0.51	0.17899	0.51	0.00015	0.51	-0.02701
0.511	0.04227	0.511	-0.000403202	0.511	-0.06744	0.511	0.00229	0.511	-0.00076	0.511	-0.0206
0.512	0.03296	0.512	-0.00046259	0.512	-0.0621	0.512	-0.06058	0.512	-0.00031	0.512	-0.01404
0.513	0.06302	0.513	-0.000521978	0.513	-0.06134	0.513	-0.0412	0.513	-0.00046	0.513	-0.00198
0.514	0.05188	0.514	-0.000581367	0.514	-0.05829	0.514	-0.03845	0.514	-0.00168	0.514	0.00916
0.515	0.10361	0.515	-0.000640755	0.515	-0.05417	0.515	-0.06409	0.515	-0.00198	0.515	0.01434
0.516	0.21408	0.516	-0.000700143	0.516	-0.04776	0.516	-0.11307	0.516	-0.00122	0.516	0.00946
0.517	0.23636	0.517	-0.000759531	0.517	-0.04242	0.517	-0.14908	0.517	-0.00031	0.517	0.00763
0.518	0.3067	0.518	-0.00081892	0.518	-0.04028	0.518	-0.18265	0.518	-0.00168	0.518	0.00504
0.519	0.43274	0.519	-0.000878308	0.519	-0.04349	0.519	-0.19409	0.519	-0.00198	0.519	0.01389
0.52	0.4158	0.52	-0.000937696	0.52	-0.04471	0.52	-0.20126	0.52	-0.00198	0.52	0.02304
0.521	0.28992	0.521	-0.000997084	0.521	-0.04761	0.521	-0.21759	0.521	-0.00183	0.521	0.02518
0.522	0.11459	0.522	-0.00105647	0.522	-0.04745	0.522	-0.22369	0.522	-0.00122	0.522	0.02319
0.523	-0.00031	0.523	-0.00111586	0.523	-0.04623	0.523	-0.19547	0.523	-0.00046	0.523	0.02045
0.524	-0.01175	0.524	-0.00117525	0.524	-0.02319	0.524	-0.17761	0.524	-0.00153	0.524	0.01617
0.525	-0.05219	0.525	-0.00123464	0.525	0.01053	0.525	-0.17365	0.525	-0.00076	0.525	0.0116
0.526	-0.1268	0.526	-0.00129403	0.526	0.04562	0.526	-0.16129	0.526	-0.00198	0.526	0.01755
0.527	-0.11047	0.527	-0.00135341	0.527	0.07446	0.527	-0.16266	0.527	-0.00168	0.527	0.01099
0.528	-0.10254	0.528	-0.0014128	0.528	0.07751	0.528	-0.18738	0.528	-0.00122	0.528	0.00992
0.529	-0.13809	0.529	-0.00147219	0.529	0.07706	0.529	-0.17853	0.529	-0.00031	0.529	0.00916
0.53	-0.12924	0.53	-0.00153158	0.53	0.0676	0.53	-0.07263	0.53	-0.00061	0.53	0.0061
0.531	0.08606	0.531	-0.00159097	0.531	0.0647	0.531	0.16846	0.531	-0.00153	0.531	0.01099
0.532	0.3331	0.532	-0.00165036	0.532	0.06317	0.532	0.49637	0.532	-0.00198	0.532	0.0032
0.533	0.31219	0.533	-0.00170974	0.533	0.06165	0.533	0.61325	0.533	-0.00092	0.533	0.01129
0.534	0.19455	0.534	-0.00176913	0.534	0.05585	0.534	0.50049	0.534	-0.00015	0.534	0.0177
0.535	0.04517	0.535	-0.00182852	0.535	0.05722	0.535	0.47867	0.535	-0.00061	0.535	0.01755
0.536	-0.19241	0.536	-0.0018615	0.536	0.06424	0.536	0.466	0.536	-0.00137	0.536	0.00992
0.537	-0.46539	0.537	-0.00189449	0.537	0.08011	0.537	0.46295	0.537	-0.00015	0.537	0.00458
0.538	-0.67001	0.538	-0.00192747	0.538	0.09857	0.538	0.30884	0.538	-0.00183	0.538	0.00137
0.539	-0.7164	0.539	-0.00196045	0.539	0.10544	0.539	0.17212	0.539	-0.00076	0.539	0.00412
0.54	-0.60715	0.54	-0.00199343	0.54	0.10117	0.54	0.12497	0.54	-0.00137	0.54	0.01282
0.541	-0.47821	0.541	-0.00202642	0.541	0.09277	0.541	0.1297	0.541	-0.00198	0.541	0.01129
0.542	-0.30487	0.542	-0.0020594	0.542	0.07858	0.542	0.14938	0.542	-0.00076	0.542	0.00717
0.543	-0.11124	0.543	-0.00209238	0.543	0.05844	0.543	0.16586	0.543	-0.00153	0.543	0.00519
0.544	0.0592	0.544	-0.00212536	0.544	0.04562	0.544	0.16159	0.544	-0.00015	0.544	0.00275
0.545	0.17075	0.545	-0.00215835	0.545	0.02182	0.545	0.12253	0.545	-0.00015	0.545	-0.00015
0.546	0.24673	0.546	-0.00219133	0.546	0.00366	0.546	0.07614	0.546	-0.00061	0.546	0.00168
0.547	0.21698	0.547	-0.00222431	0.547	-0.01205	0.547	0.01099	0.547	-0.00137	0.547	-0.00595
0.548	0.1506	0.548	-0.00225729	0.548	-0.03433	0.548	-0.04761	0.548	0.00031	0.548	-0.00748
0.549	0.14069	0.549	-0.00229028	0.549	-0.04379	0.549	-0.10162	0.549	-0.00092	0.549	-0.00778
0.55	0.04257	0.55	-0.00232326	0.55	-0.05096	0.55	-0.15244	0.55	-0.00214	0.55	-0.01144
0.551	0.00244	0.551	-0.00235624	0.551	-0.04868	0.551	-0.19073	0.551	-0.00183	0.551	-0.00916
0.552	0.11063	0.552	-0.00238922	0.552	-0.0412	0.552	-0.21759	0.552	-0.00061	0.552	-0.01373
0.553	0.20508	0.553	-0.00242221	0.553	-0.03403	0.553	-0.23346	0.553	-0.00015	0.553	-0.00397
0.554	0.28351	0.554	-0.00245519	0.554	-0.03662	0.554	-0.23804	0.554	-0.00198	0.554	0.00153
0.555	0.22568	0.555	-0.00248817	0.555	-0.03403	0.555	-0.22354	0.555	-0.00153	0.555	0.00641
0.556	0.15045	0.556	-0.00252115	0.556	-0.03403	0.556	-0.186	0.556	-0.00092	0.556	-0.00412
0.557	0.17746	0.557	-0.00255414	0.557	-0.02563	0.557	-0.14175	0.557	-0.00015	0.557	-0.00748
0.558	0.24841	0.558	-0.00258712	0.558	-0.01312	0.558	-0.11017	0.558	-0.00168	0.558	-0.01022
0.559	0.23834	0.559	-0.0026201	0.559	-0.00778	0.559	-0.08789	0.559	-0.00198	0.559	-0.00168
0.56	0.18082	0.56	-0.00265308	0.56	-0.00824	0.56	-0.06317	0.56	-0.00031	0.56	0.00687
0.561	0.0885	0.561	-0.00268607	0.561	-0.0119	0.561	-0.04608	0.561	-0.00076	0.561	0.00534
0.562	0.02502	0.562	-0.00271905	0.562	-0.01617	0.562	-0.04059	0.562	-0.00061	0.562	0.00305
0.563	0.00351	0.563	-0.00275203	0.563	-0.02518	0.563	-0.04486	0.563	-0.00168	0.563	0.00061
0.564	-0.01083	0.564	-0.00278502	0.564	-0.02548	0.564	-0.06943	0.564	-0.00076	0.564	0.00153
0.565	0.00946	0.565	-0.002818	0.565	-0.04211	0.565	-0.09766	0.565	-0.00031	0.565	0.00031
0.566	-0.11688	0.566	-0.00285098	0.566	-0.0563	0.566	-0.10483	0.566	-0.00015	0.566	0.00641
0.567	-0.28625	0.567	-0.00288396	0.567	-0.06546	0.567	-0.13458	0.567	-0.00122	0.567	-0.00076
0.568	-0.30701	0.568	-0.00291695	0.568	-0.08286	0.568	-0.16464	0.568	0	0.568	0.00092
0.569	-0.21957	0.569	-0.00294993	0.569	-0.09277	0.569	-0.20523	0.569	-0.00092	0.569	-0.00183
0.57	-0.15671	0.57	-0.00298291	0.57	-0.1033	0.57	-0.2269	0.57	-0.00153	0.57	-0.0119
0.571	-0.17517	0.571	-0.00301589	0.571	-0.10117	0.571	-0.24155	0.571	-0.00198	0.571	-0.01022
0.572	-0.1918	0.572	-0.00304888	0.572	-0.09659	0.572	-0.26031	0.572	-0.00031	0.572	-0.02548
0.573	-0.18158	0.573	-0.00308186	0.573	-0.09109	0.573	-0.27512	0.573	-0.00031	0.573	-0.0296
0.574	-0.17471	0.574	-0.00311484	0.574	-0.09644	0.574	-0.27512	0.574	-0.00092	0.574	-0.01282
0.575	-0.14435	0.575	-0.00314782	0.575	-0.09262	0.575	-0.25711	0.575	-0.00076	0.575	-0.05951
0.576	-0.01068	0.576	-0.00318081	0.576	-0.09171	0.576	-0.23819	0.576	-0.00015	0.576	-0.1915
0.577	0.09384	0.577	-0.00321379	0.577	-0.08102	0.577	-0.20233	0.577	-0.00046	0.577	-0.21301
0.578	0.16861	0.578	-0.00324677	0.578	-0.06332	0.578	-0.16022	0.578	-0.00183	0.578	-0.01495
0.579	0.18936	0.579	-0.00327975	0.579	-0.05035	0.579	-0.12589	0.579	-0.00122	0.579	0.33829
0.58	0.29846	0.58	-0.00331274	0.58	-0.04074	0.58	-0.11093	0.58	-0.00031	0.58	0.40604
0.581	0.43213	0.581	-0.00334572	0.581	-0.02747	0.581	-0.0795	0.581	-0.00015	0.581	0.09979
0.582	0.53589	0.582	-0.0033787	0.582	-0.01465	0.582	-0.05142	0.582	-0.00153	0.582	-0.00488
0.583	0.60898	0.583	-0.00341168	0.583	-0.00122	0.583	-0.04868	0.583	-0.00137	0.583	-0.01648
0.584	0.60165	0.584	-0.00344467	0.584	0.01755	0.584	0.00351	0.584	-0.00198	0.584	0.05936
0.585	0.47668	0.585	-0.00347765	0.585	0.02563	0.585	0.1535	0.585	-0.00153	0.585	0.12161
0.586	0.39642	0.586	-0.00351063	0.586	0.03784	0.586	0.4245	0.586	-0.00076	0.586	0.1535
0.587	0.3096	0.587	-0.00354361	0.587	0.05356	0.587	0.58304	0.587	-0.00137	0.587	0.14908
0.588	0.32806	0.588	-0.0035766	0.588	0.05768	0.588	0.51468	0.588	-0.00076	0.588	0.14877
0.589	0.42816	0.589	-0.00360958	0.589	0.06943	0.589	0.49301	0.589	-0.00031	0.589	0.16403
0.59	0.43198	0.59	-0.00364256	0.59	0.07477	0.59	0.53741	0.59	0	0.59	0.15747
0.591	0.20752	0.591	-0.00367555	0.591	0.08743	0.591	0.62027	0.591	-0.00031	0.591	0.13306
0.592	-0.1976	0.592	-0.00370853	0.592	0.10132	0.592	0.50919	0.592	-0.00076	0.592	0.09781
0.593	-0.60349	0.593	-0.00374151	0.593	0.10712	0.593	0.34744	0.593	-0.00015	0.593	0.07767
0.594	-0.92361	0.594	-0.00377449	0.594	0.10147	0.594	0.22812	0.594	-0.00168	0.594	0.06042
0.595	-0.92529	0.595	-0.00380748	0.595	0.09521	0.595	0.16586	0.595	0	0.595	0.04501
0.596	-0.66315	0.596	-0.00384046	0.596	0.08514	0.596	0.13077	0.596	0.00015	0.596	0.01755
0.597	-0.31555	0.597	-0.00387344	0.597	0.08423	0.597	0.13565	0.597	-0.00092	0.597	-0.00595
0.598	-0.02777	0.598	-0.00390642	0.598	0.07904	0.598	0.14236	0.598	-0.00076	0.598	-0.03082
0.599	0.17807	0.599	-0.00393941	0.599	0.03067	0.599	0.13245	0.599	-0.00198	0.599	-0.04883
0.6	0.12909	0.6	-0.00380942	0.6	0.01877	0.6	0.09033	0.6	-0.00168	0.6	-0.06241
0.601	-0.20462	0.601	-0.00367944	0.601	-0.01068	0.601	0.02167	0.601	-0.00183	0.601	-0.08026
0.602	-0.45425	0.602	-0.00354946	0.602	-0.0238	0.602	-0.04913	0.602	-0.00076	0.602	-0.09979
0.603	-0.57465	0.603	-0.00341948	0.603	0.04211	0.603	-0.1088	0.603	-0.00076	0.603	-0.12131
0.604	-0.63873	0.604	-0.00328949	0.604	0.17899	0.604	-0.1561	0.604	-0.00015	0.604	-0.13443
0.605	-0.6604	0.605	-0.00315951	0.605	0.35721	0.605	-0.19821	0.605	-0.00076	0.605	-0.14374
0.606	-0.48737	0.606	-0.00302953	0.606	0.2887	0.606	-0.22705	0.606	-0.00076	0.606	-0.1387
0.607	-0.28473	0.607	-0.00289954	0.607	0.00778	0.607	-0.2597	0.607	-0.00015	0.607	-0.13962
0.608	-0.159	0.608	-0.00276956	0.608	-0.0267	0.608	-0.27283	0.608	-0.00198	0.608	-0.13077
0.609	-0.02823	0.609	-0.00263958	0.609	0.01556	0.609	-0.26291	0.609	-0.00183	0.609	-0.1207
0.61	0.12344	0.61	-0.0025096	0.61	0.08926	0.61	-0.21942	0.61	-0.00214	0.61	-0.11261
0.611	0.27267	0.611	-0.00237961	0.611	0.13535	0.611	-0.15457	0.611	-0.00229	0.611	-0.0972
0.612	0.30807	0.612	-0.00224963	0.612	0.16617	0.612	-0.09979	0.612	-0.00198	0.612	-0.08621
0.613	0.29465	0.613	-0.00211965	0.613	0.18097	0.613	-0.0592	0.613	-0.00015	0.613	-0.06851
0.614	0.28732	0.614	-0.00198967	0.614	0.15045	0.614	-0.03418	0.614	-0.00183	0.614	-0.05325
0.615	0.29755	0.615	-0.00185968	0.615	0.11124	0.615	-0.02411	0.615	0	0.615	-0.04242
0.616	0.3334	0.616	-0.0017297	0.616	0.07324	0.616	-0.03616	0.616	0	0.616	-0.0499
0.617	0.45074	0.617	-0.00159972	0.617	0.05157	0.617	-0.04181	0.617	-0.00015	0.617	-0.05203
0.618	0.50064	0.618	-0.00146973	0.618	0.0386	0.618	-0.06058	0.618	-0.00183	0.618	-0.05524
0.619	0.45929	0.619	-0.00133975	0.619	0.02411	0.619	-0.0975	0.619	-0.00122	0.619	-0.05295
0.62	0.23743	0.62	-0.00120977	0.62	0.00366	0.62	-0.1265	0.62	-0.00107	0.62	-0.04898
0.621	0.01511	0.621	-0.00107979	0.621	-0.01709	0.621	-0.14465	0.621	-0.00183	0.621	-0.05295
0.622	-0.07919	0.622	-0.000949804	0.622	-0.03922	0.622	-0.15091	0.622	-0.00046	0.622	-0.0618
0.623	-0.09964	0.623	-0.000819821	0.623	-0.06119	0.623	-0.13214	0.623	-0.00198	0.623	-0.06866
0.624	-0.10117	0.624	-0.000689838	0.624	-0.07584	0.624	-0.20523	0.624	-0.00031	0.624	-0.05966
0.625	-0.1059	0.625	-0.000559856	0.625	-0.1001	0.625	-0.29861	0.625	-0.00076	0.625	-0.0293
0.626	-0.06546	0.626	-0.000429873	0.626	-0.12161	0.626	-0.27283	0.626	-0.00198	0.626	0.01175
0.627	-0.06485	0.627	-0.00029989	0.627	-0.1355	0.627	-0.17609	0.627	-0.00153	0.627	-0.04196
0.628	-0.17426	0.628	-0.000169908	0.628	-0.15244	0.628	-0.06226	0.628	-0.00168	0.628	-0.1593
0.629	-0.18768	0.629	-3.99248e-05	0.629	-0.16083	0.629	-0.04913	0.629	-0.00076	0.629	-0.27679
0.63	-0.06958	0.63	9.00579e-05	0.63	-0.16617	0.63	-0.19745	0.63	0	0.63	-0.4184
0.631	0.0946	0.631	0.000220041	0.631	-0.1564	0.631	-0.29434	0.631	-0.00031	0.631	-0.66467
0.632	0.26581	0.632	0.000350023	0.632	-0.14526	0.632	-0.23254	0.632	-0.00046	0.632	-0.8931
0.633	0.35049	0.633	0.000480006	0.633	-0.13611	0.633	-0.09125	0.633	-0.00031	0.633	0.03952
0.634	0.3244	0.634	0.000609989	0.634	-0.13611	0.634	0.02121	0.634	-0.00198	0.634	0.86136
0.635	0.26947	0.635	0.000739971	0.635	-0.12985	0.635	0.05417	0.635	-0.00137	0.635	0.12543
0.636	0.05478	0.636	0.000869954	0.636	-0.12024	0.636	0.06943	0.636	-0.00015	0.636	-0.42114
0.637	-0.23056	0.637	0.000999937	0.637	-0.10605	0.637	0.16739	0.637	-0.00198	0.637	-0.43503
0.638	-0.43411	0.638	0.00112992	0.638	-0.08667	0.638	0.33493	0.638	-0.00107	0.638	-0.26489
0.639	-0.54749	0.639	0.0012599	0.639	-0.07675	0.639	0.6189	0.639	-0.00092	0.639	-0.09125
0.64	-0.58945	0.64	0.00138988	0.64	-0.07324	0.64	0.77087	0.64	-0.00031	0.64	0.02609
0.641	-0.51819	0.641	0.00151987	0.641	-0.07141	0.641	0.66589	0.641	-0.00046	0.641	0.08438
0.642	-0.33264	0.642	0.00164985	0.642	-0.06912	0.642	0.56824	0.642	-0.00137	0.642	0.10971
0.643	-0.14725	0.643	0.00177983	0.643	-0.07202	0.643	0.54352	0.643	-0.00198	0.643	0.12115
0.644	0.03693	0.644	0.00190982	0.644	-0.06943	0.644	0.50888	0.644	-0.00122	0.644	0.1358
0.645	0.13092	0.645	0.0020398	0.645	-0.0769	0.645	0.42145	0.645	-0.00168	0.645	0.14923
0.646	0.09506	0.646	0.00216978	0.646	-0.08347	0.646	0.2417	0.646	-0.00015	0.646	0.17563
0.647	0.08926	0.647	0.00229976	0.647	-0.08011	0.647	0.12497	0.647	-0.00122	0.647	0.19257
0.648	0.06348	0.648	0.00242975	0.648	-0.07233	0.648	0.07996	0.648	-0.00153	0.648	0.21774
0.649	-0.04044	0.649	0.00255973	0.649	-0.03189	0.649	0.0676	0.649	-0.00198	0.649	0.23727
0.65	-0.07263	0.65	0.00268971	0.65	0.00198	0.65	0.07568	0.65	-0.00198	0.65	0.24887
0.651	-0.00839	0.651	0.00281969	0.651	-0.03922	0.651	0.08545	0.651	0	0.651	0.25558
0.652	0.00946	0.652	0.00294968	0.652	-0.13657	0.652	0.07095	0.652	-0.00092	0.652	0.24963
0.653	0.05402	0.653	0.00307966	0.653	-0.24811	0.653	0.01785	0.653	-0.00137	0.653	0.24567
0.654	0.0145	0.654	0.00320964	0.654	-0.45166	0.654	-0.05447	0.654	-0.00153	0.654	0.23148
0.655	-0.03403	0.655	0.00333963	0.655	-0.78201	0.655	-0.11322	0.655	-0.00259	0.655	0.20767
0.656	-0.01816	0.656	0.00346961	0.656	-0.9581	0.656	-0.14587	0.656	-0.00198	0.656	0.16403
0.657	0.03876	0.657	0.00359959	0.657	0.25757	0.657	-0.15411	0.657	-0.00168	0.657	0.1265
0.658	0.04898	0.658	0.00372957	0.658	0.87418	0.658	-0.17151	0.658	-0.00153	0.658	0.08865
0.659	0.06638	0.659	0.00385956	0.659	0.03784	0.659	-0.18494	0.659	-0.00092	0.659	0.06119
0.66	0.11902	0.66	0.00398954	0.66	-0.44128	0.66	-0.19714	0.66	-0.00031	0.66	0.03738
0.661	0.14099	0.661	0.00411952	0.661	-0.40634	0.661	-0.20782	0.661	-0.00076	0.661	0.01266
0.662	0.10345	0.662	0.0042495	0.662	-0.2211	0.662	-0.21469	0.662	-0.00153	0.662	-0.01236
0.663	0.13443	0.663	0.00437949	0.663	-0.05875	0.663	-0.20813	0.663	-0.00198	0.663	-0.02975
0.664	0.20905	0.664	0.00421348	0.664	0.04715	0.664	-0.18753	0.664	-0.00137	0.664	-0.03738
0.665	0.19028	0.665	0.00404748	0.665	0.09369	0.665	-0.14633	0.665	-0.00031	0.665	-0.04272
0.666	0.05371	0.666	0.00388147	0.666	0.1152	0.666	-0.09445	0.666	-0.00046	0.666	-0.03769
0.667	0.00153	0.667	0.00371547	0.667	0.12741	0.667	-0.04471	0.667	-0.00122	0.667	-0.0383
0.668	-0.05829	0.668	0.00354947	0.668	0.13779	0.668	0.00656	0.668	0.00031	0.668	-0.03143
0.669	-0.11475	0.669	0.00338346	0.669	0.15793	0.669	0.0351	0.669	-0.00076	0.669	-0.02441
0.67	-0.10803	0.67	0.00321746	0.67	0.17914	0.67	0.05203	0.67	-0.00198	0.67	-0.02106
0.671	-0.05569	0.671	0.00305145	0.671	0.21118	0.671	0.05112	0.671	-0.00214	0.671	-0.01373
0.672	-0.08423	0.672	0.00288545	0.672	0.24155	0.672	0.0119	0.672	-0.00198	0.672	-0.01068
0.673	-0.09689	0.673	0.00271945	0.673	0.26611	0.673	-0.04868	0.673	-0.00214	0.673	-0.00092
0.674	-0.12405	0.674	0.00255344	0.674	0.26962	0.674	-0.11322	0.674	-0.00122	0.674	0.00534
0.675	0.00885	0.675	0.00238744	0.675	0.27039	0.675	-0.17792	0.675	-0.00031	0.675	0.00641
0.676	0.20859	0.676	0.00222143	0.676	0.26093	0.676	-0.24185	0.676	0	0.676	-0.009
0.677	0.16678	0.677	0.00205543	0.677	0.24963	0.677	-0.30228	0.677	0.00015	0.677	-0.01801
0.678	0.07553	0.678	0.00188942	0.678	0.23453	0.678	-0.34637	0.678	-0.00183	0.678	-0.02594
0.679	0.15457	0.679	0.00172342	0.679	0.20493	0.679	-0.37842	0.679	-0.00153	0.679	-0.0238
0.68	0.32486	0.68	0.00155742	0.68	0.16739	0.68	-0.38834	0.68	-0.00168	0.68	-0.02029
0.681	0.44312	0.681	0.00139141	0.681	0.12634	0.681	-0.38437	0.681	-0.00153	0.681	-0.0264
0.682	0.54688	0.682	0.00122541	0.682	0.0882	0.682	-0.37369	0.682	-0.00015	0.682	-0.03311
0.683	0.54031	0.683	0.0010594	0.683	0.05096	0.683	-0.34607	0.683	-0.00092	0.683	-0.03677
0.684	0.3978	0.684	0.0008934	0.684	0.02579	0.684	-0.32043	0.684	-0.00198	0.684	-0.03494
0.685	0.51544	0.685	0.000727396	0.685	-0.00595	0.685	-0.32455	0.685	-0.00031	0.685	-0.03418
0.686	0.63538	0.686	0.000561392	0.686	-0.02716	0.686	-0.34058	0.686	-0.00015	0.686	-0.02686
0.687	0.44296	0.687	0.000395388	0.687	-0.04288	0.687	-0.33356	0.687	-0.00046	0.687	-0.02975
0.688	0.12939	0.688	0.000229383	0.688	-0.05463	0.688	-0.27069	0.688	-0.00153	0.688	-0.02213
0.689	-0.12344	0.689	6.33793e-05	0.689	-0.0563	0.689	-0.20477	0.689	-0.00229	0.689	-0.01801
0.69	-0.30014	0.69	-0.000102625	0.69	-0.05859	0.69	-0.13428	0.69	-0.00198	0.69	-0.01541
0.691	-0.31769	0.691	-0.000268629	0.691	-0.04669	0.691	-0.1004	0.691	-0.00031	0.691	-0.00763
0.692	-0.40619	0.692	-0.000434633	0.692	-0.03052	0.692	-0.10406	0.692	-0.00031	0.692	-0.00626
0.693	-0.46295	0.693	-0.000600637	0.693	-0.01984	0.693	-0.04791	0.693	-0.00031	0.693	0.0087
0.694	-0.50339	0.694	-0.000766641	0.694	-0.0209	0.694	0.06287	0.694	-0.00168	0.694	0.01816
0.695	-0.46463	0.695	-0.000932646	0.695	-0.0209	0.695	0.3389	0.695	0	0.695	0.02151
0.696	-0.40436	0.696	-0.00109865	0.696	-0.02136	0.696	0.59036	0.696	-0.00031	0.696	0.01556
0.697	-0.43808	0.697	-0.00126465	0.697	-0.01419	0.697	0.59967	0.697	-0.00015	0.697	0.01373
0.698	-0.46112	0.698	-0.00143066	0.698	-0.00565	0.698	0.57495	0.698	-0.00092	0.698	0.01053
0.699	-0.50003	0.699	-0.00159666	0.699	-0.00656	0.699	0.59631	0.699	-0.00015	0.699	0.01663
0.7	-0.62988	0.7	-0.00176267	0.7	-0.01175	0.7	0.60394	0.7	-0.00015	0.7	0.02441
0.701	-0.79727	0.701	-0.00192867	0.701	-0.02045	0.701	0.46555	0.701	-0.00076	0.701	0.02548
0.702	-0.79803	0.702	-0.00209467	0.702	-0.02502	0.702	0.32791	0.702	-0.00229	0.702	0.0206
0.703	-0.67139	0.703	-0.00226068	0.703	-0.03296	0.703	0.25223	0.703	-0.00015	0.703	0.01694
0.704	-0.44495	0.704	-0.00242668	0.704	-0.02975	0.704	0.22659	0.704	-0.00214	0.704	0.01602
0.705	-0.22278	0.705	-0.00259269	0.705	-0.03738	0.705	0.24506	0.705	-0.00183	0.705	0.01572
0.706	-0.11597	0.706	-0.00275869	0.706	-0.04105	0.706	0.28519	0.706	-0.00122	0.706	0.01953
0.707	-0.05508	0.707	-0.0029247	0.707	-0.04135	0.707	0.28961	0.707	-0.00183	0.707	0.01434
0.708	0.02304	0.708	-0.0030907	0.708	-0.0444	0.708	0.26672	0.708	-0.00061	0.708	0.0148
0.709	0.08865	0.709	-0.0032567	0.709	-0.03983	0.709	0.21194	0.709	-0.00015	0.709	0.01328
0.71	0.14191	0.71	-0.00342271	0.71	-0.03769	0.71	0.14648	0.71	0	0.71	0.01144
0.711	0.14893	0.711	-0.00358871	0.711	-0.02396	0.711	0.08545	0.711	0.00015	0.711	0.01053
0.712	0.19135	0.712	-0.00375472	0.712	-0.00931	0.712	0.02228	0.712	-0.00122	0.712	0.00824
0.713	0.36057	0.713	-0.00392072	0.713	0.00137	0.713	-0.04639	0.713	-0.00107	0.713	0.01617
0.714	0.52063	0.714	-0.00408672	0.714	-0.00244	0.714	-0.11978	0.714	-0.00153	0.714	0.02197
0.715	0.63797	0.715	-0.00425273	0.715	-0.00015	0.715	-0.18021	0.715	-0.00214	0.715	0.02335
0.716	0.74417	0.716	-0.00441873	0.716	0.00351	0.716	-0.21423	0.716	-0.00198	0.716	0.01266
0.717	0.7431	0.717	-0.00458474	0.717	0.01328	0.717	-0.21118	0.717	-0.00168	0.717	0.00885
0.718	0.6427	0.718	-0.00475074	0.718	0.02594	0.718	-0.19424	0.718	-0.00061	0.718	0.00366
0.719	0.44189	0.719	-0.00491674	0.719	0.02869	0.719	-0.17105	0.719	-0.00046	0.719	0.00687
0.72	0.27542	0.72	-0.00508275	0.72	0.02899	0.72	-0.13321	0.72	-0.00015	0.72	0.01205
0.721	0.17654	0.721	-0.00524875	0.721	0.02594	0.721	-0.09171	0.721	-0.00153	0.721	0.01038
0.722	0.12878	0.722	-0.00541476	0.722	0.0267	0.722	-0.04486	0.722	-0.00031	0.722	0.00534
0.723	0.03067	0.723	-0.00558076	0.723	0.02609	0.723	0.01236	0.723	-0.00015	0.723	0.00153
0.724	-0.08911	0.724	-0.00574677	0.724	0.02747	0.724	0.05676	0.724	-0.00214	0.724	-0.00015
0.725	-0.16388	0.725	-0.00591277	0.725	0.01968	0.725	0.09186	0.725	-0.00168	0.725	-0.00549
0.726	-0.23544	0.726	-0.00607877	0.726	0.0177	0.726	0.13229	0.726	-0.00229	0.726	-0.00412
0.727	-0.29709	0.727	-0.00624478	0.727	0.02106	0.727	0.15121	0.727	-0.00198	0.727	-0.01038
0.728	-0.29419	0.728	-0.00609608	0.728	0.0148	0.728	0.15503	0.728	-0.00046	0.728	-0.00809
0.729	-0.18631	0.729	-0.00594737	0.729	0.01511	0.729	0.13535	0.729	-0.00168	0.729	-0.0116
0.73	-0.10742	0.73	-0.00579867	0.73	0.00931	0.73	0.09201	0.73	-0.00168	0.73	-0.01419
0.731	-0.14694	0.731	-0.00564997	0.731	0.0174	0.731	0.04349	0.731	-0.00153	0.731	-0.01358
0.732	-0.18661	0.732	-0.00550127	0.732	0.0235	0.732	-0.00916	0.732	-0.00076	0.732	-0.0174
0.733	-0.11887	0.733	-0.00535257	0.733	0.02609	0.733	-0.08453	0.733	-0.00183	0.733	-0.00854
0.734	-0.07919	0.734	-0.00520387	0.734	0.01892	0.734	-0.14282	0.734	-0.00214	0.734	-0.00198
0.735	-0.02823	0.735	-0.00505516	0.735	0.01495	0.735	-0.20721	0.735	-0.00168	0.735	-0.00015
0.736	-0.07233	0.736	-0.00490646	0.736	0.00961	0.736	-0.28198	0.736	-0.00061	0.736	-0.009
0.737	-0.15762	0.737	-0.00475776	0.737	0.0119	0.737	-0.3064	0.737	-0.00122	0.737	-0.01328
0.738	-0.21576	0.738	-0.00460906	0.738	0.02029	0.738	-0.32211	0.738	-0.00137	0.738	-0.01556
0.739	-0.21713	0.739	-0.00446036	0.739	0.01785	0.739	-0.32333	0.739	-0.00214	0.739	-0.00656
0.74	0.00336	0.74	-0.00431166	0.74	0.01266	0.74	-0.30304	0.74	-0.00183	0.74	0
0.741	0.18204	0.741	-0.00416295	0.741	0.00824	0.741	-0.30289	0.741	-0.00061	0.741	0.00137
0.742	0.22125	0.742	-0.00401425	0.742	0.00443	0.742	-0.31998	0.742	-0.00046	0.742	-0.00198
0.743	0.17838	0.743	-0.00386555	0.743	0.00168	0.743	-0.30472	0.743	-0.00046	0.743	-0.00412
0.744	0.10635	0.744	-0.00371685	0.744	0.00549	0.744	-0.27313	0.744	-0.00031	0.744	-0.00504
0.745	0.09781	0.745	-0.00356815	0.745	-0.00137	0.745	-0.2507	0.745	-0.00015	0.745	-0.00381
0.746	0.26245	0.746	-0.00341945	0.746	-0.00473	0.746	-0.21332	0.746	0.00015	0.746	-0.00015
0.747	0.46173	0.747	-0.00327074	0.747	-0.0061	0.747	-0.19272	0.747	-0.00015	0.747	-0.01038
0.748	0.7135	0.748	-0.00312204	0.748	-0.01175	0.748	-0.18829	0.748	-0.00122	0.748	-0.01221
0.749	0.82138	0.749	-0.00297334	0.749	-0.0116	0.749	-0.23834	0.749	-0.00198	0.749	-0.03387
0.75	0.68604	0.75	-0.00282464	0.75	-0.0174	0.75	-0.2182	0.75	-0.00214	0.75	-0.0383
0.751	0.46265	0.751	-0.00267594	0.751	-0.0087	0.751	-0.08469	0.751	-0.00061	0.751	-0.03204
0.752	0.16006	0.752	-0.00252724	0.752	-0.00244	0.752	0.22003	0.752	-0.00168	0.752	-0.13275
0.753	-0.06439	0.753	-0.00237853	0.753	-0.00076	0.753	0.48767	0.753	-0.00122	0.753	-0.22873
0.754	-0.1329	0.754	-0.00222983	0.754	-0.00732	0.754	0.43457	0.754	-0.00137	0.754	-0.12726
0.755	-0.0975	0.755	-0.00208113	0.755	-0.0116	0.755	0.27039	0.755	-0.00214	0.755	0.16006
0.756	-0.10468	0.756	-0.00193243	0.756	-0.01389	0.756	0.23544	0.756	-0.00122	0.756	0.43991
0.757	-0.10406	0.757	-0.00178373	0.757	-0.009	0.757	0.28595	0.757	-0.00153	0.757	0.24963
0.758	-0.1178	0.758	-0.00163503	0.758	0.00168	0.758	0.30945	0.758	-0.00092	0.758	0.02014
0.759	-0.15808	0.759	-0.00148632	0.759	0.00122	0.759	0.2002	0.759	-0.00137	0.759	-0.01831
0.76	-0.13046	0.76	-0.00133762	0.76	-0.00153	0.76	0.09918	0.76	0	0.76	0.02167
0.761	-0.13824	0.761	-0.00118892	0.761	-0.00443	0.761	0.0737	0.761	-0.00015	0.761	0.10712
0.762	-0.19775	0.762	-0.00104022	0.762	-0.0032	0.762	0.1059	0.762	-0.00229	0.762	0.14771
0.763	-0.29449	0.763	-0.000891518	0.763	-0.00076	0.763	0.15015	0.763	-0.00046	0.763	0.15701
0.764	-0.43304	0.764	-0.000742816	0.764	0.0029	0.764	0.16586	0.764	-0.00214	0.764	0.14984
0.765	-0.49927	0.765	-0.000594114	0.765	-0.00183	0.765	0.14755	0.765	-0.00183	0.765	0.16174
0.766	-0.42496	0.766	-0.000445413	0.766	0.00031	0.766	0.11307	0.766	-0.00183	0.766	0.17914
0.767	-0.36682	0.767	-0.000296711	0.767	0.00061	0.767	0.0766	0.767	-0.00183	0.767	0.15503
0.768	-0.39093	0.768	-0.000148009	0.768	-0.00458	0.768	0.06592	0.768	-0.00122	0.768	0.12558
0.769	-0.41931	0.769	6.92282e-07	0.769	-0.00305	0.769	0.05783	0.769	-0.00122	0.769	0.09232
0.77	-0.39444	0.77	0.000149394	0.77	-0.0061	0.77	0.05356	0.77	-0.00183	0.77	0.06256
0.771	-0.36133	0.771	0.000298096	0.771	0.0029	0.771	0.03662	0.771	-0.00061	0.771	0.0415
0.772	-0.29541	0.772	0.000446797	0.772	0.0087	0.772	0.00763	0.772	-0.00214	0.772	0.02151
0.773	-0.11826	0.773	0.000595499	0.773	0.0087	0.773	-0.00931	0.773	-0.00198	0.773	0.0116
0.774	0.03799	0.774	0.000744201	0.774	-0.00854	0.774	-0.0087	0.774	-0.00107	0.774	-0.00336
0.775	0.11154	0.775	0.000892902	0.775	-0.0325	0.775	0.00763	0.775	0.00015	0.775	-0.02319
0.776	0.10849	0.776	0.0010416	0.776	-0.03098	0.776	0.04227	0.776	0	0.776	-0.05371
0.777	0.14847	0.777	0.00119031	0.777	-0.05081	0.777	0.08057	0.777	0.00015	0.777	-0.08133
0.778	0.23849	0.778	0.00133901	0.778	-0.16571	0.778	0.10742	0.778	-0.00168	0.778	-0.10406
0.779	0.30899	0.779	0.00148771	0.779	-0.21561	0.779	0.12527	0.779	-0.00137	0.779	-0.11383
0.78	0.43365	0.78	0.00163641	0.78	-0.08453	0.78	0.12177	0.78	-0.00229	0.78	-0.12115
0.781	0.54153	0.781	0.00178511	0.781	0.24017	0.781	0.10666	0.781	-0.00092	0.781	-0.13153
0.782	0.5043	0.782	0.00193381	0.782	0.44357	0.782	0.08713	0.782	-0.00198	0.782	-0.13657
0.783	0.48889	0.783	0.00208252	0.783	0.17303	0.783	0.06927	0.783	0.00015	0.783	-0.13779
0.784	0.38467	0.784	0.00223122	0.784	0.00946	0.784	0.04501	0.784	-0.00214	0.784	-0.13336
0.785	0.18463	0.785	0.00237992	0.785	-0.02518	0.785	0.01434	0.785	-0.00137	0.785	-0.12543
0.786	-0.00992	0.786	0.00252862	0.786	0.02884	0.786	-0.02518	0.786	-0.00092	0.786	-0.10941
0.787	-0.05768	0.787	0.00267732	0.787	0.10574	0.787	-0.08575	0.787	-0.00183	0.787	-0.10345
0.788	0.01999	0.788	0.00282602	0.788	0.13763	0.788	-0.14114	0.788	-0.00015	0.788	-0.08972
0.789	0.04257	0.789	0.00297473	0.789	0.14374	0.789	-0.20065	0.789	-0.00168	0.789	-0.08347
0.79	-0.07141	0.79	0.00312343	0.79	0.13702	0.79	-0.2301	0.79	-0.00214	0.79	-0.07629
0.791	-0.16785	0.791	0.00327213	0.791	0.16449	0.791	-0.2388	0.791	-0.00168	0.791	-0.06622
0.792	-0.1442	0.792	0.00314449	0.792	0.17242	0.792	-0.24628	0.792	-0.00198	0.792	-0.0589
0.793	-0.08698	0.793	0.00301684	0.793	0.15213	0.793	-0.25635	0.793	0	0.793	-0.04715
0.794	-0.00351	0.794	0.0028892	0.794	0.10956	0.794	-0.25146	0.794	-0.00107	0.794	-0.04135
0.795	0.06546	0.795	0.00276155	0.795	0.0766	0.795	-0.24658	0.795	-0.00183	0.795	-0.0441
0.796	-0.01602	0.796	0.00263391	0.796	0.05325	0.796	-0.23392	0.796	-0.00198	0.796	-0.05661
0.797	-0.12405	0.797	0.00250627	0.797	0.04044	0.797	-0.19608	0.797	-0.00107	0.797	-0.06531
0.798	-0.23453	0.798	0.00237862	0.798	0.0293	0.798	-0.14511	0.798	-0.00168	0.798	-0.07355
0.799	-0.35065	0.799	0.00225098	0.799	0.00854	0.799	-0.10651	0.799	-0.00183	0.799	-0.07141
0.8	-0.32196	0.8	0.00212334	0.8	-0.01587	0.8	-0.08698	0.8	-0.00122	0.8	-0.06226
0.801	-0.16266	0.801	0.00199569	0.801	-0.04044	0.801	-0.05295	0.801	0	0.801	-0.04456
0.802	-0.07782	0.802	0.00186805	0.802	-0.06226	0.802	-0.03311	0.802	-0.00198	0.802	-0.00931
0.803	-0.0235	0.803	0.00174041	0.803	-0.08743	0.803	-0.01526	0.803	-0.00168	0.803	-0.0061
0.804	0.04181	0.804	0.00161276	0.804	-0.10254	0.804	0.02258	0.804	0	0.804	-0.09277
0.805	0.0032	0.805	0.00148512	0.805	-0.1265	0.805	0.14969	0.805	-0.00244	0.805	-0.2243
0.806	-0.05905	0.806	0.00135747	0.806	-0.13733	0.806	0.39413	0.806	-0.00244	0.806	-0.33981
0.807	-0.08926	0.807	0.00122983	0.807	-0.14435	0.807	0.60959	0.807	-0.00092	0.807	-0.51651
0.808	-0.09995	0.808	0.00110219	0.808	-0.15244	0.808	0.59235	0.808	-0.00198	0.808	-0.76843
0.809	-0.10941	0.809	0.000974543	0.809	-0.14648	0.809	0.54901	0.809	-0.00214	0.809	-0.63583
0.81	-0.10742	0.81	0.0008469	0.81	-0.1413	0.81	0.55634	0.81	-0.00168	0.81	0.64514
0.811	-0.04929	0.811	0.000719256	0.811	-0.121	0.811	0.58701	0.811	-0.00198	0.811	0.56702
0.812	0.01312	0.812	0.000591612	0.812	-0.10101	0.812	0.41855	0.812	-0.00153	0.812	-0.22018
0.813	0.08347	0.813	0.000463969	0.813	-0.08118	0.813	0.21805	0.813	-0.00198	0.813	-0.47256
0.814	0.20432	0.814	0.000336325	0.814	-0.08133	0.814	0.11581	0.814	0	0.814	-0.35156
0.815	0.23422	0.815	0.000208681	0.815	-0.0766	0.815	0.06027	0.815	-0.00092	0.815	-0.16632
0.816	0.22598	0.816	8.10375e-05	0.816	-0.06805	0.816	0.0618	0.816	-0.00153	0.816	-0.03357
0.817	0.07446	0.817	-4.66061e-05	0.817	-0.05127	0.817	0.06439	0.817	-0.00198	0.817	0.04929
0.818	-0.04425	0.818	-0.00017425	0.818	-0.03906	0.818	0.02167	0.818	-0.00168	0.818	0.09262
0.819	-0.08179	0.819	-0.000301893	0.819	-0.03891	0.819	-0.04333	0.819	-0.00183	0.819	0.12146
0.82	-0.05112	0.82	-0.000429537	0.82	-0.04013	0.82	-0.0914	0.82	-0.00031	0.82	0.14053
0.821	-0.07813	0.821	-0.000557181	0.821	-0.04486	0.821	-0.10666	0.821	0	0.821	0.15472
0.822	-0.08362	0.822	-0.000684824	0.822	-0.04929	0.822	-0.17899	0.822	-0.00153	0.822	0.16861
0.823	-0.04303	0.823	-0.000812468	0.823	-0.0563	0.823	-0.28366	0.823	-0.00183	0.823	0.18738
0.824	0.00122	0.824	-0.000940112	0.824	-0.05615	0.824	-0.37964	0.824	-0.00061	0.824	0.20966
0.825	-0.01495	0.825	-0.00106776	0.825	-0.06775	0.825	-0.336	0.825	0	0.825	0.23438
0.826	-0.04959	0.826	-0.0011954	0.826	-0.06409	0.826	-0.24658	0.826	-0.00015	0.826	0.25177
0.827	-0.01465	0.827	-0.00132304	0.827	-0.03616	0.827	-0.14557	0.827	-0.00031	0.827	0.25726
0.828	0.14374	0.828	-0.00145069	0.828	-0.00076	0.828	-0.20554	0.828	-0.00122	0.828	0.2597
0.829	0.31799	0.829	-0.00157833	0.829	-0.01526	0.829	-0.38513	0.829	0.00015	0.829	0.25101
0.83	0.32501	0.83	-0.00170597	0.83	-0.11414	0.83	-0.41779	0.83	-0.00137	0.83	0.2327
0.831	0.29236	0.831	-0.00183362	0.831	-0.21881	0.831	-0.3157	0.831	-0.00183	0.831	0.20966
0.832	0.2626	0.832	-0.00196126	0.832	-0.34744	0.832	-0.17593	0.832	-0.00046	0.832	0.17944
0.833	0.18417	0.833	-0.0020889	0.833	-0.60257	0.833	-0.07263	0.833	-0.00015	0.833	0.15472
0.834	-0.01831	0.834	-0.00221655	0.834	-0.9021	0.834	-0.00824	0.834	-0.00031	0.834	0.1239
0.835	-0.23087	0.835	-0.00234419	0.835	-0.37811	0.835	0.0177	0.835	-0.00137	0.835	0.09018
0.836	-0.41565	0.836	-0.00247184	0.836	0.82642	0.836	0.02838	0.836	-0.00107	0.836	0.04654
0.837	-0.44434	0.837	-0.00259948	0.837	0.34821	0.837	0.04944	0.837	-0.00092	0.837	0.01389
0.838	-0.38879	0.838	-0.00272712	0.838	-0.32654	0.838	0.04639	0.838	-0.00061	0.838	-0.01129
0.839	-0.32394	0.839	-0.00285477	0.839	-0.44617	0.839	0.01373	0.839	-0.00076	0.839	-0.02075
0.84	-0.28824	0.84	-0.00298241	0.84	-0.3009	0.84	-0.02853	0.84	-0.00015	0.84	-0.0264
0.841	-0.19226	0.841	-0.00311005	0.841	-0.12894	0.841	-0.07065	0.841	-0.00015	0.841	-0.03342
0.842	-0.10635	0.842	-0.0032377	0.842	-0.0058	0.842	-0.09521	0.842	-0.00214	0.842	-0.03784
0.843	-0.09201	0.843	-0.00336534	0.843	0.06424	0.843	-0.11887	0.843	-0.00198	0.843	-0.03876
0.844	0.06042	0.844	-0.00349299	0.844	0.10162	0.844	-0.15579	0.844	-0.00183	0.844	-0.0351
0.845	0.10498	0.845	-0.00362063	0.845	0.10605	0.845	-0.17441	0.845	-0.00153	0.845	-0.02869
0.846	-0.01587	0.846	-0.00374827	0.846	0.11963	0.846	-0.17944	0.846	-0.00015	0.846	-0.01816
0.847	-0.04837	0.847	-0.00387592	0.847	0.13489	0.847	-0.20218	0.847	-0.00015	0.847	-0.01511
0.848	-0.04852	0.848	-0.00400356	0.848	0.15213	0.848	-0.22049	0.848	-0.00168	0.848	-0.01007
0.849	-0.08041	0.849	-0.0041312	0.849	0.17899	0.849	-0.23254	0.849	-0.00015	0.849	-0.01114
0.85	-0.12848	0.85	-0.00425885	0.85	0.20508	0.85	-0.22263	0.85	-0.00015	0.85	-0.01312
0.851	-0.20065	0.851	-0.00438649	0.851	0.2359	0.851	-0.215	0.851	-0.00015	0.851	-0.01312
0.852	-0.19241	0.852	-0.00451413	0.852	0.25726	0.852	-0.20172	0.852	-0.00183	0.852	-0.0148
0.853	-0.0563	0.853	-0.00464178	0.853	0.26855	0.853	-0.19913	0.853	-0.00076	0.853	-0.00977
0.854	0.02914	0.854	-0.00476942	0.854	0.26016	0.854	-0.20203	0.854	-0.00168	0.854	-0.00931
0.855	0.10971	0.855	-0.00489707	0.855	0.24719	0.855	-0.21439	0.855	-0.00107	0.855	-0.01312
0.856	0.17578	0.856	-0.00479617	0.856	0.22949	0.856	-0.14359	0.856	-0.00031	0.856	-0.03555
0.857	0.20798	0.857	-0.00469528	0.857	0.2063	0.857	0.00351	0.857	0	0.857	-0.04211
0.858	0.23224	0.858	-0.00459438	0.858	0.17975	0.858	0.25604	0.858	-0.00061	0.858	-0.04303
0.859	0.27084	0.859	-0.00449349	0.859	0.14282	0.859	0.52536	0.859	0	0.859	-0.03647
0.86	0.37842	0.86	-0.00439259	0.86	0.10468	0.86	0.55145	0.86	0.00031	0.86	-0.03143
0.861	0.45929	0.861	-0.0042917	0.861	0.06744	0.861	0.42953	0.861	-0.00046	0.861	-0.03311
0.862	0.40314	0.862	-0.0041908	0.862	0.03479	0.862	0.41519	0.862	-0.00168	0.862	-0.03265
0.863	0.33371	0.863	-0.00408991	0.863	0.00519	0.863	0.42587	0.863	-0.00122	0.863	-0.03006
0.864	0.2948	0.864	-0.00398901	0.864	-0.01266	0.864	0.44312	0.864	-0.00183	0.864	-0.0264
0.865	0.27679	0.865	-0.00388812	0.865	-0.0325	0.865	0.32104	0.865	-0.00198	0.865	-0.02335
0.866	0.32562	0.866	-0.00378722	0.866	-0.03891	0.866	0.17746	0.866	-0.00122	0.866	-0.01297
0.867	0.30136	0.867	-0.00368633	0.867	-0.04501	0.867	0.11475	0.867	0	0.867	-0.01053
0.868	0.10223	0.868	-0.00358543	0.868	-0.05127	0.868	0.13092	0.868	-0.00214	0.868	-0.0032
0.869	-0.0351	0.869	-0.00348454	0.869	-0.04364	0.869	0.16129	0.869	-0.00198	0.869	-0.00229
0.87	-0.20645	0.87	-0.00338364	0.87	-0.03845	0.87	0.20645	0.87	-0.00137	0.87	-0.00031
0.871	-0.26871	0.871	-0.00328275	0.871	-0.02213	0.871	0.2298	0.871	-0.00153	0.871	0.00519
0.872	-0.20767	0.872	-0.00318185	0.872	-0.00809	0.872	0.21683	0.872	-0.00031	0.872	0.00916
0.873	-0.15045	0.873	-0.00308096	0.873	0.00183	0.873	0.16556	0.873	-0.00107	0.873	0.02014
0.874	-0.13443	0.874	-0.00298006	0.874	-0.00381	0.874	0.09872	0.874	-0.00061	0.874	0.02594
0.875	-0.03052	0.875	-0.00287917	0.875	-0.00214	0.875	0.0322	0.875	0	0.875	0.02747
0.876	0.03403	0.876	-0.00277827	0.876	-0.00504	0.876	-0.02014	0.876	-0.00015	0.876	0.01602
0.877	0.05478	0.877	-0.00267738	0.877	0.00015	0.877	-0.06073	0.877	-0.00046	0.877	0.01328
0.878	0.18951	0.878	-0.00257648	0.878	0.0058	0.878	-0.09308	0.878	-0.00198	0.878	0.0116
0.879	0.56183	0.879	-0.00247559	0.879	-0.00031	0.879	-0.11292	0.879	-0.00061	0.879	0.01862
0.88	0.80551	0.88	-0.00237469	0.88	-0.00763	0.88	-0.12848	0.88	-0.00015	0.88	0.02167
0.881	0.64682	0.881	-0.0022738	0.881	-0.01602	0.881	-0.12909	0.881	-0.00015	0.881	0.02151
0.882	0.35553	0.882	-0.0021729	0.882	-0.0209	0.882	-0.12802	0.882	-0.00198	0.882	0.01694
0.883	0.07736	0.883	-0.00207201	0.883	-0.02899	0.883	-0.121	0.883	-0.00168	0.883	0.01663
0.884	-0.10559	0.884	-0.00197111	0.884	-0.0264	0.884	-0.11322	0.884	-0.00137	0.884	0.01938
0.885	-0.20294	0.885	-0.00187022	0.885	-0.03525	0.885	-0.11017	0.885	-0.00198	0.885	0.01526
0.886	-0.19775	0.886	-0.00176932	0.886	-0.03403	0.886	-0.10635	0.886	-0.00198	0.886	0.01633
0.887	-0.17029	0.887	-0.00166843	0.887	-0.03372	0.887	-0.08133	0.887	-0.00183	0.887	0.01251
0.888	-0.19348	0.888	-0.00156753	0.888	-0.03494	0.888	-0.02975	0.888	-0.00168	0.888	0.01465
0.889	-0.28885	0.889	-0.00146664	0.889	-0.02945	0.889	-0.00351	0.889	-0.00214	0.889	0.01068
0.89	-0.33051	0.89	-0.00136574	0.89	-0.02365	0.89	0.00992	0.89	-0.00198	0.89	0.00885
0.891	-0.3476	0.891	-0.00126485	0.891	-0.01038	0.891	0.01648	0.891	-0.00015	0.891	0.00687
0.892	-0.29312	0.892	-0.00116395	0.892	0.00137	0.892	0.0032	0.892	-0.00198	0.892	0.00748
0.893	-0.23804	0.893	-0.00106306	0.893	0.00549	0.893	-0.0444	0.893	-0.00214	0.893	0.0148
0.894	-0.29358	0.894	-0.000962162	0.894	0.00122	0.894	-0.09918	0.894	-0.00214	0.894	0.01907
0.895	-0.38162	0.895	-0.000861267	0.895	0.00244	0.895	-0.16052	0.895	-0.00153	0.895	0.01892
0.896	-0.39444	0.896	-0.000760373	0.896	0.00244	0.896	-0.1976	0.896	-0.00168	0.896	0.00656
0.897	-0.5159	0.897	-0.000659478	0.897	0.01312	0.897	-0.20538	0.897	-0.00183	0.897	0.00214
0.898	-0.81177	0.898	-0.000558583	0.898	0.02335	0.898	-0.20401	0.898	-0.00107	0.898	-0.00076
0.899	-0.9935	0.899	-0.000457688	0.899	0.02579	0.899	-0.20416	0.899	-0.00153	0.899	0.00534
0.9	-0.95993	0.9	-0.000356793	0.9	0.0238	0.9	-0.2124	0.9	-0.00046	0.9	0.00961
0.901	-0.69519	0.901	-0.000255898	0.901	0.01724	0.901	-0.21683	0.901	-0.00031	0.901	0.00626
0.902	-0.40009	0.902	-0.000155003	0.902	0.01556	0.902	-0.22949	0.902	-0.00198	0.902	0.00214
0.903	-0.22446	0.903	-5.41079e-05	0.903	0.01312	0.903	-0.21698	0.903	-0.00183	0.903	-0.00031
0.904	-0.08514	0.904	4.67871e-05	0.904	0.01556	0.904	-0.19928	0.904	-0.00122	0.904	-0.00076
0.905	0.00641	0.905	0.000147682	0.905	0.0119	0.905	-0.17975	0.905	-0.00229	0.905	-0.0032
0.906	0.08408	0.906	0.000248577	0.906	0.01328	0.906	-0.18433	0.906	-0.00046	0.906	-0.00137
0.907	0.12253	0.907	0.000349472	0.907	0.01083	0.907	-0.18799	0.907	0	0.907	-0.00824
0.908	0.16617	0.908	0.000450367	0.908	0.00565	0.908	-0.17395	0.908	-0.00168	0.908	-0.00366
0.909	0.26337	0.909	0.000551262	0.909	0.0061	0.909	-0.16556	0.909	-0.00198	0.909	-0.00763
0.91	0.38727	0.91	0.000652157	0.91	0.00381	0.91	-0.15625	0.91	-0.00153	0.91	-0.01144
0.911	0.49988	0.911	0.000753052	0.911	0.01434	0.911	-0.08865	0.911	-0.00015	0.911	-0.0119
0.912	0.61356	0.912	0.000853947	0.912	0.01831	0.912	0.01877	0.912	-0.00153	0.912	-0.01114
0.913	0.70663	0.913	0.000954842	0.913	0.02167	0.913	0.17075	0.913	-0.00122	0.913	-0.00198
0.914	0.71548	0.914	0.00105574	0.914	0.01205	0.914	0.27344	0.914	-0.00015	0.914	0.00214
0.915	0.58441	0.915	0.00115663	0.915	0.00916	0.915	0.40604	0.915	-0.00031	0.915	0.00259
0.916	0.42175	0.916	0.00125753	0.916	0.00702	0.916	0.84396	0.916	-0.00168	0.916	-0.01328
0.917	0.30045	0.917	0.00135842	0.917	0.01251	0.917	1.00021	0.917	-0.00198	0.917	-0.01389
0.918	0.23483	0.918	0.00145932	0.918	0.01953	0.918	0.58563	0.918	-0.00122	0.918	-0.01129
0.919	0.17944	0.919	0.00156021	0.919	0.01968	0.919	0.15747	0.919	-0.00015	0.919	-0.00183
0.92	0.06149	0.92	0.00151986	0.92	0.01419	0.92	-0.06561	0.92	-0.00015	0.92	0.00412
0.921	-0.04623	0.921	0.00147952	0.921	0.00961	0.921	-0.07492	0.921	-0.00046	0.921	0.00031
0.922	-0.11734	0.922	0.00143917	0.922	0.00824	0.922	0.00381	0.922	-0.00244	0.922	-0.00412
0.923	-0.1857	0.923	0.00139882	0.923	0.00504	0.923	0.09735	0.923	-0.00168	0.923	-0.00885
0.924	-0.23636	0.924	0.00135848	0.924	0.00839	0.924	0.14328	0.924	-0.00153	0.924	-0.01251
0.925	-0.21149	0.925	0.00131813	0.925	0.00168	0.925	0.15533	0.925	-0.00153	0.925	-0.02457
0.926	-0.08545	0.926	0.00127778	0.926	0.00259	0.926	0.15182	0.926	-0.00153	0.926	-0.03677
0.927	-0.03357	0.927	0.00123743	0.927	-0.00076	0.927	0.1178	0.927	-0.00214	0.927	-0.02975
0.928	-0.10437	0.928	0.00119709	0.928	-0.00793	0.928	0.07248	0.928	-0.00107	0.928	-0.08392
0.929	-0.14023	0.929	0.00115674	0.929	-0.00687	0.929	-0.00336	0.929	-0.00107	0.929	-0.19943
0.93	-0.13519	0.93	0.00111639	0.93	-0.00854	0.93	-0.08575	0.93	-0.00168	0.93	-0.22186
0.931	-0.10956	0.931	0.00107605	0.931	-0.00046	0.931	-0.15213	0.931	-0.00015	0.931	-0.02228
0.932	-0.08591	0.932	0.0010357	0.932	0.00336	0.932	-0.19882	0.932	-0.00153	0.932	0.32501
0.933	0.01633	0.933	0.000995352	0.933	0.00763	0.933	-0.23392	0.933	-0.00153	0.933	0.40009
0.934	-0.02426	0.934	0.000955004	0.934	-0.00549	0.934	-0.26001	0.934	-0.00015	0.934	0.10376
0.935	-0.05905	0.935	0.000914657	0.935	-0.00748	0.935	-0.27832	0.935	0	0.935	0.00198
0.936	-0.04883	0.936	0.00087431	0.936	-0.0087	0.936	-0.25803	0.936	0	0.936	-0.01358
0.937	0.15076	0.937	0.000833963	0.937	-0.00198	0.937	-0.19653	0.937	-0.00061	0.937	0.05737
0.938	0.43762	0.938	0.000793616	0.938	0.00488	0.938	-0.12894	0.938	-0.00229	0.938	0.12024
0.939	0.56458	0.939	0.000753269	0.939	0.00473	0.939	-0.0499	0.939	-0.00229	0.939	0.1532
0.94	0.50095	0.94	0.000712922	0.94	0.00137	0.94	0.04517	0.94	-0.00168	0.94	0.16068
0.941	0.28259	0.941	0.000672575	0.941	-0.00198	0.941	0.13031	0.941	-0.00214	0.941	0.16144
0.942	0.05402	0.942	0.000632227	0.942	-0.00275	0.942	0.13672	0.942	-0.00046	0.942	0.17685
0.943	-0.05753	0.943	0.00059188	0.943	-0.00504	0.943	0.07599	0.943	-0.00168	0.943	0.17105
0.944	-0.18158	0.944	0.000551533	0.944	0.00107	0.944	0.05646	0.944	-0.00122	0.944	0.14374
0.945	-0.23315	0.945	0.000511186	0.945	-0.00214	0.945	0.14832	0.945	-0.00198	0.945	0.11139
0.946	-0.15228	0.946	0.000470839	0.946	0	0.946	0.26062	0.946	-0.00183	0.946	0.08621
0.947	0.00244	0.947	0.000430492	0.947	-0.00687	0.947	0.32227	0.947	-0.00076	0.947	0.05966
0.948	0.26566	0.948	0.000390145	0.948	-0.01038	0.948	0.14984	0.948	-0.00137	0.948	0.0473
0.949	0.50201	0.949	0.000349798	0.949	-0.01236	0.949	-0.05722	0.949	-0.00153	0.949	0.0206
0.95	0.43198	0.95	0.00030945	0.95	-0.01801	0.95	-0.10712	0.95	-0.00214	0.95	-0.00458
0.951	0.25925	0.951	0.000269103	0.951	-0.00916	0.951	-0.06378	0.951	-0.00214	0.951	-0.02609
0.952	0.07034	0.952	0.000228756	0.952	-0.01541	0.952	-0.04013	0.952	-0.00107	0.952	-0.04852
0.953	-0.29099	0.953	0.000188409	0.953	-0.02808	0.953	-0.07828	0.953	-0.00031	0.953	-0.05936
0.954	-0.45822	0.954	0.000148062	0.954	-0.02731	0.954	-0.12772	0.954	-0.00183	0.954	-0.07706
0.955	-0.41367	0.955	0.000107715	0.955	-0.1062	0.955	-0.16891	0.955	-0.00198	0.955	-0.09613
0.956	-0.37354	0.956	6.73677e-05	0.956	-0.21606	0.956	-0.20538	0.956	-0.00229	0.956	-0.12238
0.957	-0.31738	0.957	2.70205e-05	0.957	-0.20004	0.957	-0.21454	0.957	-0.00092	0.957	-0.13596
0.958	-0.16861	0.958	-1.33266e-05	0.958	0.03204	0.958	-0.20111	0.958	-0.00198	0.958	-0.14206
0.959	-0.03555	0.959	-5.36737e-05	0.959	0.37277	0.959	-0.20294	0.959	-0.00214	0.959	-0.13611
0.96	0.04837	0.96	-9.40208e-05	0.96	0.3627	0.96	-0.21713	0.96	-0.00229	0.96	-0.12665
0.961	0.01709	0.961	-0.000134368	0.961	0.06973	0.961	-0.19669	0.961	-0.00153	0.961	-0.11948
0.962	-0.10864	0.962	-0.000174715	0.962	-0.01312	0.962	-0.15747	0.962	-0.00107	0.962	-0.11368
0.963	-0.28488	0.963	-0.000215062	0.963	-0.01511	0.963	-0.1207	0.963	-0.00107	0.963	-0.10361
0.964	-0.35126	0.964	-0.000255409	0.964	0.06989	0.964	-0.09064	0.964	-0.00015	0.964	-0.09323
0.965	-0.31204	0.965	-0.000295756	0.965	0.12482	0.965	-0.05707	0.965	-0.00031	0.965	-0.08179
0.966	-0.24811	0.966	-0.000336104	0.966	0.14816	0.966	-0.02014	0.966	-0.00122	0.966	-0.06851
0.967	-0.19882	0.967	-0.000376451	0.967	0.14206	0.967	0.00381	0.967	-0.00107	0.967	-0.06439
0.968	-0.1712	0.968	-0.000416798	0.968	0.14542	0.968	0.06485	0.968	-0.00122	0.968	-0.05356
0.969	-0.11597	0.969	-0.000457145	0.969	0.16571	0.969	0.19943	0.969	-0.00168	0.969	-0.05203
0.97	-0.00305	0.97	-0.000497492	0.97	0.15259	0.97	0.34409	0.97	-0.00198	0.97	-0.05447
0.971	0.05264	0.971	-0.000537839	0.971	0.13275	0.971	0.45898	0.971	-0.00168	0.971	-0.05585
0.972	0.02808	0.972	-0.000578186	0.972	0.10986	0.972	0.68756	0.972	-0.00214	0.972	-0.05783
0.973	-0.02747	0.973	-0.000618533	0.973	0.08575	0.973	0.89691	0.973	-0.00137	0.973	-0.05341
0.974	-0.02991	0.974	-0.000658881	0.974	0.05447	0.974	0.62714	0.974	-0.00092	0.974	-0.05478
0.975	0.05295	0.975	-0.000699228	0.975	0.03357	0.975	0.16098	0.975	-0.00183	0.975	-0.06165
0.976	0.13367	0.976	-0.000739575	0.976	0.01358	0.976	-0.12787	0.976	-0.00198	0.976	-0.08133
0.977	0.29602	0.977	-0.000779922	0.977	-0.00015	0.977	-0.19974	0.977	-0.00183	0.977	-0.07462
0.978	0.45624	0.978	-0.000820269	0.978	-0.01617	0.978	-0.15961	0.978	-0.00046	0.978	-0.04669
0.979	0.53513	0.979	-0.000860616	0.979	-0.0415	0.979	-0.0679	0.979	-0.00137	0.979	-0.00046
0.98	0.56198	0.98	-0.000900963	0.98	-0.06668	0.98	0.00854	0.98	-0.00031	0.98	-0.03769
0.981	0.41046	0.981	-0.00094131	0.981	-0.09109	0.981	0.0528	0.981	0	0.981	-0.15594
0.982	0.23315	0.982	-0.000981658	0.982	-0.10971	0.982	0.07721	0.982	-0.00168	0.982	-0.28671
0.983	0.19623	0.983	-0.001022	0.983	-0.12497	0.983	0.06973	0.983	-0.00153	0.983	-0.4068
0.984	0.27054	0.984	-0.0010843	0.984	-0.13	0.984	0.01663	0.984	0	0.984	-0.61142
0.985	0.28534	0.985	-0.00114659	0.985	-0.14114	0.985	-0.05234	0.985	-0.00015	0.985	-0.84229
0.986	0.31952	0.986	-0.00120888	0.986	-0.1384	0.986	-0.12115	0.986	-0.00015	0.986	-0.03998
0.987	0.43167	0.987	-0.00127117	0.987	-0.13535	0.987	-0.19272	0.987	-0.00137	0.987	0.8551
0.988	0.42389	0.988	-0.00133346	0.988	-0.13092	0.988	-0.24857	0.988	-0.00031	0.988	0.15594
0.989	0.24765	0.989	-0.00139575	0.989	-0.12131	0.989	-0.28992	0.989	-0.00031	0.989	-0.42465
0.99	0.15747	0.99	-0.00145804	0.99	-0.10834	0.99	-0.29877	0.99	-0.00153	0.99	-0.457
0.991	0.04578	0.991	-0.00152034	0.991	-0.08469	0.991	-0.28946	0.991	-0.00031	0.991	-0.2861
0.992	-0.04745	0.992	-0.00158263	0.992	-0.06866	0.992	-0.27023	0.992	-0.00198	0.992	-0.1091
0.993	-0.07721	0.993	-0.00164492	0.993	-0.05646	0.993	-0.24719	0.993	-0.00153	0.993	0.01785
0.994	-0.09216	0.994	-0.00170721	0.994	-0.05722	0.994	-0.21378	0.994	-0.00183	0.994	0.08774
0.995	-0.07324	0.995	-0.0017695	0.995	-0.05478	0.995	-0.16159	0.995	-0.00214	0.995	0.11612
0.996	-0.13702	0.996	-0.00183179	0.996	-0.05219	0.996	-0.09308	0.996	-0.00198	0.996	0.12405
0.997	-0.16769	0.997	-0.00189409	0.997	-0.04395	0.997	-0.02151	0.997	-0.00214	0.997	0.13351
0.998	-0.23132	0.998	-0.00195638	0.998	-0.03967	0.998	0.03311	0.998	-0.00015	0.998	0.14771
0.999	-0.33203	0.999	-0.00201867	0.999	-0.04303	0.999	0.05646	0.999	-0.00137	0.999	0.17532
1	-0.54245	1	-0.00208096	1	-0.05035	1	0.05936	1	-0.00031	1	0.20218
1.001	-0.7933	1.001	-0.00214325	1.001	-0.05905	1.001	0.04578	1.001	-0.00015	1.001	0.22232
1.002	-0.93002	1.002	-0.00220554	1.002	-0.0647	1.002	0	1.002	-0.00015	1.002	0.23804
1.003	-0.92117	1.003	-0.00226783	1.003	-0.06668	1.003	-0.06424	1.003	-0.00031	1.003	0.24933
1.004	-0.84305	1.004	-0.00233013	1.004	-0.0531	1.004	-0.12863	1.004	-0.00046	1.004	0.25528
1.005	-0.69046	1.005	-0.00239242	1.005	-0.02792	1.005	-0.17853	1.005	-0.00137	1.005	0.25589
1.006	-0.40329	1.006	-0.00245471	1.006	0.00656	1.006	-0.21378	1.006	-0.00214	1.006	0.24521
1.007	-0.26047	1.007	-0.002517	1.007	-0.05096	1.007	-0.2507	1.007	-0.00183	1.007	0.22415
1.008	-0.24643	1.008	-0.00257929	1.008	-0.1738	1.008	-0.28305	1.008	-0.00168	1.008	0.19928
1.009	-0.13916	1.009	-0.00264158	1.009	-0.29205	1.009	-0.32013	1.009	-0.00229	1.009	0.1651
1.01	0.00977	1.01	-0.00270387	1.01	-0.44464	1.01	-0.32227	1.01	-0.00198	1.01	0.12924
1.011	0.14191	1.011	-0.00276617	1.011	-0.69397	1.011	-0.31555	1.011	-0.00015	1.011	0.09277
1.012	0.13992	1.012	-0.00282846	1.012	-0.84274	1.012	-0.30579	1.012	-0.00168	1.012	0.06226
1.013	0.03372	1.013	-0.00289075	1.013	0.24277	1.013	-0.29343	1.013	0.00015	1.013	0.04181
1.014	-0.11856	1.014	-0.00295304	1.014	0.793	1.014	-0.26749	1.014	-0.00183	1.014	0.02106
1.015	-0.20798	1.015	-0.00301533	1.015	-0.00229	1.015	-0.2475	1.015	-0.00198	1.015	-0.00122
1.016	-0.112	1.016	-0.00307762	1.016	-0.45593	1.016	-0.20416	1.016	-0.00046	1.016	-0.02563
1.017	0.09552	1.017	-0.00313991	1.017	-0.41046	1.017	-0.14404	1.017	0.00015	1.017	-0.03906
1.018	0.21667	1.018	-0.00320221	1.018	-0.22385	1.018	-0.08362	1.018	-0.00015	1.018	-0.04181
1.019	0.33661	1.019	-0.0032645	1.019	-0.06592	1.019	-0.04654	1.019	0	1.019	-0.03433
1.02	0.51743	1.02	-0.00332679	1.02	0.03235	1.02	-0.00732	1.02	-0.00015	1.02	-0.02487
1.021	0.62256	1.021	-0.00338908	1.021	0.08148	1.021	0.02609	1.021	0.00015	1.021	-0.02258
1.022	0.56976	1.022	-0.00345137	1.022	0.10406	1.022	0.08423	1.022	-0.00183	1.022	-0.01877
1.023	0.47272	1.023	-0.00351366	1.023	0.11459	1.023	0.17776	1.023	-0.00107	1.023	-0.01495
1.024	0.55267	1.024	-0.00357595	1.024	0.13794	1.024	0.39658	1.024	0	1.024	-0.00946
1.025	0.81772	1.025	-0.00363825	1.025	0.14999	1.025	0.72144	1.025	0	1.025	-0.0029
1.026	0.91629	1.026	-0.00370054	1.026	0.17242	1.026	0.86243	1.026	-0.00061	1.026	0.00046
1.027	0.67566	1.027	-0.00376283	1.027	0.19318	1.027	0.83099	1.027	-0.00015	1.027	-0.00504
1.028	0.38162	1.028	-0.00382512	1.028	0.21255	1.028	0.85037	1.028	-0.00153	1.028	-0.00244
1.029	0.12894	1.029	-0.00388741	1.029	0.23407	1.029	0.87311	1.029	-0.00198	1.029	-0.01205
1.03	-0.09796	1.03	-0.0039497	1.03	0.24704	1.03	0.75256	1.03	-0.00244	1.03	-0.01923
1.031	-0.21652	1.031	-0.00401199	1.031	0.2626	1.031	0.55603	1.031	-0.00214	1.031	-0.02853
1.032	-0.26093	1.032	-0.00407429	1.032	0.26505	1.032	0.41931	1.032	-0.00015	1.032	-0.03204
1.033	-0.25589	1.033	-0.00413658	1.033	0.25345	1.033	0.31403	1.033	-0.00137	1.033	-0.0267
1.034	-0.24582	1.034	-0.00419887	1.034	0.22049	1.034	0.27878	1.034	-0.00092	1.034	-0.02502
1.035	-0.16846	1.035	-0.00426116	1.035	0.19012	1.035	0.28473	1.035	0	1.035	-0.03296
1.036	-0.09048	1.036	-0.00432345	1.036	0.15549	1.036	0.27115	1.036	-0.00031	1.036	-0.04822
1.037	-0.07736	1.037	-0.00438574	1.037	0.12863	1.037	0.21515	1.037	-0.00137	1.037	-0.05066
1.038	-0.11948	1.038	-0.00444803	1.038	0.09979	1.038	0.12711	1.038	-0.00153	1.038	-0.04761
1.039	-0.15564	1.039	-0.00451033	1.039	0.06607	1.039	0.03418	1.039	-0.00031	1.039	-0.03036
1.04	-0.19241	1.04	-0.00457262	1.04	0.03143	1.04	-0.04593	1.04	-0.00061	1.04	-0.02457
1.041	-0.13641	1.041	-0.00463491	1.041	0.00259	1.041	-0.10269	1.041	-0.00092	1.041	-0.02228
1.042	-0.11383	1.042	-0.0046972	1.042	-0.01678	1.042	-0.14893	1.042	-0.00214	1.042	-0.01831
1.043	-0.15656	1.043	-0.00475949	1.043	-0.03235	1.043	-0.18784	1.043	-0.00168	1.043	-0.01663
1.044	-0.12756	1.044	-0.00482178	1.044	-0.03708	1.044	-0.23041	1.044	-0.00031	1.044	-0.01251
1.045	-0.12543	1.045	-0.00488407	1.045	-0.04532	1.045	-0.27908	1.045	-0.00031	1.045	-0.00458
1.046	-0.1413	1.046	-0.00494637	1.046	-0.03952	1.046	-0.32455	1.046	-0.00031	1.046	0.00137
1.047	-0.25604	1.047	-0.00500866	1.047	-0.04028	1.047	-0.35172	1.047	-0.00168	1.047	0.00031
1.048	-0.33905	1.048	-0.00485624	1.048	-0.03571	1.048	-0.34988	1.048	-0.00015	1.048	0.00748
1.049	-0.336	1.049	-0.00470382	1.049	-0.02731	1.049	-0.32806	1.049	-0.00031	1.049	0.00687
1.05	-0.31769	1.05	-0.0045514	1.05	-0.02197	1.05	-0.26871	1.05	-0.00137	1.05	0.00748
1.051	-0.3978	1.051	-0.00439897	1.051	-0.00565	1.051	-0.19699	1.051	-0.00137	1.051	0.00916
1.052	-0.45792	1.052	-0.00424655	1.052	0.00427	1.052	-0.12161	1.052	-0.00153	1.052	0.01404
1.053	-0.34912	1.053	-0.00409413	1.053	0.0087	1.053	-0.06302	1.053	-0.00198	1.053	0.02213
1.054	-0.21164	1.054	-0.00394171	1.054	-0.00336	1.054	-0.01587	1.054	-0.00015	1.054	0.02655
1.055	-0.10422	1.055	-0.00378929	1.055	-0.00763	1.055	0.01617	1.055	-0.00015	1.055	0.0238
1.056	-0.09323	1.056	-0.00363687	1.056	-0.01297	1.056	0.04761	1.056	-0.00015	1.056	0.01633
1.057	0.00916	1.057	-0.00348445	1.057	-0.01099	1.057	0.05234	1.057	0	1.057	0.01144
1.058	0.33524	1.058	-0.00333203	1.058	-0.01083	1.058	0.04822	1.058	-0.00046	1.058	0.01099
1.059	0.63187	1.059	-0.00317961	1.059	-0.01694	1.059	-0.01175	1.059	-0.00031	1.059	0.02106
1.06	0.77652	1.06	-0.00302719	1.06	-0.02609	1.06	-0.15366	1.06	-0.00061	1.06	0.02594
1.061	0.69351	1.061	-0.00287477	1.061	-0.03159	1.061	-0.29526	1.061	-0.00122	1.061	0.02472
1.062	0.4747	1.062	-0.00272235	1.062	-0.03448	1.062	-0.28259	1.062	-0.00061	1.062	0.02304
1.063	0.36819	1.063	-0.00256993	1.063	-0.03662	1.063	-0.20782	1.063	-0.00168	1.063	0.02121
1.064	0.32974	1.064	-0.0024175	1.064	-0.03235	1.064	-0.12283	1.064	-0.00153	1.064	0.02029
1.065	0.16022	1.065	-0.00226508	1.065	-0.03677	1.065	-0.20721	1.065	-0.00214	1.065	0.02335
1.066	0.08408	1.066	-0.00211266	1.066	-0.03128	1.066	-0.43503	1.066	-0.00214	1.066	0.02213
1.067	0.13107	1.067	-0.00196024	1.067	-0.02869	1.067	-0.55099	1.067	-0.00183	1.067	0.01633
1.068	0.16357	1.068	-0.00180782	1.068	-0.02808	1.068	-0.50751	1.068	-0.00031	1.068	0.02014
1.069	0.16159	1.069	-0.0016554	1.069	-0.01968	1.069	-0.43747	1.069	-0.00092	1.069	0.01404
1.07	0.02838	1.07	-0.00150298	1.07	-0.01266	1.07	-0.39001	1.07	-0.00122	1.07	0.01053
1.071	-0.06104	1.071	-0.00135056	1.071	0.00137	1.071	-0.35294	1.071	-0.00198	1.071	0.0087
1.072	0.00259	1.072	-0.00119814	1.072	0.01175	1.072	-0.32944	1.072	-0.00031	1.072	0.0087
1.073	0.08972	1.073	-0.00104572	1.073	0.01541	1.073	-0.3244	1.073	-0.00198	1.073	0.01572
1.074	0.1445	1.074	-0.000893297	1.074	0.0087	1.074	-0.28427	1.074	-0.00031	1.074	0.01648
1.075	0.16632	1.075	-0.000740877	1.075	0.0061	1.075	-0.24963	1.075	-0.00015	1.075	0.01358
1.076	0.12955	1.076	-0.000588456	1.076	0.00748	1.076	-0.23849	1.076	-0.00122	1.076	0.0032
1.077	0.01419	1.077	-0.000436035	1.077	0.01831	1.077	-0.30197	1.077	-0.00015	1.077	-0.00366
1.078	-0.07401	1.078	-0.000283614	1.078	0.02365	1.078	-0.35461	1.078	0	1.078	-0.00534
1.079	-0.26443	1.079	-0.000131194	1.079	0.02411	1.079	-0.16571	1.079	-0.00183	1.079	0.00076
1.08	-0.49377	1.08	2.1227e-05	1.08	0.02014	1.08	0.28046	1.08	-0.00198	1.08	0.00244
1.081	-0.6192	1.081	0.000173648	1.081	0.0174	1.081	0.728	1.081	-0.00107	1.081	0.00107
1.082	-0.57495	1.082	0.000326069	1.082	0.01831	1.082	0.92712	1.082	-0.00168	1.082	-0.00504
1.083	-0.50735	1.083	0.000478489	1.083	0.01556	1.083	0.88943	1.083	-0.00153	1.083	-0.00931
1.084	-0.45044	1.084	0.00063091	1.084	0.02014	1.084	0.74799	1.084	-0.00046	1.084	-0.01038
1.085	-0.37064	1.085	0.000783331	1.085	0.01358	1.085	0.61584	1.085	-0.00061	1.085	-0.00809
1.086	-0.21698	1.086	0.000935751	1.086	0.01587	1.086	0.48615	1.086	-0.00061	1.086	-0.00565
1.087	-0.11795	1.087	0.00108817	1.087	0.01312	1.087	0.31097	1.087	-0.00198	1.087	-0.01343
1.088	-0.06668	1.088	0.00124059	1.088	0.0087	1.088	0.23453	1.088	-0.00198	1.088	-0.01114
1.089	-0.04593	1.089	0.00139301	1.089	0.00961	1.089	0.24887	1.089	-0.00168	1.089	-0.0148
1.09	-0.01022	1.09	0.00154543	1.09	0.01083	1.09	0.32776	1.09	-0.00198	1.09	-0.01724
1.091	0.09262	1.091	0.00169786	1.091	0.01923	1.091	0.40421	1.091	-0.00183	1.091	-0.01755
1.092	0.186	1.092	0.00185028	1.092	0.0238	1.092	0.43671	1.092	-0.00046	1.092	-0.01312
1.093	0.25558	1.093	0.0020027	1.093	0.02396	1.093	0.41962	1.093	-0.00198	1.093	-0.0032
1.094	0.22263	1.094	0.00215512	1.094	0.01221	1.094	0.38208	1.094	0.00015	1.094	0.00137
1.095	0.14359	1.095	0.00230754	1.095	0.00702	1.095	0.32394	1.095	-0.00015	1.095	0.00061
1.096	0.17822	1.096	0.00245996	1.096	0.00656	1.096	0.25787	1.096	-0.00076	1.096	-0.01404
1.097	0.25024	1.097	0.00261238	1.097	0.0116	1.097	0.19348	1.097	-0.00183	1.097	-0.01312
1.098	0.20325	1.098	0.0027648	1.098	0.01709	1.098	0.13	1.098	-0.00214	1.098	-0.0087
1.099	0.0589	1.099	0.00291722	1.099	0.01266	1.099	0.07019	1.099	-0.00168	1.099	-0.00031
1.1	-0.1387	1.1	0.00306964	1.1	0.00763	1.1	0.01297	1.1	-0.00015	1.1	0.00229
1.101	-0.27863	1.101	0.00322206	1.101	0.00305	1.101	-0.03738	1.101	-0.00061	1.101	-0.00259
1.102	-0.26871	1.102	0.00337448	1.102	0.00015	1.102	-0.07858	1.102	-0.00137	1.102	-0.00809
1.103	-0.23376	1.103	0.0035269	1.103	0.00092	1.103	-0.10117	1.103	-0.00015	1.103	-0.02762
1.104	-0.28824	1.104	0.00367932	1.104	0.00198	1.104	-0.12009	1.104	-0.00214	1.104	-0.03372
1.105	-0.28275	1.105	0.00383175	1.105	-0.00473	1.105	-0.121	1.105	-0.00107	1.105	-0.02533
1.106	-0.14603	1.106	0.00398417	1.106	-0.00504	1.106	-0.1181	1.106	-0.00107	1.106	-0.11566
1.107	0.04196	1.107	0.00413659	1.107	-0.01114	1.107	-0.11032	1.107	-0.00214	1.107	-0.21957
1.108	0.21423	1.108	0.00428901	1.108	-0.01053	1.108	-0.09033	1.108	-0.00031	1.108	-0.16113
1.109	0.37155	1.109	0.00444143	1.109	-0.01434	1.109	-0.07446	1.109	-0.00076	1.109	0.10452
1.11	0.36835	1.11	0.00459385	1.11	-0.01572	1.11	-0.04852	1.11	-0.00214	1.11	0.41748
1.111	0.21393	1.111	0.00474627	1.111	-0.00519	1.111	-0.03128	1.111	-0.00183	1.111	0.28671
1.112	-0.02335	1.112	0.00456411	1.112	0.00092	1.112	-0.03723	1.112	-0.00183	1.112	0.03769
1.113	-0.16388	1.113	0.00438194	1.113	-0.00031	1.113	-0.07446	1.113	-0.00168	1.113	-0.00854
1.114	-0.23331	1.114	0.00419978	1.114	-0.00961	1.114	-0.11459	1.114	-0.00015	1.114	0.01831
1.115	-0.21011	1.115	0.00401762	1.115	-0.01205	1.115	-0.15686	1.115	-0.00137	1.115	0.10117
1.116	-0.14984	1.116	0.00383545	1.116	-0.01236	1.116	-0.18677	1.116	-0.00015	1.116	0.13992
1.117	-0.14282	1.117	0.00365329	1.117	-0.00427	1.117	-0.23865	1.117	-0.00122	1.117	0.15076
1.118	-0.07324	1.118	0.00347113	1.118	0.00259	1.118	-0.29816	1.118	-0.00229	1.118	0.1442
1.119	0.05081	1.119	0.00328896	1.119	-0.00015	1.119	-0.35782	1.119	-0.00214	1.119	0.16418
1.12	0.09277	1.12	0.0031068	1.12	-0.00153	1.12	-0.41199	1.12	-0.00076	1.12	0.18311
1.121	0.14603	1.121	0.00292464	1.121	-0.00259	1.121	-0.44891	1.121	0	1.121	0.16571
1.122	0.19028	1.122	0.00274247	1.122	-0.00137	1.122	-0.45898	1.122	-0.00214	1.122	0.13229
1.123	0.16098	1.123	0.00256031	1.123	-0.00183	1.123	-0.43701	1.123	-0.00229	1.123	0.10071
1.124	0.18066	1.124	0.00237815	1.124	0.00092	1.124	-0.41321	1.124	-0.00137	1.124	0.07309
1.125	0.24094	1.125	0.00219598	1.125	-0.00412	1.125	-0.39429	1.125	-0.00168	1.125	0.05173
1.126	0.2829	1.126	0.00201382	1.126	-0.00168	1.126	-0.38254	1.126	-0.00122	1.126	0.0325
1.127	0.20706	1.127	0.00183166	1.127	-0.00793	1.127	-0.38116	1.127	-0.00061	1.127	0.00916
1.128	0.10574	1.128	0.00164949	1.128	-0.01144	1.128	-0.35706	1.128	-0.00214	1.128	-0.00732
1.129	0.08545	1.129	0.00146733	1.129	-0.01358	1.129	-0.31464	1.129	-0.00153	1.129	-0.03571
1.13	0.00824	1.13	0.00128517	1.13	-0.0293	1.13	-0.25009	1.13	-0.00244	1.13	-0.06073
1.131	-0.05554	1.131	0.001103	1.131	-0.02762	1.131	-0.18326	1.131	-0.00153	1.131	-0.08392
1.132	-0.03983	1.132	0.00092084	1.132	-0.00626	1.132	-0.15717	1.132	-0.00183	1.132	-0.10132
1.133	0.08698	1.133	0.000738677	1.133	-0.09903	1.133	-0.13596	1.133	-0.00107	1.133	-0.11139
1.134	0.22842	1.134	0.000556514	1.134	-0.22858	1.134	-0.09659	1.134	-0.00092	1.134	-0.11993
1.135	0.20874	1.135	0.00037435	1.135	-0.16449	1.135	0.10651	1.135	-0.00153	1.135	-0.13031
1.136	0.09552	1.136	0.000192187	1.136	0.10742	1.136	0.31204	1.136	-0.00183	1.136	-0.14206
1.137	-0.01236	1.137	1.00239e-05	1.137	0.43488	1.137	0.31647	1.137	-0.00015	1.137	-0.14664
1.138	-0.12833	1.138	-0.000172139	1.138	0.29709	1.138	0.3299	1.138	-0.00031	1.138	-0.14008
1.139	-0.10178	1.139	-0.000354303	1.139	0.04135	1.139	0.39566	1.139	-0.00031	1.139	-0.12375
1.14	0.04135	1.14	-0.000536466	1.14	-0.01236	1.14	0.44342	1.14	-0.00031	1.14	-0.10712
1.141	0.10666	1.141	-0.000718629	1.141	0.0058	1.141	0.31189	1.141	0	1.141	-0.09735
1.142	0.15656	1.142	-0.000900793	1.142	0.08698	1.142	0.19058	1.142	-0.00229	1.142	-0.08774
1.143	0.1329	1.143	-0.00108296	1.143	0.13519	1.143	0.11841	1.143	-0.00168	1.143	-0.07645
1.144	0.14664	1.144	-0.00126512	1.144	0.15274	1.144	0.05325	1.144	-0.00046	1.144	-0.06744
1.145	0.23712	1.145	-0.00144728	1.145	0.14175	1.145	0.04822	1.145	-0.00107	1.145	-0.05569
1.146	-0.01007	1.146	-0.00162945	1.146	0.159	1.146	0.10284	1.146	-0.00046	1.146	-0.04913
1.147	-0.17197	1.147	-0.00181161	1.147	0.16281	1.147	0.17166	1.147	-0.00183	1.147	-0.05081
1.148	-0.12619	1.148	-0.00199377	1.148	0.13916	1.148	0.22095	1.148	-0.00076	1.148	-0.04837
1.149	-0.1059	1.149	-0.00217594	1.149	0.10895	1.149	0.23407	1.149	-0.00076	1.149	-0.05356
1.15	-0.14175	1.15	-0.0023581	1.15	0.08102	1.15	0.22858	1.15	-0.00092	1.15	-0.05951
1.151	-0.15167	1.151	-0.00254026	1.151	0.06744	1.151	0.19653	1.151	-0.00198	1.151	-0.0647
1.152	-0.22385	1.152	-0.00272243	1.152	0.05417	1.152	0.16357	1.152	-0.00092	1.152	-0.06699
1.153	-0.22675	1.153	-0.00290459	1.153	0.03494	1.153	0.12283	1.153	-0.00031	1.153	-0.06363
1.154	-0.13519	1.154	-0.00308675	1.154	0.00763	1.154	0.07889	1.154	-0.00031	1.154	-0.05783
1.155	-0.02289	1.155	-0.00326892	1.155	-0.01556	1.155	0.03845	1.155	-0.00061	1.155	-0.04883
1.156	-0.05875	1.156	-0.00345108	1.156	-0.04044	1.156	0.02228	1.156	-0.00153	1.156	-0.02304
1.157	-0.215	1.157	-0.00363324	1.157	-0.05478	1.157	0.03189	1.157	-0.00198	1.157	-0.0119
1.158	-0.22186	1.158	-0.00381541	1.158	-0.07233	1.158	0.04486	1.158	-0.00031	1.158	-0.09216
1.159	-0.00397	1.159	-0.00399757	1.159	-0.09171	1.159	0.06287	1.159	0.00015	1.159	-0.21545
1.16	0.16357	1.16	-0.00417973	1.16	-0.11261	1.16	0.07721	1.16	-0.00061	1.16	-0.33493
1.161	0.19226	1.161	-0.0043619	1.161	-0.12512	1.161	0.09262	1.161	-0.00198	1.161	-0.4808
1.162	0.12054	1.162	-0.00454406	1.162	-0.13336	1.162	0.10971	1.162	-0.00214	1.162	-0.71609
1.163	-0.0354	1.163	-0.00472622	1.163	-0.13733	1.163	0.13428	1.163	-0.00183	1.163	-0.68649
1.164	-0.11017	1.164	-0.00490839	1.164	-0.13428	1.164	0.14786	1.164	-0.00107	1.164	0.56549
1.165	-0.13092	1.165	-0.00509055	1.165	-0.13489	1.165	0.14587	1.165	-0.00198	1.165	0.65033
1.166	-0.10193	1.166	-0.00527271	1.166	-0.12451	1.166	0.10941	1.166	-0.00214	1.166	-0.16434
1.167	0.02533	1.167	-0.00545488	1.167	-0.11597	1.167	0.06348	1.167	-0.00015	1.167	-0.48431
1.168	0.07751	1.168	-0.00563704	1.168	-0.10529	1.168	0.00916	1.168	-0.00198	1.168	-0.38376
1.169	0.06042	1.169	-0.0058192	1.169	-0.09277	1.169	-0.05661	1.169	-0.00183	1.169	-0.20203
1.17	0.04257	1.17	-0.00600137	1.17	-0.07996	1.17	-0.09811	1.17	-0.00061	1.17	-0.04868
1.171	0.05051	1.171	-0.00618353	1.171	-0.06393	1.171	-0.16037	1.171	-0.00015	1.171	0.04044
1.172	0.09918	1.172	-0.00636569	1.172	-0.04913	1.172	-0.22491	1.172	-0.00092	1.172	0.09155
1.173	0.17593	1.173	-0.00654786	1.173	-0.04425	1.173	-0.27695	1.173	-0.00107	1.173	0.12283
1.174	0.25177	1.174	-0.00673002	1.174	-0.05081	1.174	-0.30594	1.174	0	1.174	0.13977
1.175	0.27634	1.175	-0.00691218	1.175	-0.05341	1.175	-0.3302	1.175	-0.00107	1.175	0.14847
1.176	0.22675	1.176	-0.00674364	1.176	-0.05737	1.176	-0.31525	1.176	-0.00137	1.176	0.15839
1.177	0.22369	1.177	-0.00657509	1.177	-0.05096	1.177	-0.27985	1.177	-0.00183	1.177	0.17395
1.178	0.07263	1.178	-0.00640655	1.178	-0.04913	1.178	-0.2652	1.178	-0.00183	1.178	0.19623
1.179	-0.06683	1.179	-0.006238	1.179	-0.05783	1.179	-0.2771	1.179	-0.00168	1.179	0.22583
1.18	-0.14221	1.18	-0.00606945	1.18	-0.06592	1.18	-0.2774	1.18	-0.00183	1.18	0.24841
1.181	-0.16296	1.181	-0.00590091	1.181	-0.0647	1.181	-0.25208	1.181	-0.00183	1.181	0.25543
1.182	-0.20752	1.182	-0.00573236	1.182	-0.04654	1.182	-0.22095	1.182	-0.00092	1.182	0.2536
1.183	-0.26718	1.183	-0.00556382	1.183	-0.00549	1.183	-0.14587	1.183	-0.00015	1.183	0.24719
1.184	-0.29984	1.184	-0.00539527	1.184	-0.0029	1.184	-0.12711	1.184	-0.00198	1.184	0.2298
1.185	-0.25497	1.185	-0.00522673	1.185	-0.10056	1.185	-0.17334	1.185	-0.00153	1.185	0.21225
1.186	-0.19806	1.186	-0.00505818	1.186	-0.22949	1.186	-0.23621	1.186	-0.00031	1.186	0.18402
1.187	-0.07004	1.187	-0.00488963	1.187	-0.35507	1.187	-0.16159	1.187	-0.00076	1.187	0.14801
1.188	0.07523	1.188	-0.00472109	1.188	-0.54184	1.188	0.05219	1.188	-0.00214	1.188	0.11581
1.189	0.10452	1.189	-0.00455254	1.189	-0.7959	1.189	0.3479	1.189	-0.00031	1.189	0.07751
1.19	0.02914	1.19	-0.004384	1.19	-0.52277	1.19	0.54855	1.19	-0.00015	1.19	0.04425
1.191	0.02228	1.191	-0.00421545	1.191	0.74127	1.191	0.54459	1.191	-0.00107	1.191	0.01465
1.192	0.02304	1.192	-0.00404691	1.192	0.48187	1.192	0.40588	1.192	-0.00183	1.192	-0.00351
1.193	-0.09186	1.193	-0.00387836	1.193	-0.26871	1.193	0.40161	1.193	-0.00015	1.193	-0.01114
1.194	-0.23773	1.194	-0.00370981	1.194	-0.47455	1.194	0.52551	1.194	-0.00153	1.194	-0.01831
1.195	-0.21637	1.195	-0.00354127	1.195	-0.34424	1.195	0.60867	1.195	-0.00168	1.195	-0.0293
1.196	-0.03647	1.196	-0.00337272	1.196	-0.16251	1.196	0.55664	1.196	-0.00214	1.196	-0.04105
1.197	0.06516	1.197	-0.00320418	1.197	-0.01678	1.197	0.36636	1.197	-0.00031	1.197	-0.04395
1.198	0.1181	1.198	-0.00303563	1.198	0.06561	1.198	0.22003	1.198	-0.00061	1.198	-0.03784
1.199	0.10513	1.199	-0.00286709	1.199	0.10132	1.199	0.17502	1.199	-0.00092	1.199	-0.01923
1.2	0.16434	1.2	-0.00269854	1.2	0.11734	1.2	0.16968	1.2	-0.00015	1.2	-0.01083
1.201	0.14755	1.201	-0.00252999	1.201	0.12863	1.201	0.14343	1.201	-0.00061	1.201	-0.00488
1.202	0.06973	1.202	-0.00236145	1.202	0.14572	1.202	0.11612	1.202	-0.00015	1.202	-0.00336
1.203	-0.04807	1.203	-0.0021929	1.203	0.16205	1.203	0.11139	1.203	-0.00076	1.203	-0.00183
1.204	-0.07217	1.204	-0.00202436	1.204	0.1857	1.204	0.09201	1.204	-0.00214	1.204	-0.00183
1.205	-0.02716	1.205	-0.00185581	1.205	0.20386	1.205	0.04913	1.205	-0.00198	1.205	0.00305
1.206	0.07401	1.206	-0.00168727	1.206	0.22751	1.206	-0.01389	1.206	-0.00244	1.206	-0.00046
1.207	0.13489	1.207	-0.00151872	1.207	0.24033	1.207	-0.0795	1.207	0	1.207	-0.00854
1.208	0.13596	1.208	-0.00135018	1.208	0.24963	1.208	-0.13382	1.208	-0.00214	1.208	-0.01144
1.209	0.08163	1.209	-0.00118163	1.209	0.24918	1.209	-0.17319	1.209	-0.00122	1.209	-0.0209
1.21	-0.02441	1.21	-0.00101308	1.21	0.24368	1.21	-0.18524	1.21	0.00015	1.21	-0.02899
1.211	-0.15427	1.211	-0.000844538	1.211	0.23605	1.211	-0.19501	1.211	-0.00153	1.211	-0.03662
1.212	-0.22919	1.212	-0.000675992	1.212	0.21729	1.212	-0.1947	1.212	-0.00137	1.212	-0.03555
1.213	-0.24933	1.213	-0.000507447	1.213	0.18768	1.213	-0.1947	1.213	-0.00198	1.213	-0.03082
1.214	-0.24643	1.214	-0.000338901	1.214	0.14481	1.214	-0.17227	1.214	-0.00076	1.214	-0.02777
1.215	-0.26703	1.215	-0.000170355	1.215	0.1059	1.215	-0.14084	1.215	-0.00137	1.215	-0.03357
1.216	-0.29083	1.216	-1.80962e-06	1.216	0.07172	1.216	-0.10056	1.216	-0.00015	1.216	-0.04486
1.217	-0.1947	1.217	0.000166736	1.217	0.04913	1.217	-0.06149	1.217	-0.00076	1.217	-0.04257
1.218	-0.11978	1.218	0.000335282	1.218	0.02487	1.218	-0.03418	1.218	-0.00214	1.218	-0.03448
1.219	-0.07111	1.219	0.000503827	1.219	0	1.219	-0.02472	1.219	-0.00214	1.219	-0.01953
1.22	-0.0296	1.22	0.000672373	1.22	-0.01907	1.22	-0.01648	1.22	-0.00168	1.22	-0.01038
1.221	-0.07248	1.221	0.000840919	1.221	-0.0325	1.221	-0.01068	1.221	-0.00061	1.221	-0.00961
1.222	-0.12817	1.222	0.00100946	1.222	-0.03891	1.222	-0.01282	1.222	-0.00198	1.222	-0.00748
1.223	-0.15518	1.223	0.00117801	1.223	-0.04028	1.223	-0.01923	1.223	-0.00229	1.223	-0.00351
1.224	-0.12573	1.224	0.00134656	1.224	-0.03632	1.224	-0.05325	1.224	-0.00092	1.224	-0.00061
1.225	-0.00793	1.225	0.0015151	1.225	-0.03616	1.225	-0.09613	1.225	-0.00061	1.225	0.00595
1.226	0.06012	1.226	0.00168365	1.226	-0.02609	1.226	-0.1593	1.226	-0.00061	1.226	0.00626
1.227	0.01358	1.227	0.00185219	1.227	-0.02213	1.227	-0.22736	1.227	-0.00183	1.227	0.0058
1.228	-0.00885	1.228	0.00202074	1.228	-0.01968	1.228	-0.2684	1.228	-0.00168	1.228	0.01129
1.229	-0.01862	1.229	0.00218928	1.229	-0.01465	1.229	-0.29007	1.229	-0.00198	1.229	0.00443
1.23	-0.00702	1.23	0.00235783	1.23	-0.00854	1.23	-0.29678	1.23	-0.00183	1.23	0.00412
1.231	0.03448	1.231	0.00252638	1.231	0.00366	1.231	-0.29922	1.231	-0.00198	1.231	0.00198
1.232	0.07156	1.232	0.00269492	1.232	0.00717	1.232	-0.29495	1.232	-0.00076	1.232	0.00549
1.233	0.09445	1.233	0.00286347	1.233	0.0032	1.233	-0.31693	1.233	-0.00183	1.233	0.01572
1.234	0.1532	1.234	0.00303201	1.234	-0.01205	1.234	-0.35019	1.234	-0.00046	1.234	0.02106
1.235	0.25375	1.235	0.00320056	1.235	-0.0209	1.235	-0.35233	1.235	-0.00214	1.235	0.01678
1.236	0.25726	1.236	0.0033691	1.236	-0.02609	1.236	-0.30212	1.236	-0.00092	1.236	0.00916
1.237	0.30853	1.237	0.00353765	1.237	-0.02319	1.237	-0.25314	1.237	-0.00168	1.237	0.0029
1.238	0.45197	1.238	0.0037062	1.238	-0.02289	1.238	-0.22156	1.238	-0.00214	1.238	0.00504
1.239	0.53696	1.239	0.00387474	1.239	-0.02792	1.239	-0.1886	1.239	-0.00076	1.239	0.01526
1.24	0.52933	1.24	0.00374836	1.24	-0.03464	1.24	-0.18906	1.24	-0.00031	1.24	0.01923
1.241	0.47607	1.241	0.00362198	1.241	-0.03677	1.241	-0.17868	1.241	-0.00061	1.241	0.02075
1.242	0.37918	1.242	0.0034956	1.242	-0.03418	1.242	-0.11139	1.242	-0.00229	1.242	0.01877
1.243	0.46188	1.243	0.00336922	1.243	-0.02777	1.243	0.06119	1.243	-0.00214	1.243	0.0174
1.244	0.61691	1.244	0.00324284	1.244	-0.02563	1.244	0.34271	1.244	-0.00061	1.244	0.0174
1.245	0.64178	1.245	0.00311646	1.245	-0.02792	1.245	0.56198	1.245	-0.00061	1.245	0.01923
1.246	0.47821	1.246	0.00299008	1.246	-0.01999	1.246	0.55374	1.246	-0.00046	1.246	0.01831
1.247	0.27359	1.247	0.0028637	1.247	-0.01846	1.247	0.55115	1.247	-0.00198	1.247	0.0148
1.248	0.04852	1.248	0.00273732	1.248	-0.01434	1.248	0.57907	1.248	-0.00183	1.248	0.01694
1.249	-0.20386	1.249	0.00261094	1.249	-0.00916	1.249	0.55069	1.249	0	1.249	0.00885
1.25	-0.33844	1.25	0.00248455	1.25	-0.00244	1.25	0.38651	1.25	-0.00198	1.25	0.00854
1.251	-0.31418	1.251	0.00235817	1.251	0.01099	1.251	0.25192	1.251	-0.00214	1.251	0.00092
1.252	-0.14648	1.252	0.00223179	1.252	0.02029	1.252	0.15991	1.252	-0.00031	1.252	0.00671
1.253	0.05524	1.253	0.00210541	1.253	0.01999	1.253	0.10818	1.253	-0.00198	1.253	0.01434
1.254	0.22202	1.254	0.00197903	1.254	0.01297	1.254	0.10986	1.254	0	1.254	0.01938
1.255	0.24048	1.255	0.00185265	1.255	0.00809	1.255	0.12161	1.255	-0.00015	1.255	0.01221
1.256	0.11917	1.256	0.00172627	1.256	0.00946	1.256	0.12253	1.256	-0.00046	1.256	0.00397
1.257	-0.13916	1.257	0.00159989	1.257	0.01862	1.257	0.09628	1.257	-0.00198	1.257	-0.00229
1.258	-0.57449	1.258	0.00147351	1.258	0.02151	1.258	0.03906	1.258	-0.00153	1.258	-0.00351
1.259	-0.9494	1.259	0.00134713	1.259	0.0209	1.259	-0.02518	1.259	-0.00137	1.259	0.00504
1.26	-0.90332	1.26	0.00122075	1.26	0.01709	1.26	-0.07599	1.26	-0.00061	1.26	0.00717
1.261	-0.71854	1.261	0.00109437	1.261	0.01465	1.261	-0.11765	1.261	-0.00214	1.261	0.00443
1.262	-0.70786	1.262	0.000967988	1.262	0.01373	1.262	-0.13718	1.262	-0.00015	1.262	-0.00061
1.263	-0.77179	1.263	0.000841608	1.263	0.01526	1.263	-0.13657	1.263	-0.00183	1.263	-0.00214
1.264	-0.74341	1.264	0.000715227	1.264	0.0174	1.264	-0.15594	1.264	-0.00107	1.264	-0.00336
1.265	-0.58929	1.265	0.000588847	1.265	0.01343	1.265	-0.17471	1.265	-0.00122	1.265	0.00092
1.266	-0.42358	1.266	0.000462466	1.266	0.01572	1.266	-0.18936	1.266	-0.00153	1.266	-0.00229
1.267	-0.29221	1.267	0.000336085	1.267	0.01038	1.267	-0.19791	1.267	-0.00015	1.267	-0.0058
1.268	-0.17776	1.268	0.000209705	1.268	0.00977	1.268	-0.1886	1.268	-0.00183	1.268	-0.0032
1.269	-0.08087	1.269	8.33244e-05	1.269	0.01068	1.269	-0.16296	1.269	-0.00214	1.269	-0.00931
1.27	0.02945	1.27	-4.30562e-05	1.27	0.01083	1.27	-0.11002	1.27	-0.00137	1.27	-0.00854
1.271	0.13214	1.271	-0.000169437	1.271	0.01938	1.271	-0.05936	1.271	0	1.271	-0.01099
1.272	0.19379	1.272	-0.000295817	1.272	0.02411	1.272	-0.01022	1.272	-0.00198	1.272	-0.00595
1.273	0.26855	1.273	-0.000422198	1.273	0.02213	1.273	0.02502	1.273	0	1.273	0.00259
1.274	0.28336	1.274	-0.000548578	1.274	0.00961	1.274	0.06866	1.274	-0.00168	1.274	0.00793
1.275	0.33096	1.275	-0.000674959	1.275	0.00488	1.275	0.11719	1.275	-0.00061	1.275	0.0029
1.276	0.25482	1.276	-0.00080134	1.276	0.00275	1.276	0.15808	1.276	-0.00168	1.276	-0.00519
1.277	0.15854	1.277	-0.00092772	1.277	0.01022	1.277	0.18173	1.277	-0.00122	1.277	-0.01068
1.278	0.17654	1.278	-0.0010541	1.278	0.01251	1.278	0.17899	1.278	-0.00015	1.278	-0.01007
1.279	0.28519	1.279	-0.00118048	1.279	0.01068	1.279	0.15808	1.279	0	1.279	-0.00443
1.28	0.39276	1.28	-0.00130686	1.28	0.00458	1.28	0.11597	1.28	-0.00046	1.28	-0.00732
1.281	0.46371	1.281	-0.00143324	1.281	0.0032	1.281	0.05585	1.281	-0.00122	1.281	-0.02792
1.282	0.46295	1.282	-0.00155962	1.282	-0.00137	1.282	-0.02563	1.282	-0.00031	1.282	-0.0267
1.283	0.32303	1.283	-0.001686	1.283	-0.00076	1.283	-0.11353	1.283	-0.00122	1.283	-0.0351
1.284	0.22705	1.284	-0.00181238	1.284	-0.00107	1.284	-0.20752	1.284	-0.00153	1.284	-0.15961
1.285	0.3566	1.285	-0.00193876	1.285	-0.00656	1.285	-0.28137	1.285	-0.00046	1.285	-0.22324
1.286	0.57846	1.286	-0.00206515	1.286	-0.00626	1.286	-0.32684	1.286	-0.00031	1.286	-0.09201
1.287	0.62561	1.287	-0.00219153	1.287	-0.01068	1.287	-0.34393	1.287	-0.00031	1.287	0.23849
1.288	0.51285	1.288	-0.00231791	1.288	-0.01221	1.288	-0.31845	1.288	-0.00214	1.288	0.44556
1.289	0.24445	1.289	-0.00244429	1.289	-0.0119	1.289	-0.27679	1.289	-0.00214	1.289	0.16022
1.29	-0.0856	1.29	-0.00257067	1.29	-0.01022	1.29	-0.25558	1.29	-0.00214	1.29	-0.0061
1.291	-0.28809	1.291	-0.00269705	1.291	-0.00092	1.291	-0.22903	1.291	-0.00183	1.291	-0.03082
1.292	-0.32806	1.292	-0.00282343	1.292	0.00168	1.292	-0.21454	1.292	-0.00076	1.292	0.02853
1.293	-0.34912	1.293	-0.00294981	1.293	0.00259	1.293	-0.21896	1.293	-0.00198	1.293	0.11444
1.294	-0.39017	1.294	-0.00307619	1.294	-0.009	1.294	-0.19424	1.294	-0.00031	1.294	0.15427
1.295	-0.3743	1.295	-0.00320257	1.295	-0.01526	1.295	-0.14404	1.295	-0.00092	1.295	0.1561
1.296	-0.36545	1.296	-0.00332895	1.296	-0.01511	1.296	-0.10254	1.296	-0.00107	1.296	0.14297
1.297	-0.3569	1.297	-0.00345533	1.297	-0.00519	1.297	-0.07172	1.297	0.00015	1.297	0.15671
1.298	-0.26154	1.298	-0.00358171	1.298	-0.00061	1.298	-0.04852	1.298	-0.00183	1.298	0.16129
1.299	-0.15305	1.299	-0.00370809	1.299	-0.00366	1.299	-0.05615	1.299	-0.00183	1.299	0.14587
1.3	-0.14481	1.3	-0.00383447	1.3	-0.00488	1.3	-0.10483	1.3	-0.00015	1.3	0.11703
1.301	-0.168	1.301	-0.00396085	1.301	-0.0061	1.301	-0.05295	1.301	-0.00061	1.301	0.08514
1.302	-0.20645	1.302	-0.00408723	1.302	-0.00488	1.302	0.13184	1.302	-0.00015	1.302	0.05966
1.303	-0.22659	1.303	-0.00421361	1.303	-0.00305	1.303	0.47394	1.303	-0.00122	1.303	0.03983
1.304	-0.17731	1.304	-0.00415978	1.304	-0.00488	1.304	0.65018	1.304	-0.00183	1.304	0.02121
1.305	-0.12283	1.305	-0.00410594	1.305	-0.01373	1.305	0.56091	1.305	-0.00153	1.305	0.00351
1.306	-0.0322	1.306	-0.0040521	1.306	-0.01144	1.306	0.51743	1.306	-0.00061	1.306	-0.0174
1.307	-0.00488	1.307	-0.00399827	1.307	-0.03387	1.307	0.49942	1.307	-0.00214	1.307	-0.04333
1.308	-0.07736	1.308	-0.00394443	1.308	-0.04028	1.308	0.46127	1.308	-0.00092	1.308	-0.06195
1.309	-0.28351	1.309	-0.00389059	1.309	-0.02899	1.309	0.28015	1.309	-0.00031	1.309	-0.08987
1.31	-0.34348	1.31	-0.00383675	1.31	-0.12115	1.31	0.15167	1.31	-0.00122	1.31	-0.10818
1.311	-0.28168	1.311	-0.00378292	1.311	-0.22614	1.311	0.11322	1.311	0	1.311	-0.12543
1.312	-0.15778	1.312	-0.00372908	1.312	-0.14374	1.312	0.12619	1.312	-0.00198	1.312	-0.13077
1.313	-0.11307	1.313	-0.00367524	1.313	0.12939	1.313	0.16602	1.313	-0.00168	1.313	-0.12955
1.314	-0.07935	1.314	-0.00362141	1.314	0.43365	1.314	0.20782	1.314	-0.00214	1.314	-0.12665
1.315	0.09308	1.315	-0.00356757	1.315	0.27512	1.315	0.23788	1.315	-0.00183	1.315	-0.12955
1.316	0.19791	1.316	-0.00351373	1.316	0.02823	1.316	0.21667	1.316	-0.00168	1.316	-0.13
1.317	0.20599	1.317	-0.00345989	1.317	-0.01389	1.317	0.11719	1.317	-0.00183	1.317	-0.12405
1.318	0.25665	1.318	-0.00340606	1.318	0.01556	1.318	-0.0441	1.318	-0.00214	1.318	-0.10895
1.319	0.25192	1.319	-0.00335222	1.319	0.09903	1.319	-0.10406	1.319	-0.00076	1.319	-0.08652
1.32	0.177	1.32	-0.00329838	1.32	0.14267	1.32	-0.0441	1.32	-0.00061	1.32	-0.07248
1.321	0.14725	1.321	-0.00324454	1.321	0.15732	1.321	0.05798	1.321	-0.00153	1.321	-0.06256
1.322	-0.03494	1.322	-0.00319071	1.322	0.1503	1.322	0.07889	1.322	-0.00244	1.322	-0.05554
1.323	-0.14191	1.323	-0.00313687	1.323	0.16556	1.323	-0.10101	1.323	-0.00061	1.323	-0.04913
1.324	-0.22079	1.324	-0.00308303	1.324	0.1738	1.324	-0.22461	1.324	-0.00092	1.324	-0.04593
1.325	-0.14923	1.325	-0.0030292	1.325	0.14862	1.325	-0.17166	1.325	-0.00168	1.325	-0.04395
1.326	0.19974	1.326	-0.00297536	1.326	0.12085	1.326	-0.03098	1.326	-0.00183	1.326	-0.04547
1.327	0.58899	1.327	-0.00292152	1.327	0.08499	1.327	0.08667	1.327	-0.00122	1.327	-0.04974
1.328	0.64865	1.328	-0.00286768	1.328	0.05936	1.328	0.1506	1.328	0	1.328	-0.05051
1.329	0.54749	1.329	-0.00281385	1.329	0.04074	1.329	0.16846	1.329	0.00015	1.329	-0.06332
1.33	0.40588	1.33	-0.00276001	1.33	0.02609	1.33	0.1709	1.33	0	1.33	-0.06851
1.331	0.31418	1.331	-0.00270617	1.331	0.01587	1.331	0.16159	1.331	0.00015	1.331	-0.07462
1.332	0.25192	1.332	-0.00265234	1.332	0	1.332	0.14511	1.332	-0.00153	1.332	-0.0647
1.333	0.17456	1.333	-0.0025985	1.333	-0.02411	1.333	0.12238	1.333	-0.00107	1.333	-0.03281
1.334	0.07431	1.334	-0.00254466	1.334	-0.05371	1.334	0.0975	1.334	-0.00198	1.334	0.00916
1.335	0.01587	1.335	-0.00249082	1.335	-0.08026	1.335	0.07767	1.335	-0.00198	1.335	-0.03311
1.336	0.03616	1.336	-0.00243699	1.336	-0.10071	1.336	0.07431	1.336	-0.00153	1.336	-0.15732
1.337	0.12955	1.337	-0.00238315	1.337	-0.10895	1.337	0.06851	1.337	-0.00031	1.337	-0.29221
1.338	0.09674	1.338	-0.00232931	1.338	-0.11917	1.338	0.04013	1.338	-0.00015	1.338	-0.40848
1.339	0.0975	1.339	-0.00227547	1.339	-0.12878	1.339	-0.00687	1.339	-0.00137	1.339	-0.59021
1.34	0.12665	1.34	-0.00222164	1.34	-0.1358	1.34	-0.06424	1.34	-0.00168	1.34	-0.82397
1.341	0.06363	1.341	-0.0021678	1.341	-0.13657	1.341	-0.11902	1.341	-0.00198	1.341	-0.11856
1.342	-0.05341	1.342	-0.00211396	1.342	-0.13031	1.342	-0.19714	1.342	-0.00031	1.342	0.87646
1.343	-0.2504	1.343	-0.00206013	1.343	-0.11673	1.343	-0.26581	1.343	-0.00229	1.343	0.21088
1.344	-0.37369	1.344	-0.00200629	1.344	-0.10757	1.344	-0.33646	1.344	0	1.344	-0.41107
1.345	-0.33936	1.345	-0.00195245	1.345	-0.10193	1.345	-0.38345	1.345	-0.00046	1.345	-0.46646
1.346	-0.33737	1.346	-0.00189861	1.346	-0.08667	1.346	-0.41931	1.346	-0.00046	1.346	-0.30045
1.347	-0.41702	1.347	-0.00184478	1.347	-0.08087	1.347	-0.42206	1.347	-0.00137	1.347	-0.12466
1.348	-0.3627	1.348	-0.00179094	1.348	-0.07446	1.348	-0.42038	1.348	-0.00046	1.348	0.00198
1.349	-0.30975	1.349	-0.0017371	1.349	-0.06714	1.349	-0.41748	1.349	-0.00214	1.349	0.06073
1.35	-0.25696	1.35	-0.00168327	1.35	-0.05753	1.35	-0.37766	1.35	-0.00092	1.35	0.09293
1.351	-0.14099	1.351	-0.00162943	1.351	-0.04486	1.351	-0.32776	1.351	-0.00107	1.351	0.10864
1.352	-0.07309	1.352	-0.00157559	1.352	-0.04028	1.352	-0.30304	1.352	-0.00198	1.352	0.12802
1.353	-0.056	1.353	-0.00152175	1.353	-0.04517	1.353	-0.31479	1.353	-0.00015	1.353	0.15121
1.354	0.02609	1.354	-0.00146792	1.354	-0.05829	1.354	-0.30655	1.354	0.00015	1.354	0.17471
1.355	0.12085	1.355	-0.00141408	1.355	-0.06561	1.355	-0.29938	1.355	0	1.355	0.18829
[truncated: 5,855 more rows]
