# Supplementary material for: A microscale soft lithium-ion battery for tissue stimulation
Source: Nat Chem Eng. 2024 Oct 25;1(11):691–701. doi: 10.1038/s44286-024-00136-z (PMC11606923; doi:10.1038/s44286-024-00136-z)
Supplement: Supplementary file 10 — Statistical source data. [file 44286_2024_136_MOESM10_ESM.xls]

## Sheet: Figure 5c
	w/o Ni	w/ Ni
	1.08696	0.978141
	1.05904	0.987619
	0.980095	1.0031
	0.883601	0.914637

## Sheet: Figure 5e
Time	Voltage	Time	Voltage	Time	Voltage
s	mV	s	mV	s	mV
	C1		D1		D10
0.05	496.8	601	0	1201	0
0.1	502.4	602	366.667	1202	366.667
0.15	510.4	603	513.2	1203	510.4
0.2	519.2	604	665.4	1204	660.4
0.25	526.4	605	715.8	1205	709.2
0.3	530.4	606	745.8	1206	737.6
0.35	544	607	755.2	1207	746.6
0.4	550.4	608	752.2	1208	744.4
0.45	561.6	609	749.8	1209	741.4
0.5	563.2	610	748.4	1210	740.2
0.55	578.4	611	746.4	1211	738.8
0.6	580.8	612	744.4	1212	736.6
0.65	599.2	613	741	1213	734.2
0.7	600.8	614	738	1214	733
0.75	613.6	615	736.6	1215	730.2
0.8	624.8	616	734.8	1216	728
0.85	638.4	617	734	1217	726.2
0.9	648	618	734	1218	724.8
0.95	659.2	619	732.4	1219	723.2
1	672	620	729.8	1220	723
1.05	684.8	621	729	1221	722.2
1.1	690.4	622	727.6	1222	721
1.15	708	623	725.4	1223	719.4
1.2	718.4	624	724.4	1224	719
1.25	738.4	625	723.4	1225	716.6
1.3	752	626	722.4	1226	715.2
1.35	761.6	627	721.2	1227	713.6
1.4	780.8	628	719.8	1228	714
1.45	788	629	719	1229	711.6
1.5	809.6	630	718.6	1230	712
1.55	813.6	631	717.8	1231	711.8
1.6	834.4	632	717.2	1232	710.8
1.65	837.6	633	717.2	1233	708.8
1.7	853.6	634	716.4	1234	708.8
1.75	856.8	635	715.6	1235	707.4
1.8	860	636	713.8	1236	705.4
1.85	868.8	637	712	1237	704.2
1.9	882.4	638	711	1238	704
1.95	892	639	710.6	1239	703.8
2	904	640	709.6	1240	703
2.05	905.6	641	709.4	1241	703
2.1	921.6	642	709.2	1242	703.2
2.15	926.4	643	707.8	1243	701.8
2.2	934.4	644	706	1244	700.2
2.25	946.4	645	705	1245	699.2
2.3	947.2	646	704.2	1246	697.2
2.35	959.2	647	702.8	1247	695.6
2.4	962.4	648	702.6	1248	694.6
2.45	977.6	649	702.2	1249	694.2
2.5	977.6	650	701.8	1250	693.6
2.55	987.2	651	699.8	1251	694
2.6	995.2	652	699.8	1252	693
2.65	1001.6	653	699.2	1253	693.4
2.7	1008.8	654	699	1254	692.8
2.75	1018.4	655	697	1255	692.4
2.8	1026.4	656	697.4	1256	690.4
2.85	1033.6	657	695.8	1257	690.8
2.9	1040	658	694	1258	689.8
2.95	1049.6	659	693	1259	689.2
3	1051.2	660	692.6	1260	687.8
3.05	1064.8	661	692	1261	687.6
3.1	1065.6	662	691	1262	686.2
3.15	1075.2	663	691	1263	683.8
3.2	1084	664	690.4	1264	682.8
3.25	1092.8	665	690.6	1265	682.8
3.3	1096	666	690	1266	682.8
3.35	1103.2	667	689.4	1267	682.4
3.4	1109.6	668	688.4	1268	682.4
3.45	1117.6	669	687.8	1269	680.4
3.5	1127.2	670	685.8	1270	679.8
3.55	1132	671	683.8	1271	678.8
3.6	1141.6	672	682.6	1272	677.2
3.65	1146.4	673	681.2	1273	677
3.7	1152.8	674	680.4	1274	676.4
3.75	1152	675	680.8	1275	674.6
3.8	1162.4	676	681.2	1276	674
3.85	1169.6	677	681	1277	673.6
3.9	1178.4	678	680.2	1278	672.6
3.95	1178.4	679	679.6	1279	671.6
4	1189.6	680	678	1280	670.4
4.05	1188	681	676	1281	669.4
4.1	1200.8	682	676	1282	668.4
4.15	1200	683	675.6	1283	668.4
4.2	1208	684	674.4	1284	669
4.25	1215.2	685	673.8	1285	669.6
4.3	1217.6	686	674.6	1286	668.2
4.35	1197.6	687	674.2	1287	667.4
4.4	1200.8	688	673	1288	666.4
4.45	1207.2	689	671.2	1289	664.6
4.5	1207.2	690	671.2	1290	663
4.55	1216	691	670.6	1291	663.6
4.6	1215.2	692	668.6	1292	663.8
4.65	1227.2	693	668	1293	662.2
4.7	1232	694	668.6	1294	661.6
4.75	1235.2	695	668	1295	660.6
4.8	1237.6	696	667	1296	659
4.85	1240.8	697	666.4	1297	657.4
4.9	1245.6	698	666.6	1298	656.8
4.95	1251.2	699	666	1299	657
5	1254.4	700	664.4	1300	656.8
5.05	1265.6	701	663.8	1301	656.4
5.1	1263.2	702	662.8	1302	655.8
5.15	1274.4	703	662.2	1303	655.6
5.2	1277.6	704	660.6	1304	654.4
5.25	1277.6	705	660.8	1305	652.8
5.3	1280	706	659.2	1306	651.8
5.35	1288.8	707	660	1307	650.4
5.4	1296.8	708	658.6	1308	648.8
5.45	1299.2	709	657.6	1309	648.2
5.5	1304	710	656.4	1310	647.8
5.55	1308	711	655.6	1311	647.4
5.6	1307.2	712	654.4	1312	646.8
5.65	1313.6	713	653.6	1313	646.2
5.7	1316	714	652.8	1314	644.6
5.75	1320.8	715	652	1315	644.4
5.8	1326.4	716	651.8	1316	642.8
5.85	1331.2	717	650.8	1317	643.4
5.9	1332.8	718	650	1318	642.8
5.95	1338.4	719	650.2	1319	641.6
6	1340	720	649.6	1320	640.2
6.05	1343.2	721	649.2	1321	638.8
6.1	1350.4	722	648	1322	637.6
6.15	1352.8	723	648.2	1323	637
6.2	1356	724	648	1324	636.4
6.25	1357.6	725	646.2	1325	636.2
6.3	1364.8	726	645.6	1326	636.6
6.35	1367.2	727	646	1327	636.2
6.4	1369.6	728	644.2	1328	635.2
6.45	1373.6	729	642	1329	634.8
6.5	1371.2	730	643	1330	634
6.55	1375.2	731	641.4	1331	632
6.6	1374.4	732	640.6	1332	629.8
6.65	1380	733	639.8	1333	628
6.7	1383.2	734	639.6	1334	626.8
6.75	1385.6	735	637.2	1335	626
6.8	1383.2	736	636.4	1336	625
6.85	1384	737	635.4	1337	624
6.9	1390.4	738	636.2	1338	623.2
6.95	1392	739	636.4	1339	623.2
7	1389.6	740	637.4	1340	621.8
7.05	1392	741	637.6	1341	622.4
7.1	1390.4	742	636	1342	622.8
7.15	1389.6	743	635.4	1343	622.6
7.2	1392.8	744	634.2	1344	620.4
7.25	1394.4	745	633.2	1345	619.2
7.3	1397.6	746	631.2	1346	618.2
7.35	1393.6	747	631.4	1347	617.4
7.4	1398.4	748	630	1348	617.2
7.45	1396	749	629.6	1349	617
7.5	1402.4	750	629	1350	617
7.55	1398.4	751	628.6	1351	616
7.6	1402.4	752	627.4	1352	615.4
7.65	1404	753	627.6	1353	613.6
7.7	1401.6	754	626	1354	613.6
7.75	1404.8	755	624.4	1355	612.8
7.8	1401.6	756	623.8	1356	611.8
7.85	1403.2	757	624	1357	610
7.9	1407.2	758	623.4	1358	610
7.95	1405.6	759	624	1359	607.8
8	1407.2	760	624.8	1360	606.4
8.05	1404.8	761	625.6	1361	605
8.1	1407.2	762	624	1362	603.2
8.15	1411.2	763	623.6	1363	602
8.2	1406.4	764	621.6	1364	601.4
8.25	1411.2	765	619.8	1365	599.4
8.3	1408	766	619.2	1366	598.2
8.35	1412.8	767	620	1367	598.8
8.4	1411.2	768	617.8	1368	597.4
8.45	1412.8	769	618.8	1369	597
8.5	1411.2	770	619.2	1370	596.2
8.55	1410.4	771	618.6	1371	595.8
8.6	1412.8	772	617	1372	593.8
8.65	1409.6	773	616.4	1373	591.8
8.7	1415.2	774	615.8	1374	589.8
8.75	1412	775	614.4	1375	589.8
8.8	1410.4	776	613	1376	588.4
8.85	1412.8	777	613.6	1377	586.8
8.9	1414.4	778	613.6	1378	586.6
8.95	1412	779	612.8	1379	586.2
9	1412.8	780	611.8	1380	584.2
9.05	1414.4	781	611	1381	583.4
9.1	1412	782	609.4	1382	582.2
9.15	1417.6	783	609.8	1383	579.8
9.2	1419.2	784	609	1384	577.4
9.25	1418.4	785	609.6	1385	574.8
9.3	1420	786	610	1386	572
9.35	1416.8	787	609.2	1387	569.4
9.4	1416	788	607.8	1388	567.8
9.45	1420	789	607	1389	564.2
9.5	1421.6	790	606.4	1390	561.4
9.55	1422.4	791	605.8	1391	556.8
9.6	1417.6	792	605.6	1392	553.4
9.65	1418.4	793	605.6	1393	545.4
9.7	1420.8	794	605.8	1394	536.6
9.75	1422.4	795	604.4	1395	519.4
9.8	1420.8	796	603.8	1396	498.6
9.85	1424.8	797	603.2	1397	466.6
9.9	1421.6	798	602.6	1398	433.2
9.95	1420	799	601.6	1399	392.2
10	1424.8	800	601.2	1400	354.4
10.05	1422.4	801	601	1401	310
10.1	1424	802	601.4	1402	271.6
10.15	1422.4	803	600.4	1403	228
10.2	1424	804	599.6	1404	184.8
10.25	1422.4	805	599.6	1405
10.3	1427.2	806	598.4	1406
10.35	1424	807	597
10.4	1428.8	808	596.4
10.45	1424	809	595.4
10.5	1424.8	810	594.6
10.55	1423.2	811	594.6
10.6	1427.2	812	595.2
10.65	1428.8	813	595.4
10.7	1426.4	814	596.2
10.75	1426.4	815	595.6
10.8	1426.4	816	594
10.85	1429.6	817	592
10.9	1427.2	818	591
10.95	1427.2	819	590.6
11	1428.8	820	590.8
11.05	1433.6	821	591.6
11.1	1432	822	592.4
11.15	1432.8	823	590.8
11.2	1433.6	824	589
11.25	1431.2	825	587.2
11.3	1430.4	826	585.4
11.35	1433.6	827	583.6
11.4	1429.6	828	584
11.45	1429.6	829	584.6
11.5	1433.6	830	585.2
11.55	1430.4	831	585.2
11.6	1435.2	832	585.4
11.65	1429.6	833	583.8
11.7	1430.4	834	581.8
11.75	1428.8	835	580.6
11.8	1428.8	836	580
11.85	1432	837	579
11.9	1432	838	578.6
11.95	1430.4	839	579
12	1436.8	840	578.6
12.05	1436	841	577
12.1	1436.8	842	576.2
12.15	1436	843	575.6
12.2	1436.8	844	573
12.25	1433.6	845	571.6
12.3	1431.2	846	571
12.35	1436.8	847	569.4
12.4	1437.6	848	567.8
12.45	1438.4	849	566.6
12.5	1432	850	564
12.55	1433.6	851	559.6
12.6	1437.6	852	555.2
12.65	1435.2	853	549.2
12.7	1432	854	542.6
12.75	1435.2	855	532.8
12.8	1432.8	856	520.4
12.85	1439.2	857	499.6
12.9	1438.4	858	475
12.95	1439.2	859	441
13	1440	860	406.4
13.05	1434.4	861	368.4
13.1	1440	862	336.8
13.15	1436	863	301.8
13.2	1435.2	864	273.6
13.25	1442.4	865	240
13.3	1436	866	209.4
13.35	1440	867
13.4	1441.6	868
13.45	1437.6	869
13.5	1438.4	870
13.55	1436.8
13.6	1440.8
13.65	1436
13.7	1440
13.75	1439.2
13.8	1444
13.85	1442.4
13.9	1440
13.95	1443.2
14	1437.6
14.05	1441.6
14.1	1444.8
14.15	1440
14.2	1442.4
14.25	1440.8
14.3	1442.4
14.35	1445.6
14.4	1444.8
14.45	1440
14.5	1444.8
14.55	1442.4
14.6	1444
14.65	1440
14.7	1445.6
14.75	1443.2
14.8	1442.4
14.85	1440
14.9	1443.2
14.95	1441.6
15	1442.4
15.05	1446.4
15.1	1443.2
15.15	1448.8
15.2	1448.8
15.25	1447.2
15.3	1444.8
15.35	1447.2
15.4	1446.4
15.45	1444.8
15.5	1449.6
15.55	1450.4
15.6	1444
15.65	1445.6
15.7	1445.6
15.75	1446.4
15.8	1444.8
15.85	1448.8
15.9	1448.8
15.95	1450.4
16	1450.4
16.05	1448
16.1	1452.8
16.15	1448
16.2	1447.2
16.25	1447.2
16.3	1452
16.35	1452
16.4	1451.2
16.45	1453.6
16.5	1448
16.55	1449.6
16.6	1450.4
16.65	1451.2
16.7	1452.8
16.75	1448.8
16.8	1448.8
16.85	1454.4
16.9	1452
16.95	1454.4
17	1452
17.05	1451.2
17.1	1452.8
17.15	1455.2
17.2	1451.2
17.25	1454.4
17.3	1450.4
17.35	1455.2
17.4	1450.4
17.45	1456.8
17.5	1456.8
17.55	1454.4
17.6	1456.8
17.65	1451.2
17.7	1453.6
17.75	1456.8
17.8	1456.8
17.85	1456.8
17.9	1456.8
17.95	1453.6
18	1456
18.05	1452.8
18.1	1456.8
18.15	1455.2
18.2	1452.8
18.25	1457.6
18.3	1459.2
18.35	1456
18.4	1456
18.45	1458.4
18.5	1456.8
18.55	1456
18.6	1456.8
18.65	1458.4
18.7	1454.4
18.75	1455.2
18.8	1460.8
18.85	1460.8
18.9	1455.2
18.95	1457.6
19	1460
19.05	1461.6
19.1	1461.6
19.15	1459.2
19.2	1456
19.25	1456.8
19.3	1457.6
19.35	1461.6
19.4	1460.8
19.45	1462.4
19.5	1456.8
19.55	1462.4
19.6	1461.6
19.65	1460
19.7	1462.4
19.75	1459.2
19.8	1456
19.85	1461.6
19.9	1461.6
19.95	1462.4
20	1459.2
20.05	1457.6
20.1	1460.8
20.15	1458.4
20.2	1456.8
20.25	1464
20.3	1459.2
20.35	1460.8
20.4	1464
20.45	1462.4
20.5	1457.6
20.55	1457.6
20.6	1459.2
20.65	1463.2
20.7	1460
20.75	1467.2
20.8	1466.4
20.85	1457.6
20.9	1463.2
20.95	1464.8
21	1461.6
21.05	1466.4
21.1	1464.8
21.15	1463.2
21.2	1464
21.25	1466.4
21.3	1464.8
21.35	1467.2
21.4	1468
21.45	1467.2
21.5	1465.6
21.55	1466.4
21.6	1464.8
21.65	1466.4
21.7	1463.2
21.75	1467.2
21.8	1464
21.85	1466.4
21.9	1465.6
21.95	1464.8
22	1468
22.05	1463.2
22.1	1461.6
22.15	1465.6
22.2	1464.8
22.25	1464.8
22.3	1465.6
22.35	1463.2
22.4	1466.4
22.45	1464
22.5	1469.6
22.55	1468.8
22.6	1468
22.65	1467.2
22.7	1464.8
22.75	1467.2
22.8	1471.2
22.85	1466.4
22.9	1468.8
22.95	1472
23	1469.6
23.05	1469.6
23.1	1469.6
23.15	1467.2
23.2	1469.6
23.25	1467.2
23.3	1463.2
23.35	1471.2
23.4	1472
23.45	1468.8
23.5	1472.8
23.55	1471.2
23.6	1465.6
23.65	1472.8
23.7	1468
23.75	1473.6
23.8	1469.6
23.85	1472
23.9	1473.6
23.95	1471.2
24	1468
24.05	1471.2
24.1	1472
24.15	1472
24.2	1468.8
24.25	1473.6
24.3	1473.6
24.35	1476
24.4	1470.4
24.45	1476
24.5	1476
24.55	1475.2
24.6	1468.8
24.65	1469.6
24.7	1472.8
24.75	1475.2
24.8	1474.4
24.85	1474.4
24.9	1474.4
24.95	1479.2
25	1479.2
25.05	1478.4
25.1	1478.4
25.15	1476.8
25.2	1470.4
25.25	1474.4
25.3	1476
25.35	1476
25.4	1476.8
25.45	1476.8
25.5	1480.8
25.55	1478.4
25.6	1476.8
25.65	1476
25.7	1480.8
25.75	1476.8
25.8	1474.4
25.85	1474.4
25.9	1473.6
25.95	1476
26	1477.6
26.05	1478.4
26.1	1478.4
26.15	1482.4
26.2	1476
26.25	1476.8
26.3	1480.8
26.35	1480.8
26.4	1479.2
26.45	1472.8
26.5	1474.4
26.55	1477.6
26.6	1481.6
26.65	1481.6
26.7	1482.4
26.75	1480.8
26.8	1475.2
26.85	1480
26.9	1480.8
26.95	1478.4
27	1481.6
27.05	1476
27.1	1476.8
27.15	1476
27.2	1481.6
27.25	1480.8
27.3	1484
27.35	1479.2
27.4	1479.2
27.45	1481.6
27.5	1479.2
27.55	1483.2
27.6	1484
27.65	1475.2
27.7	1476.8
27.75	1480.8
27.8	1476
27.85	1483.2
27.9	1480.8
27.95	1478.4
28	1476.8
28.05	1477.6
28.1	1480
28.15	1477.6
28.2	1482.4
28.25	1482.4
28.3	1482.4
28.35	1484.8
28.4	1479.2
28.45	1480
28.5	1484.8
28.55	1485.6
28.6	1480
28.65	1479.2
28.7	1477.6
28.75	1483.2
28.8	1482.4
28.85	1484
28.9	1480
28.95	1481.6
29	1484.8
29.05	1480.8
29.1	1479.2
29.15	1480
29.2	1481.6
29.25	1482.4
29.3	1484
29.35	1480
29.4	1479.2
29.45	1480.8
29.5	1484.8
29.55	1483.2
29.6	1482.4
29.65	1484
29.7	1484.8
29.75	1481.6
29.8	1481.6
29.85	1487.2
29.9	1485.6
29.95	1487.2
30	1484
30.05	1487.2
30.1	1484
30.15	1487.2
30.2	1484
30.25	1483.2
30.3	1485.6
30.35	1481.6
30.4	1482.4
30.45	1488
30.5	1486.4
30.55	1481.6
30.6	1483.2
30.65	1486.4
30.7	1483.2
30.75	1487.2
30.8	1484.8
30.85	1483.2
30.9	1483.2
30.95	1482.4
31	1484
31.05	1486.4
31.1	1486.4
31.15	1488
31.2	1484.8
31.25	1486.4
31.3	1488.8
31.35	1484
31.4	1489.6
31.45	1482.4
31.5	1487.2
31.55	1482.4
31.6	1488
31.65	1482.4
31.7	1488
31.75	1484.8
31.8	1488.8
31.85	1482.4
31.9	1480.8
31.95	1487.2
32	1484.8
32.05	1485.6
32.1	1487.2
32.15	1483.2
32.2	1488
32.25	1482.4
32.3	1488
32.35	1488
32.4	1486.4
32.45	1488
32.5	1490.4
32.55	1490.4
32.6	1484
32.65	1484.8
32.7	1486.4
32.75	1488
32.8	1484.8
32.85	1487.2
32.9	1485.6
32.95	1488.8
33	1488.8
33.05	1483.2
33.1	1488.8
33.15	1484.8
33.2	1488
33.25	1488
33.3	1486.4
33.35	1487.2
33.4	1484.8
33.45	1487.2
33.5	1487.2
33.55	1488
33.6	1486.4
33.65	1487.2
33.7	1486.4
33.75	1485.6
33.8	1488.8
33.85	1486.4
33.9	1487.2
33.95	1490.4
34	1488.8
34.05	1488.8
34.1	1491.2
34.15	1486.4
34.2	1491.2
34.25	1488.8
34.3	1492
34.35	1486.4
34.4	1491.2
34.45	1492
34.5	1491.2
34.55	1486.4
34.6	1487.2
34.65	1485.6
34.7	1491.2
34.75	1484.8
34.8	1487.2
34.85	1485.6
34.9	1487.2
34.95	1485.6
35	1489.6
35.05	1487.2
35.1	1488
35.15	1485.6
35.2	1488.8
35.25	1486.4
35.3	1490.4
35.35	1485.6
35.4	1484.8
35.45	1486.4
35.5	1489.6
35.55	1490.4
35.6	1488.8
35.65	1489.6
35.7	1488
35.75	1491.2
35.8	1492
35.85	1492.8
35.9	1485.6
35.95	1491.2
36	1491.2
36.05	1487.2
36.1	1487.2
36.15	1488.8
36.2	1490.4
36.25	1492.8
36.3	1491.2
36.35	1488.8
36.4	1489.6
36.45	1490.4
36.5	1488
36.55	1487.2
36.6	1490.4
36.65	1485.6
36.7	1488.8
36.75	1488.8
36.8	1492
36.85	1494.4
36.9	1492.8
36.95	1489.6
37	1492.8
37.05	1489.6
37.1	1492
37.15	1492
37.2	1493.6
37.25	1494.4
37.3	1491.2
37.35	1488.8
37.4	1493.6
37.45	1491.2
37.5	1488.8
37.55	1492.8
37.6	1489.6
37.65	1495.2
37.7	1491.2
37.75	1496
37.8	1490.4
37.85	1488.8
37.9	1490.4
37.95	1494.4
38	1496
38.05	1495.2
38.1	1495.2
38.15	1495.2
38.2	1491.2
38.25	1492
38.3	1492.8
38.35	1496.8
38.4	1490.4
38.45	1496.8
38.5	1493.6
38.55	1496
38.6	1496.8
38.65	1497.6
38.7	1493.6
38.75	1493.6
38.8	1496.8
38.85	1492.8
38.9	1492
38.95	1493.6
39	1494.4
39.05	1496.8
39.1	1497.6
39.15	1497.6
39.2	1496.8
39.25	1492
39.3	1496
39.35	1498.4
39.4	1497.6
39.45	1492.8
39.5	1491.2
39.55	1498.4
39.6	1496.8
39.65	1493.6
39.7	1494.4
39.75	1497.6
39.8	1498.4
39.85	1492
39.9	1498.4
39.95	1496.8
40	1492
40.05	1495.2
40.1	1498.4
40.15	1494.4
40.2	1492
40.25	1498.4
40.3	1494.4
40.35	1492
40.4	1497.6
40.45	1496
40.5	1496
40.55	1496
40.6	1498.4
40.65	1498.4
40.7	1499.2
40.75	1498.4
40.8	1497.6
40.85	1496.8
40.9	1496
40.95	1494.4
41	1498.4
41.05	1500
41.1	1497.6
41.15	1496.8
41.2	1497.6
41.25	1494.4
41.3	1496.8
41.35	1500.8
41.4	1496.8
41.45	1499.2
41.5	1498.4
41.55	1500
41.6	1499.2
41.65	1496.8
41.7	1497.6
41.75	1500.8
41.8	1500
41.85	1501.6
41.9	1496
41.95	1498.4
42	1499.2
42.05	1496
42.1	1496.8
42.15	1495.2
42.2	1501.6
42.25	1501.6
42.3	1496.8
42.35	1500.8
42.4	1498.4
42.45	1498.4
42.5	1496
42.55	1496.8
42.6	1496
42.65	1496.8
42.7	1501.6
42.75	1502.4
42.8	1496.8
42.85	1500.8
42.9	1502.4
42.95	1502.4
43	1503.2
43.05	1500.8
43.1	1499.2
43.15	1502.4
43.2	1496.8
43.25	1499.2
43.3	1502.4
43.35	1499.2
43.4	1503.2
43.45	1503.2
43.5	1503.2
43.55	1501.6
43.6	1498.4
43.65	1504
43.7	1504
43.75	1503.2
43.8	1504
43.85	1497.6
43.9	1504
43.95	1497.6
44	1504
44.05	1504
44.1	1504
44.15	1504
44.2	1500
44.25	1500
44.3	1498.4
44.35	1504.8
44.4	1504.8
44.45	1502.4
44.5	1500.8
44.55	1499.2
44.6	1498.4
44.65	1500
44.7	1500.8
44.75	1499.2
44.8	1503.2
44.85	1504.8
44.9	1500.8
44.95	1501.6
45	1500
45.05	1500
45.1	1501.6
45.15	1500
45.2	1504
45.25	1503.2
45.3	1504.8
45.35	1504
45.4	1504.8
45.45	1504.8
45.5	1500.8
45.55	1500
45.6	1504.8
45.65	1504.8
45.7	1500
45.75	1499.2
45.8	1500.8
45.85	1504.8
45.9	1506.4
45.95	1506.4
46	1505.6
46.05	1506.4
46.1	1500.8
46.15	1500
46.2	1501.6
46.25	1500
46.3	1500.8
46.35	1501.6
46.4	1500.8
46.45	1503.2
46.5	1501.6
46.55	1504.8
46.6	1503.2
46.65	1504.8
46.7	1504.8
46.75	1506.4
46.8	1501.6
46.85	1502.4
46.9	1503.2
46.95	1505.6
47	1504.8
47.05	1507.2
47.1	1501.6
47.15	1500.8
47.2	1507.2
47.25	1507.2
47.3	1507.2
47.35	1508
47.4	1507.2
47.45	1508
47.5	1500.8
47.55	1504.8
47.6	1503.2
47.65	1503.2
47.7	1508
47.75	1506.4
47.8	1502.4
47.85	1504
47.9	1504
47.95	1508
48	1501.6
48.05	1506.4
48.1	1504.8
48.15	1507.2
48.2	1505.6
48.25	1504.8
48.3	1504.8
48.35	1508
48.4	1505.6
48.45	1508
48.5	1506.4
48.55	1504.8
48.6	1504
48.65	1505.6
48.7	1506.4
48.75	1504
48.8	1508.8
48.85	1509.6
48.9	1505.6
48.95	1505.6
49	1507.2
49.05	1505.6
49.1	1505.6
49.15	1507.2
49.2	1507.2
49.25	1504.8
49.3	1504
49.35	1504.8
49.4	1504.8
49.45	1504.8
49.5	1508
49.55	1504
49.6	1504
49.65	1504
49.7	1508
49.75	1508
49.8	1507.2
49.85	1508.8
49.9	1506.4
49.95	1503.2
50	1508.8
50.05	1503.2
50.1	1505.6
50.15	1503.2
50.2	1504.8
50.25	1502.4
50.3	1501.6
50.35	1506.4
50.4	1501.6
50.45	1504
50.5	1501.6
50.55	1500
50.6	1504.8
50.65	1505.6
50.7	1504
50.75	1502.4
50.8	1505.6
50.85	1503.2
50.9	1500.8
50.95	1501.6
51	1506.4
51.05	1504
51.1	1503.2
51.15	1504.8
51.2	1502.4
51.25	1502.4
51.3	1499.2
51.35	1504
51.4	1504
51.45	1505.6
51.5	1504.8
51.55	1501.6
51.6	1502.4
51.65	1503.2
51.7	1503.2
51.75	1502.4
51.8	1500
51.85	1501.6
51.9	1505.6
51.95	1501.6
52	1499.2
52.05	1503.2
52.1	1506.4
52.15	1501.6
52.2	1502.4
52.25	1506.4
52.3	1501.6
52.35	1505.6
52.4	1501.6
52.45	1505.6
52.5	1504.8
52.55	1505.6
52.6	1501.6
52.65	1506.4
52.7	1506.4
52.75	1504.8
52.8	1504
52.85	1504
52.9	1503.2
52.95	1505.6
53	1506.4
53.05	1503.2
53.1	1505.6
53.15	1505.6
53.2	1508
53.25	1504
53.3	1504.8
53.35	1504.8
53.4	1507.2
53.45	1505.6
53.5	1502.4
53.55	1506.4
53.6	1506.4
53.65	1507.2
53.7	1503.2
53.75	1504
53.8	1506.4
53.85	1504.8
53.9	1503.2
53.95	1504.8
54	1506.4
54.05	1508
54.1	1503.2
54.15	1501.6
54.2	1504.8
54.25	1503.2
54.3	1508
54.35	1505.6
54.4	1502.4
54.45	1508.8
54.5	1507.2
54.55	1504.8
54.6	1508
54.65	1505.6
54.7	1501.6
54.75	1501.6
54.8	1506.4
54.85	1508
54.9	1508
54.95	1507.2
55	1506.4
55.05	1502.4
55.1	1508
55.15	1501.6
55.2	1507.2
55.25	1501.6
55.3	1501.6
55.35	1501.6
55.4	1503.2
55.45	1504.8
55.5	1502.4
55.55	1505.6
55.6	1503.2
55.65	1504.8
55.7	1501.6
55.75	1504
55.8	1504.8
55.85	1502.4
55.9	1503.2
55.95	1508
56	1502.4
56.05	1504.8
56.1	1508
56.15	1508.8
56.2	1504
56.25	1504.8
56.3	1508
56.35	1507.2
56.4	1504
56.45	1504.8
56.5	1504.8
56.55	1505.6
56.6	1504
56.65	1504.8
56.7	1505.6
56.75	1506.4
56.8	1508
56.85	1505.6
56.9	1504
56.95	1506.4
57	1503.2
57.05	1504
57.1	1508.8
57.15	1504.8
57.2	1509.6
57.25	1504
57.3	1510.4
57.35	1504.8
57.4	1508.8
57.45	1508.8
57.5	1508
57.55	1507.2
57.6	1507.2
57.65	1507.2
57.7	1504
57.75	1508.8
57.8	1509.6
57.85	1509.6
57.9	1504.8
57.95	1505.6
58	1508
58.05	1508.8
58.1	1508
58.15	1506.4
58.2	1509.6
58.25	1509.6
58.3	1508
58.35	1506.4
58.4	1509.6
58.45	1510.4
58.5	1504.8
58.55	1508.8
58.6	1509.6
58.65	1508
58.7	1509.6
58.75	1504
58.8	1510.4
58.85	1504
58.9	1508.8
58.95	1504.8
59	1507.2
59.05	1509.6
59.1	1506.4
59.15	1504
59.2	1509.6
59.25	1504.8
59.3	1507.2
59.35	1507.2
59.4	1511.2
59.45	1509.6
59.5	1510.4
59.55	1509.6
59.6	1504
59.65	1504.8
59.7	1508
59.75	1508.8
59.8	1507.2
59.85	1509.6
59.9	1508
59.95	1508
60	1510.4
60.05	1507.2
60.1	1508.8
60.15	1510.4
60.2	1511.2
60.25	1508.8
60.3	1505.6
60.35	1509.6
60.4	1509.6
60.45	1511.2
60.5	1510.4
60.55	1510.4
60.6	1508
60.65	1507.2
60.7	1508
60.75	1505.6
60.8	1511.2
60.85	1506.4
60.9	1509.6
60.95	1507.2
61	1511.2
61.05	1512
61.1	1508.8
61.15	1510.4
61.2	1508
61.25	1508
61.3	1505.6
61.35	1510.4
61.4	1510.4
61.45	1510.4
61.5	1512
61.55	1510.4
61.6	1510.4
61.65	1511.2
61.7	1511.2
61.75	1510.4
61.8	1505.6
61.85	1506.4
61.9	1507.2
61.95	1507.2
62	1508
62.05	1509.6
62.1	1509.6
62.15	1505.6
62.2	1506.4
62.25	1512.8
62.3	1512.8
62.35	1507.2
62.4	1511.2
62.45	1512
62.5	1512
62.55	1507.2
62.6	1510.4
62.65	1512
62.7	1508
62.75	1508.8
62.8	1513.6
62.85	1506.4
62.9	1511.2
62.95	1507.2
63	1506.4
63.05	1511.2
63.1	1509.6
63.15	1506.4
63.2	1511.2
63.25	1510.4
63.3	1512.8
63.35	1507.2
63.4	1508
63.45	1508
63.5	1512.8
63.55	1507.2
63.6	1511.2
63.65	1513.6
63.7	1508.8
63.75	1510.4
63.8	1508.8
63.85	1509.6
63.9	1508
63.95	1511.2
64	1507.2
64.05	1508
64.1	1512.8
64.15	1512
64.2	1508
64.25	1512
64.3	1511.2
64.35	1512.8
64.4	1508.8
64.45	1509.6
64.5	1508
64.55	1511.2
64.6	1510.4
64.65	1508
64.7	1510.4
64.75	1512
64.8	1513.6
64.85	1512
64.9	1508
64.95	1508.8
65	1513.6
65.05	1508.8
65.1	1512.8
65.15	1508.8
65.2	1508.8
65.25	1513.6
65.3	1511.2
65.35	1508
65.4	1514.4
65.45	1512.8
65.5	1513.6
65.55	1510.4
65.6	1508.8
65.65	1514.4
65.7	1508.8
65.75	1508
65.8	1510.4
65.85	1514.4
65.9	1513.6
65.95	1508.8
66	1513.6
66.05	1509.6
66.1	1510.4
66.15	1513.6
66.2	1512.8
66.25	1508.8
66.3	1514.4
66.35	1509.6
66.4	1508.8
66.45	1511.2
66.5	1514.4
66.55	1511.2
66.6	1512
66.65	1512
66.7	1514.4
66.75	1514.4
66.8	1512.8
66.85	1515.2
66.9	1514.4
66.95	1510.4
67	1512.8
67.05	1512
67.1	1514.4
67.15	1509.6
67.2	1510.4
67.25	1514.4
67.3	1516
67.35	1509.6
67.4	1509.6
67.45	1510.4
67.5	1515.2
67.55	1509.6
67.6	1509.6
67.65	1509.6
67.7	1511.2
67.75	1515.2
67.8	1514.4
67.85	1515.2
67.9	1514.4
67.95	1515.2
68	1514.4
68.05	1510.4
68.1	1510.4
68.15	1512
68.2	1512.8
68.25	1511.2
68.3	1515.2
68.35	1514.4
68.4	1512.8
68.45	1513.6
68.5	1516
68.55	1514.4
68.6	1516
68.65	1513.6
68.7	1515.2
68.75	1510.4
68.8	1515.2
68.85	1515.2
68.9	1511.2
68.95	1512
69	1516.8
69.05	1510.4
69.1	1510.4
69.15	1512
69.2	1515.2
69.25	1512.8
69.3	1516.8
69.35	1510.4
69.4	1512
69.45	1516.8
69.5	1517.6
69.55	1512.8
69.6	1512
69.65	1510.4
69.7	1516
69.75	1512.8
69.8	1511.2
69.85	1513.6
69.9	1515.2
69.95	1516
70	1512.8
70.05	1516.8
70.1	1512
70.15	1512.8
70.2	1516.8
70.25	1511.2
70.3	1517.6
70.35	1512
70.4	1516.8
70.45	1518.4
70.5	1515.2
70.55	1512.8
70.6	1515.2
70.65	1511.2
70.7	1511.2
70.75	1516
70.8	1516.8
70.85	1517.6
70.9	1512
70.95	1516.8
71	1516
71.05	1515.2
71.1	1516.8
71.15	1512
71.2	1515.2
71.25	1514.4
71.3	1516.8
71.35	1511.2
71.4	1514.4
71.45	1513.6
71.5	1513.6
71.55	1517.6
71.6	1512.8
71.65	1517.6
71.7	1513.6
71.75	1513.6
71.8	1515.2
71.85	1518.4
71.9	1516
71.95	1515.2
72	1515.2
72.05	1514.4
72.1	1516
72.15	1516.8
72.2	1517.6
72.25	1516
72.3	1516
72.35	1516
72.4	1513.6
72.45	1513.6
72.5	1512
72.55	1514.4
72.6	1519.2
72.65	1514.4
72.7	1514.4
72.75	1512
72.8	1515.2
72.85	1520
72.9	1518.4
72.95	1517.6
73	1515.2
73.05	1515.2
73.1	1516.8
73.15	1518.4
73.2	1519.2
73.25	1513.6
73.3	1514.4
73.35	1512.8
73.4	1516.8
73.45	1516.8
73.5	1516
73.55	1513.6
73.6	1520.8
73.65	1514.4
73.7	1516
73.75	1516.8
73.8	1512.8
73.85	1516
73.9	1514.4
73.95	1518.4
74	1517.6
74.05	1519.2
74.1	1514.4
74.15	1518.4
74.2	1520
74.25	1514.4
74.3	1516
74.35	1516.8
74.4	1516.8
74.45	1520
74.5	1513.6
74.55	1515.2
74.6	1516.8
74.65	1517.6
74.7	1520
74.75	1516
74.8	1520
74.85	1515.2
74.9	1515.2
74.95	1519.2
75	1514.4
75.05	1514.4
75.1	1514.4
75.15	1516.8
75.2	1515.2
75.25	1519.2
75.3	1516.8
75.35	1516.8
75.4	1515.2
75.45	1519.2
75.5	1518.4
75.55	1517.6
75.6	1518.4
75.65	1514.4
75.7	1518.4
75.75	1515.2
75.8	1514.4
75.85	1514.4
75.9	1513.6
75.95	1516
76	1513.6
76.05	1514.4
76.1	1515.2
76.15	1519.2
76.2	1514.4
76.25	1515.2
76.3	1518.4
76.35	1520
76.4	1517.6
76.45	1520
76.5	1520.8
76.55	1517.6
76.6	1517.6
76.65	1520
76.7	1520.8
76.75	1515.2
76.8	1520
76.85	1514.4
76.9	1515.2
76.95	1519.2
77	1516.8
77.05	1520.8
77.1	1519.2
77.15	1519.2
77.2	1519.2
77.25	1519.2
77.3	1516
77.35	1520
77.4	1516.8
77.45	1514.4
77.5	1514.4
77.55	1515.2
77.6	1518.4
77.65	1520.8
77.7	1520
77.75	1516
77.8	1517.6
77.85	1512.8
77.9	1513.6
77.95	1512.8
78	1518.4
78.05	1519.2
78.1	1520.8
78.15	1516.8
78.2	1515.2
78.25	1519.2
78.3	1516
78.35	1521.6
78.4	1520
78.45	1520.8
78.5	1516.8
78.55	1520
78.6	1519.2
78.65	1520.8
78.7	1517.6
78.75	1514.4
78.8	1520.8
78.85	1516
78.9	1516.8
78.95	1516
79	1520
79.05	1517.6
79.1	1517.6
79.15	1517.6
79.2	1520
79.25	1519.2
79.3	1518.4
79.35	1521.6
79.4	1518.4
79.45	1516.8
79.5	1520.8
79.55	1518.4
79.6	1521.6
79.65	1518.4
79.7	1518.4
79.75	1518.4
79.8	1519.2
79.85	1522.4
79.9	1521.6
79.95	1521.6
80	1520
80.05	1520.8
80.1	1522.4
80.15	1523.2
80.2	1517.6
80.25	1522.4
80.3	1520
80.35	1522.4
80.4	1520.8
80.45	1521.6
80.5	1522.4
80.55	1523.2
80.6	1520
80.65	1520.8
80.7	1522.4
80.75	1523.2
80.8	1516.8
80.85	1523.2
80.9	1517.6
80.95	1521.6
81	1520
81.05	1522.4
81.1	1518.4
81.15	1522.4
81.2	1524
81.25	1521.6
81.3	1518.4
81.35	1520
81.4	1523.2
81.45	1522.4
81.5	1520.8
81.55	1523.2
81.6	1517.6
81.65	1523.2
81.7	1521.6
81.75	1517.6
81.8	1522.4
81.85	1520
81.9	1524
81.95	1524
82	1520.8
82.05	1523.2
82.1	1524
82.15	1518.4
82.2	1521.6
82.25	1521.6
82.3	1524
82.35	1520.8
82.4	1519.2
82.45	1520
82.5	1524
82.55	1522.4
82.6	1524
82.65	1521.6
82.7	1523.2
82.75	1521.6
82.8	1520
82.85	1520
82.9	1522.4
82.95	1523.2
83	1520
83.05	1524.8
83.1	1523.2
83.15	1524.8
83.2	1520.8
83.25	1519.2
83.3	1524
83.35	1523.2
83.4	1520.8
83.45	1524
83.5	1520
83.55	1524
83.6	1523.2
83.65	1524.8
83.7	1523.2
83.75	1524.8
83.8	1524
83.85	1522.4
83.9	1525.6
83.95	1520.8
84	1524.8
84.05	1524
84.1	1519.2
84.15	1524
84.2	1521.6
84.25	1522.4
84.3	1526.4
84.35	1525.6
84.4	1522.4
84.45	1525.6
84.5	1523.2
84.55	1521.6
84.6	1525.6
84.65	1526.4
84.7	1526.4
84.75	1520
84.8	1520
84.85	1524
84.9	1524.8
84.95	1522.4
85	1521.6
85.05	1524.8
85.1	1522.4
85.15	1520.8
85.2	1520
85.25	1525.6
85.3	1521.6
85.35	1524.8
85.4	1526.4
85.45	1520
85.5	1523.2
85.55	1525.6
85.6	1521.6
85.65	1526.4
85.7	1524.8
85.75	1526.4
85.8	1524
85.85	1526.4
85.9	1522.4
85.95	1520.8
86	1525.6
86.05	1525.6
86.1	1520
86.15	1520.8
86.2	1520.8
86.25	1526.4
86.3	1520.8
86.35	1525.6
86.4	1523.2
86.45	1521.6
86.5	1521.6
86.55	1524.8
86.6	1523.2
86.65	1523.2
86.7	1524.8
86.75	1525.6
86.8	1525.6
86.85	1524.8
86.9	1526.4
86.95	1524
87	1525.6
87.05	1522.4
87.1	1522.4
87.15	1527.2
87.2	1523.2
87.25	1526.4
87.3	1524
87.35	1527.2
87.4	1522.4
87.45	1520.8
87.5	1520.8
87.55	1522.4
87.6	1526.4
87.65	1527.2
87.7	1520.8
87.75	1525.6
87.8	1527.2
87.85	1527.2
87.9	1528
87.95	1525.6
88	1523.2
88.05	1521.6
88.1	1527.2
88.15	1527.2
88.2	1527.2
88.25	1527.2
88.3	1522.4
88.35	1526.4
88.4	1527.2
88.45	1528.8
88.5	1525.6
88.55	1528
88.6	1528
88.65	1526.4
88.7	1528.8
88.75	1528
88.8	1524.8
88.85	1528
88.9	1526.4
88.95	1525.6
89	1528
89.05	1528
89.1	1521.6
89.15	1523.2
89.2	1524.8
89.25	1522.4
89.3	1527.2
89.35	1526.4
89.4	1525.6
89.45	1527.2
89.5	1528
89.55	1521.6
89.6	1525.6
89.65	1528
89.7	1528
89.75	1524
89.8	1524.8
89.85	1527.2
89.9	1527.2
89.95	1528
90	1525.6
90.05	1523.2
90.1	1525.6
90.15	1524
90.2	1527.2
90.25	1524
90.3	1523.2
90.35	1526.4
90.4	1526.4
90.45	1525.6
90.5	1527.2
90.55	1525.6
90.6	1524.8
90.65	1528
90.7	1522.4
90.75	1524
90.8	1528
90.85	1524.8
90.9	1528.8
90.95	1524
91	1523.2
91.05	1524.8
91.1	1523.2
91.15	1524.8
91.2	1528
91.25	1524
91.3	1527.2
91.35	1523.2
91.4	1524
91.45	1526.4
91.5	1523.2
91.55	1523.2
91.6	1524
91.65	1528.8
91.7	1525.6
91.75	1527.2
91.8	1524.8
91.85	1521.6
91.9	1522.4
91.95	1527.2
92	1528.8
92.05	1524
92.1	1528
92.15	1528.8
92.2	1528.8
92.25	1528.8
92.3	1526.4
92.35	1528
92.4	1524
92.45	1524.8
92.5	1522.4
92.55	1528
92.6	1525.6
92.65	1523.2
92.7	1529.6
92.75	1525.6
92.8	1528
92.85	1527.2
92.9	1529.6
92.95	1528.8
93	1528
93.05	1527.2
93.1	1524.8
93.15	1528
93.2	1524.8
93.25	1524
93.3	1525.6
93.35	1524.8
93.4	1528
93.45	1527.2
93.5	1524.8
93.55	1528.8
93.6	1528.8
93.65	1527.2
93.7	1524.8
93.75	1528.8
93.8	1526.4
93.85	1527.2
93.9	1526.4
93.95	1525.6
94	1527.2
94.05	1527.2
94.1	1529.6
94.15	1525.6
94.2	1529.6
94.25	1528
94.3	1528.8
94.35	1529.6
94.4	1530.4
94.45	1528
94.5	1525.6
94.55	1524
94.6	1528.8
94.65	1528.8
94.7	1527.2
94.75	1525.6
94.8	1524
94.85	1528.8
94.9	1525.6
94.95	1526.4
95	1524.8
95.05	1527.2
95.1	1530.4
95.15	1528.8
95.2	1529.6
95.25	1530.4
95.3	1524
95.35	1529.6
95.4	1524.8
95.45	1525.6
95.5	1524
95.55	1525.6
95.6	1524
95.65	1529.6
95.7	1531.2
95.75	1529.6
95.8	1528
95.85	1528.8
95.9	1528.8
95.95	1530.4
96	1524.8
96.05	1530.4
96.1	1527.2
96.15	1528.8
96.2	1527.2
96.25	1529.6
96.3	1528.8
96.35	1528.8
96.4	1525.6
96.45	1524.8
96.5	1531.2
96.55	1524.8
96.6	1532
96.65	1531.2
96.7	1525.6
96.75	1528.8
96.8	1530.4
96.85	1531.2
96.9	1526.4
96.95	1527.2
97	1531.2
97.05	1531.2
97.1	1528
97.15	1524.8
97.2	1528.8
97.25	1528
97.3	1524.8
97.35	1526.4
97.4	1527.2
97.45	1525.6
97.5	1532
97.55	1530.4
97.6	1530.4
97.65	1528
97.7	1527.2
97.75	1531.2
97.8	1528.8
97.85	1531.2
97.9	1527.2
97.95	1530.4
98	1528
98.05	1528.8
98.1	1525.6
98.15	1528.8
98.2	1525.6
98.25	1530.4
98.3	1530.4
98.35	1531.2
98.4	1530.4
98.45	1531.2
98.5	1532
98.55	1526.4
98.6	1530.4
98.65	1529.6
98.7	1528
98.75	1525.6
98.8	1526.4
98.85	1529.6
98.9	1528
98.95	1530.4
99	1531.2
99.05	1527.2
99.1	1531.2
99.15	1531.2
99.2	1530.4
99.25	1531.2
99.3	1532
99.35	1529.6
99.4	1532
99.45	1531.2
99.5	1527.2
99.55	1532
99.6	1527.2
99.65	1527.2
99.7	1526.4
99.75	1528
99.8	1526.4
99.85	1527.2
[truncated: 4,003 more rows]

## Sheet: Figure 5f
Time	Voltage	Time	Voltage	Time	Voltage	Time	Voltage	Time	Voltage	Time	Voltage	Time	Voltage	Time	Voltage	Time	Voltage	Time	Voltage
s	mV	s	mV	s	mV	s	mV	s	mV	s	mV	s	mV	s	mV	s	mV	s	mV
1		2		3		4		5		6		7		8		9		10
0.1	13	109.5	108	219.1	174	332.3	240	444.6	292	554.1	342	665.7	382	776.5	423	888.5	452	1000.1	478
0.2	10	109.6	103	219.2	180	332.4	237	444.7	298	554.2	350	665.8	383	776.6	423	888.6	455	1000.2	485
0.3	11	109.7	110	219.3	176	332.5	238	444.8	295	554.3	343	665.9	384	776.7	422	888.7	458	1000.3	486
0.4	16	109.8	110	219.4	182	332.6	246	444.9	296	554.4	349	666	387	776.8	428	888.8	453	1000.4	481
0.5	15	109.9	105	219.5	177	332.7	247	445	302	554.5	352	666.1	386	776.9	428	888.9	456	1000.5	482
0.6	18	110	106	219.6	179	332.8	244	445.1	302	554.6	348	666.2	390	777	431	889	461	1000.6	487
0.7	20	110.1	108	219.7	185	332.9	249	445.2	300	554.7	347	666.3	386	777.1	428	889.1	459	1000.7	489
0.8	21	110.2	113	219.8	179	333	245	445.3	300	554.8	352	666.4	395	777.2	424	889.2	462	1000.8	487
0.9	22	110.3	107	219.9	180	333.1	244	445.4	306	554.9	354	666.5	396	777.3	426	889.3	458	1000.9	485
1	16	110.4	111	220	185	333.2	247	445.5	304	555	353	666.6	391	777.4	430	889.4	463	1001	486
1.1	16	110.5	113	220.1	187	333.3	245	445.6	306	555.1	354	666.7	392	777.5	432	889.5	464	1001.1	490
1.2	18	110.6	115	220.2	183	333.4	251	445.7	307	555.2	349	666.8	389	777.6	431	889.6	461	1001.2	488
1.3	24	110.7	109	220.3	181	333.5	247	445.8	307	555.3	355	666.9	389	777.7	428	889.7	463	1001.3	490
1.4	23	110.8	109	220.4	185	333.6	248	445.9	301	555.4	356	667	396	777.8	426	889.8	457	1001.4	489
1.5	20	110.9	113	220.5	184	333.7	252	446	300	555.5	355	667.1	396	777.9	426	889.9	460	1001.5	484
1.6	19	111	118	220.6	189	333.8	250	446.1	307	555.6	356	667.2	394	778	433	890	458	1001.6	483
1.7	25	111.1	117	220.7	189	333.9	247	446.2	307	555.7	350	667.3	391	778.1	433	890.1	459	1001.7	484
1.8	21	111.2	111	220.8	183	334	252	446.3	304	555.8	349	667.4	399	778.2	432	890.2	463	1001.8	491
1.9	28	111.3	112	220.9	189	334.1	245	446.4	308	555.9	351	667.5	398	778.3	429	890.3	460	1001.9	491
2	24	111.4	116	221	191	334.2	246	446.5	304	556	352	667.6	393	778.4	429	890.4	458	1002	484
2.1	23	111.5	119	221.1	182	334.3	250	446.6	307	556.1	353	667.7	394	778.5	427	890.5	458	1002.1	485
2.2	29	111.6	118	221.2	185	334.4	246	446.7	309	556.2	357	667.8	398	778.6	434	890.6	461	1002.2	492
2.3	24	111.7	120	221.3	185	334.5	253	446.8	308	556.3	352	667.9	392	778.7	433	890.7	463	1002.3	493
2.4	28	111.8	114	221.4	185	334.6	249	446.9	303	556.4	357	668	397	778.8	430	890.8	463	1002.4	491
2.5	27	111.9	117	221.5	188	334.7	249	447	311	556.5	357	668.1	398	778.9	429	890.9	459	1002.5	489
2.6	28	112	120	221.6	184	334.8	248	447.1	310	556.6	357	668.2	398	779	435	891	460	1002.6	492
2.7	30	112.1	120	221.7	184	334.9	251	447.2	305	556.7	356	668.3	391	779.1	429	891.1	464	1002.7	490
2.8	31	112.2	121	221.8	189	335	250	447.3	306	556.8	357	668.4	392	779.2	429	891.2	463	1002.8	488
2.9	27	112.3	114	221.9	193	335.1	253	447.4	308	556.9	351	668.5	399	779.3	436	891.3	465	1002.9	485
3	30	112.4	121	222	192	335.2	254	447.5	303	557	353	668.6	398	779.4	435	891.4	466	1003	489
3.1	30	112.5	115	222.1	192	335.3	251	447.6	311	557.1	358	668.7	391	779.5	428	891.5	465	1003.1	491
3.2	31	112.6	122	222.2	192	335.4	249	447.7	304	557.2	358	668.8	398	779.6	433	891.6	465	1003.2	486
3.3	31	112.7	119	222.3	188	335.5	256	447.8	311	557.3	358	668.9	399	779.7	436	891.7	466	1003.3	492
3.4	33	112.8	123	222.4	186	335.6	253	447.9	311	557.4	358	669	393	779.8	431	891.8	463	1003.4	490
3.5	34	112.9	120	222.5	187	335.7	257	448	311	557.5	352	669.1	394	779.9	435	891.9	465	1003.5	491
3.6	28	113	123	222.6	194	335.8	256	448.1	306	557.6	354	669.2	399	780	433	892	465	1003.6	491
3.7	35	113.1	123	222.7	193	335.9	252	448.2	305	557.7	354	669.3	396	780.1	429	892.1	466	1003.7	491
3.8	30	113.2	118	222.8	188	336	251	448.3	306	557.8	358	669.4	400	780.2	430	892.2	459	1003.8	494
3.9	31	113.3	122	222.9	188	336.1	257	448.4	311	557.9	359	669.5	400	780.3	434	892.3	465	1003.9	488
4	33	113.4	118	223	190	336.2	253	448.5	310	558	352	669.6	400	780.4	436	892.4	461	1004	493
4.1	30	113.5	121	223.1	188	336.3	251	448.6	312	558.1	359	669.7	395	780.5	430	892.5	464	1004.1	494
4.2	36	113.6	119	223.2	189	336.4	250	448.7	307	558.2	355	669.8	400	780.6	430	892.6	467	1004.2	488
4.3	37	113.7	125	223.3	194	336.5	256	448.8	312	558.3	352	669.9	393	780.7	430	892.7	467	1004.3	494
4.4	31	113.8	125	223.4	194	336.6	258	448.9	306	558.4	360	670	399	780.8	431	892.8	466	1004.4	493
4.5	39	113.9	122	223.5	189	336.7	258	449	311	558.5	360	670.1	401	780.9	430	892.9	466	1004.5	494
4.6	38	114	126	223.6	192	336.8	257	449.1	306	558.6	359	670.2	398	781	437	893	465	1004.6	493
4.7	36	114.1	124	223.7	195	336.9	254	449.2	313	558.7	360	670.3	400	781.1	429	893.1	461	1004.7	493
4.8	32	114.2	126	223.8	192	337	258	449.3	313	558.8	357	670.4	396	781.2	431	893.2	463	1004.8	494
4.9	38	114.3	126	223.9	196	337.1	257	449.4	313	558.9	361	670.5	394	781.3	431	893.3	466	1004.9	494
5	34	114.4	127	224	190	337.2	256	449.5	313	559	355	670.6	400	781.4	437	893.4	461	1005	488
5.1	40	114.5	124	224.1	195	337.3	255	449.6	313	559.1	356	670.7	401	781.5	431	893.5	467	1005.1	488
5.2	39	114.6	122	224.2	192	337.4	254	449.7	310	559.2	359	670.8	398	781.6	435	893.6	466	1005.2	494
5.3	39	114.7	126	224.3	194	337.5	257	449.8	309	559.3	356	670.9	399	781.7	437	893.7	467	1005.3	492
5.4	33	114.8	128	224.4	192	337.6	255	449.9	309	559.4	356	671	399	781.8	438	893.8	466	1005.4	489
5.5	35	114.9	127	224.5	191	337.7	259	450	312	559.5	361	671.1	398	781.9	432	893.9	465	1005.5	490
5.6	33	115	128	224.6	197	337.8	256	450.1	310	559.6	360	671.2	395	782	431	894	465	1005.6	494
5.7	41	115.1	126	224.7	193	337.9	260	450.2	314	559.7	359	671.3	402	782.1	437	894.1	463	1005.7	494
5.8	35	115.2	121	224.8	197	338	260	450.3	312	559.8	360	671.4	394	782.2	438	894.2	461	1005.8	488
5.9	42	115.3	129	224.9	198	338.1	256	450.4	313	559.9	355	671.5	398	782.3	431	894.3	467	1005.9	494
6	42	115.4	125	225	192	338.2	258	450.5	314	560	356	671.6	395	782.4	438	894.4	463	1006	488
6.1	39	115.5	125	225.1	198	338.3	254	450.6	315	560.1	358	671.7	395	782.5	431	894.5	466	1006.1	490
6.2	36	115.6	124	225.2	196	338.4	260	450.7	307	560.2	359	671.8	397	782.6	432	894.6	466	1006.2	494
6.3	43	115.7	126	225.3	200	338.5	259	450.8	314	560.3	362	671.9	397	782.7	431	894.7	468	1006.3	491
6.4	43	115.8	129	225.4	192	338.6	256	450.9	315	560.4	356	672	402	782.8	431	894.8	465	1006.4	489
6.5	43	115.9	129	225.5	197	338.7	257	451	312	560.5	362	672.1	399	782.9	434	894.9	468	1006.5	489
6.6	42	116	124	225.6	195	338.8	254	451.1	315	560.6	355	672.2	400	783	435	895	468	1006.6	489
6.7	41	116.1	124	225.7	199	338.9	255	451.2	310	560.7	358	672.3	396	783.1	437	895.1	467	1006.7	490
6.8	44	116.2	130	225.8	197	339	258	451.3	308	560.8	362	672.4	395	783.2	431	895.2	467	1006.8	494
6.9	45	116.3	128	225.9	200	339.1	261	451.4	316	560.9	361	672.5	403	783.3	434	895.3	464	1006.9	490
7	44	116.4	128	226	192	339.2	260	451.5	315	561	359	672.6	403	783.4	438	895.4	462	1007	492
7.1	39	116.5	126	226.1	196	339.3	259	451.6	316	561.1	357	672.7	396	783.5	430	895.5	467	1007.1	490
7.2	45	116.6	128	226.2	197	339.4	262	451.7	309	561.2	362	672.8	402	783.6	435	895.6	468	1007.2	488
7.3	45	116.7	126	226.3	194	339.5	256	451.8	316	561.3	359	672.9	397	783.7	432	895.7	463	1007.3	489
7.4	42	116.8	125	226.4	200	339.6	262	451.9	317	561.4	357	673	403	783.8	436	895.8	469	1007.4	496
7.5	44	116.9	128	226.5	201	339.7	260	452	315	561.5	359	673.1	403	783.9	433	895.9	469	1007.5	490
7.6	42	117	130	226.6	197	339.8	256	452.1	317	561.6	356	673.2	397	784	438	896	466	1007.6	493
7.7	44	117.1	129	226.7	200	339.9	256	452.2	316	561.7	358	673.3	403	784.1	434	896.1	468	1007.7	494
7.8	45	117.2	128	226.8	200	340	260	452.3	315	561.8	361	673.4	400	784.2	437	896.2	466	1007.8	493
7.9	46	117.3	131	226.9	201	340.1	257	452.4	317	561.9	362	673.5	402	784.3	439	896.3	463	1007.9	495
8	41	117.4	133	227	201	340.2	258	452.5	312	562	359	673.6	402	784.4	436	896.4	463	1008	489
8.1	46	117.5	132	227.1	202	340.3	263	452.6	311	562.1	362	673.7	398	784.5	435	896.5	467	1008.1	495
8.2	47	117.6	130	227.2	194	340.4	261	452.7	314	562.2	364	673.8	403	784.6	439	896.6	469	1008.2	489
8.3	44	117.7	128	227.3	194	340.5	262	452.8	313	562.3	361	673.9	403	784.7	440	896.7	466	1008.3	495
8.4	41	117.8	133	227.4	199	340.6	262	452.9	314	562.4	359	674	400	784.8	439	896.8	467	1008.4	493
8.5	43	117.9	134	227.5	202	340.7	258	453	310	562.5	357	674.1	399	784.9	432	896.9	470	1008.5	488
8.6	44	118	132	227.6	201	340.8	258	453.1	317	562.6	361	674.2	398	785	439	897	462	1008.6	495
8.7	43	118.1	134	227.7	198	340.9	258	453.2	313	562.7	363	674.3	397	785.1	435	897.1	464	1008.7	496
8.8	43	118.2	134	227.8	202	341	258	453.3	312	562.8	361	674.4	402	785.2	439	897.2	469	1008.8	490
8.9	44	118.3	129	227.9	197	341.1	261	453.4	317	562.9	357	674.5	404	785.3	439	897.3	465	1008.9	496
9	43	118.4	134	228	201	341.2	264	453.5	311	563	364	674.6	399	785.4	436	897.4	470	1009	494
9.1	43	118.5	129	228.1	196	341.3	263	453.6	318	563.1	360	674.7	399	785.5	439	897.5	462	1009.1	494
9.2	44	118.6	135	228.2	204	341.4	258	453.7	318	563.2	358	674.8	397	785.6	438	897.6	464	1009.2	489
9.3	44	118.7	129	228.3	203	341.5	262	453.8	318	563.3	364	674.9	397	785.7	439	897.7	465	1009.3	495
9.4	48	118.8	134	228.4	198	341.6	258	453.9	315	563.4	358	675	399	785.8	439	897.8	469	1009.4	490
9.5	44	118.9	133	228.5	201	341.7	264	454	312	563.5	364	675.1	400	785.9	433	897.9	470	1009.5	490
9.6	48	119	133	228.6	201	341.8	262	454.1	311	563.6	358	675.2	398	786	436	898	468	1009.6	489
9.7	50	119.1	129	228.7	198	341.9	258	454.2	316	563.7	364	675.3	398	786.1	438	898.1	465	1009.7	496
9.8	48	119.2	131	228.8	198	342	262	454.3	316	563.8	363	675.4	404	786.2	440	898.2	470	1009.8	496
9.9	45	119.3	133	228.9	198	342.1	259	454.4	318	563.9	357	675.5	401	786.3	436	898.3	468	1009.9	490
10	52	119.4	136	229	203	342.2	262	454.5	316	564	365	675.6	401	786.4	439	898.4	463	1010	491
10.1	47	119.5	132	229.1	202	342.3	265	454.6	314	564.1	364	675.7	404	786.5	434	898.5	463	1010.1	495
10.2	47	119.6	136	229.2	205	342.4	263	454.7	313	564.2	360	675.8	404	786.6	434	898.6	465	1010.2	494
10.3	47	119.7	134	229.3	202	342.5	261	454.8	320	564.3	358	675.9	399	786.7	439	898.7	469	1010.3	494
10.4	48	119.8	134	229.4	197	342.6	262	454.9	312	564.4	357	676	405	786.8	433	898.8	463	1010.4	494
10.5	52	119.9	133	229.5	204	342.7	266	455	319	564.5	359	676.1	401	786.9	432	898.9	464	1010.5	495
10.6	46	120	137	229.6	205	342.8	265	455.1	314	564.6	364	676.2	399	787	438	899	469	1010.6	496
10.7	53	120.1	133	229.7	205	342.9	263	455.2	316	564.7	364	676.3	400	787.1	439	899.1	468	1010.7	494
10.8	52	120.2	137	229.8	200	343	260	455.3	317	564.8	358	676.4	402	787.2	440	899.2	464	1010.8	494
10.9	52	120.3	138	229.9	200	343.1	262	455.4	319	564.9	358	676.5	404	787.3	435	899.3	463	1010.9	491
11	53	120.4	138	230	200	343.2	267	455.5	320	565	364	676.6	405	787.4	440	899.4	467	1011	496
11.1	46	120.5	135	230.1	205	343.3	265	455.6	319	565.1	363	676.7	405	787.5	434	899.5	468	1011.1	496
11.2	47	120.6	132	230.2	199	343.4	266	455.7	314	565.2	364	676.8	402	787.6	435	899.6	470	1011.2	490
11.3	52	120.7	135	230.3	203	343.5	260	455.8	318	565.3	365	676.9	398	787.7	440	899.7	469	1011.3	492
11.4	49	120.8	136	230.4	204	343.6	262	455.9	314	565.4	364	677	406	787.8	439	899.8	470	1011.4	490
11.5	54	120.9	137	230.5	206	343.7	265	456	313	565.5	359	677.1	406	787.9	437	899.9	463	1011.5	494
11.6	47	121	138	230.6	206	343.8	267	456.1	320	565.6	364	677.2	403	788	432	900	466	1011.6	497
11.7	52	121.1	135	230.7	206	343.9	265	456.2	318	565.7	360	677.3	401	788.1	435	900.1	463	1011.7	495
11.8	47	121.2	133	230.8	200	344	262	456.3	316	565.8	361	677.4	404	788.2	440	900.2	469	1011.8	491
11.9	47	121.3	133	230.9	207	344.1	266	456.4	315	565.9	364	677.5	399	788.3	441	900.3	463	1011.9	495
12	48	121.4	138	231	200	344.2	261	456.5	321	566	363	677.6	403	788.4	434	900.4	466	1012	492
12.1	54	121.5	140	231.1	201	344.3	262	456.6	314	566.1	361	677.7	401	788.5	441	900.5	464	1012.1	489
12.2	51	121.6	139	231.2	206	344.4	269	456.7	320	566.2	359	677.8	399	788.6	434	900.6	462	1012.2	494
12.3	49	121.7	136	231.3	203	344.5	263	456.8	321	566.3	360	677.9	398	788.7	440	900.7	470	1012.3	490
12.4	51	121.8	132	231.4	205	344.6	266	456.9	318	566.4	361	678	403	788.8	434	900.8	466	1012.4	492
12.5	51	121.9	139	231.5	200	344.7	266	457	316	566.5	366	678.1	405	788.9	441	900.9	470	1012.5	497
12.6	52	122	139	231.6	204	344.8	268	457.1	319	566.6	366	678.2	405	789	439	901	463	1012.6	492
12.7	56	122.1	136	231.7	207	344.9	268	457.2	315	566.7	360	678.3	404	789.1	437	901.1	470	1012.7	495
12.8	56	122.2	133	231.8	205	345	264	457.3	315	566.8	364	678.4	399	789.2	434	901.2	470	1012.8	494
12.9	54	122.3	138	231.9	208	345.1	268	457.4	320	566.9	361	678.5	400	789.3	438	901.3	471	1012.9	495
13	50	122.4	141	232	206	345.2	265	457.5	315	567	361	678.6	398	789.4	436	901.4	464	1013	490
13.1	56	122.5	134	232.1	206	345.3	269	457.6	320	567.1	365	678.7	406	789.5	441	901.5	466	1013.1	490
13.2	50	122.6	136	232.2	203	345.4	263	457.7	317	567.2	368	678.8	407	789.6	439	901.6	470	1013.2	495
13.3	56	122.7	134	232.3	203	345.5	262	457.8	314	567.3	364	678.9	405	789.7	442	901.7	464	1013.3	490
13.4	49	122.8	136	232.4	203	345.6	264	457.9	320	567.4	361	679	404	789.8	441	901.8	472	1013.4	494
13.5	52	122.9	141	232.5	203	345.7	263	458	316	567.5	360	679.1	405	789.9	439	901.9	466	1013.5	491
13.6	52	123	135	232.6	203	345.8	262	458.1	316	567.6	363	679.2	407	790	441	902	471	1013.6	498
13.7	51	123.1	140	232.7	209	345.9	269	458.2	315	567.7	364	679.3	406	790.1	437	902.1	470	1013.7	489
13.8	51	123.2	134	232.8	208	346	268	458.3	322	567.8	365	679.4	406	790.2	440	902.2	471	1013.8	495
13.9	54	123.3	141	232.9	203	346.1	269	458.4	319	567.9	368	679.5	401	790.3	434	902.3	469	1013.9	496
14	57	123.4	135	233	209	346.2	264	458.5	316	568	363	679.6	404	790.4	441	902.4	470	1014	491
14.1	52	123.5	136	233.1	206	346.3	269	458.6	322	568.1	361	679.7	404	790.5	439	902.5	467	1014.1	491
14.2	57	123.6	136	233.2	209	346.4	264	458.7	316	568.2	366	679.8	399	790.6	440	902.6	468	1014.2	497
14.3	53	123.7	139	233.3	205	346.5	263	458.8	322	568.3	367	679.9	404	790.7	436	902.7	469	1014.3	491
14.4	59	123.8	142	233.4	206	346.6	269	458.9	322	568.4	367	680	404	790.8	440	902.8	470	1014.4	490
14.5	54	123.9	135	233.5	209	346.7	266	459	323	568.5	361	680.1	399	790.9	438	902.9	464	1014.5	491
14.6	53	124	142	233.6	209	346.8	264	459.1	318	568.6	366	680.2	407	791	441	903	470	1014.6	491
14.7	54	124.1	140	233.7	207	346.9	270	459.2	316	568.7	367	680.3	406	791.1	441	903.1	471	1014.7	497
14.8	54	124.2	142	233.8	206	347	268	459.3	318	568.8	367	680.4	406	791.2	438	903.2	472	1014.8	492
14.9	58	124.3	141	233.9	204	347.1	269	459.4	318	568.9	368	680.5	401	791.3	441	903.3	466	1014.9	495
15	54	124.4	137	234	203	347.2	267	459.5	316	569	368	680.6	402	791.4	441	903.4	472	1015	491
15.1	58	124.5	136	234.1	202	347.3	265	459.6	319	569.1	365	680.7	407	791.5	436	903.5	466	1015.1	492
15.2	56	124.6	137	234.2	209	347.4	270	459.7	321	569.2	363	680.8	407	791.6	439	903.6	467	1015.2	498
15.3	60	124.7	136	234.3	205	347.5	267	459.8	323	569.3	368	680.9	399	791.7	435	903.7	465	1015.3	492
15.4	53	124.8	136	234.4	208	347.6	267	459.9	316	569.4	368	681	404	791.8	442	903.8	470	1015.4	498
15.5	60	124.9	137	234.5	210	347.7	270	460	318	569.5	366	681.1	405	791.9	440	903.9	469	1015.5	497
15.6	54	125	138	234.6	204	347.8	269	460.1	318	569.6	361	681.2	406	792	439	904	471	1015.6	496
15.7	61	125.1	138	234.7	206	347.9	269	460.2	323	569.7	362	681.3	403	792.1	442	904.1	464	1015.7	493
15.8	60	125.2	143	234.8	204	348	266	460.3	316	569.8	363	681.4	405	792.2	440	904.2	472	1015.8	490
15.9	61	125.3	136	234.9	206	348.1	265	460.4	316	569.9	361	681.5	402	792.3	441	904.3	464	1015.9	497
16	54	125.4	142	235	206	348.2	271	460.5	322	570	362	681.6	405	792.4	438	904.4	468	1016	497
16.1	54	125.5	145	235.1	211	348.3	271	460.6	323	570.1	369	681.7	407	792.5	442	904.5	468	1016.1	491
16.2	62	125.6	136	235.2	210	348.4	271	460.7	320	570.2	367	681.8	401	792.6	437	904.6	472	1016.2	496
16.3	56	125.7	144	235.3	212	348.5	264	460.8	316	570.3	363	681.9	404	792.7	436	904.7	465	1016.3	491
16.4	55	125.8	143	235.4	211	348.6	270	460.9	320	570.4	365	682	401	792.8	442	904.8	467	1016.4	492
16.5	56	125.9	144	235.5	210	348.7	271	461	323	570.5	366	682.1	408	792.9	437	904.9	466	1016.5	496
16.6	60	126	138	235.6	209	348.8	270	461.1	323	570.6	364	682.2	403	793	436	905	464	1016.6	492
16.7	59	126.1	144	235.7	211	348.9	269	461.2	324	570.7	369	682.3	406	793.1	436	905.1	470	1016.7	495
16.8	61	126.2	138	235.8	209	349	271	461.3	323	570.8	368	682.4	405	793.2	441	905.2	472	1016.8	491
16.9	59	126.3	143	235.9	208	349.1	271	461.4	318	570.9	364	682.5	408	793.3	437	905.3	471	1016.9	497
17	54	126.4	138	236	209	349.2	265	461.5	320	571	362	682.6	402	793.4	441	905.4	467	1017	497
17.1	60	126.5	138	236.1	211	349.3	267	461.6	317	571.1	369	682.7	406	793.5	441	905.5	468	1017.1	495
17.2	60	126.6	142	236.2	206	349.4	267	461.7	318	571.2	369	682.8	405	793.6	442	905.6	471	1017.2	498
17.3	64	126.7	143	236.3	212	349.5	270	461.8	323	571.3	365	682.9	401	793.7	435	905.7	470	1017.3	497
17.4	59	126.8	145	236.4	210	349.6	269	461.9	321	571.4	367	683	404	793.8	440	905.8	471	1017.4	493
17.5	63	126.9	145	236.5	206	349.7	269	462	318	571.5	363	683.1	405	793.9	443	905.9	464	1017.5	497
17.6	62	127	142	236.6	209	349.8	267	462.1	325	571.6	369	683.2	408	794	439	906	472	1017.6	498
17.7	56	127.1	144	236.7	210	349.9	272	462.2	324	571.7	365	683.3	402	794.1	442	906.1	471	1017.7	493
17.8	59	127.2	143	236.8	213	350	272	462.3	323	571.8	364	683.4	402	794.2	436	906.2	466	1017.8	495
17.9	62	127.3	139	236.9	205	350.1	267	462.4	322	571.9	369	683.5	405	794.3	441	906.3	472	1017.9	491
18	62	127.4	144	237	205	350.2	269	462.5	318	572	366	683.6	408	794.4	440	906.4	473	1018	493
18.1	63	127.5	144	237.1	213	350.3	266	462.6	325	572.1	366	683.7	408	794.5	441	906.5	468	1018.1	498
18.2	60	127.6	145	237.2	208	350.4	273	462.7	319	572.2	370	683.8	409	794.6	436	906.6	471	1018.2	497
18.3	58	127.7	139	237.3	213	350.5	270	462.8	324	572.3	364	683.9	406	794.7	437	906.7	465	1018.3	494
18.4	63	127.8	146	237.4	209	350.6	270	462.9	325	572.4	369	684	401	794.8	436	906.8	465	1018.4	497
18.5	63	127.9	147	237.5	206	350.7	269	463	325	572.5	364	684.1	406	794.9	443	906.9	471	1018.5	498
18.6	61	128	145	237.6	213	350.8	267	463.1	320	572.6	370	684.2	409	795	443	907	471	1018.6	491
18.7	63	128.1	146	237.7	208	350.9	273	463.2	323	572.7	367	684.3	409	795.1	440	907.1	472	1018.7	497
18.8	57	128.2	144	237.8	207	351	266	463.3	324	572.8	363	684.4	406	795.2	442	907.2	467	1018.8	496
18.9	63	128.3	141	237.9	211	351.1	271	463.4	320	572.9	367	684.5	407	795.3	437	907.3	467	1018.9	492
19	64	128.4	139	238	210	351.2	273	463.5	319	573	369	684.6	405	795.4	442	907.4	467	1019	498
19.1	61	128.5	141	238.1	211	351.3	273	463.6	324	573.1	368	684.7	402	795.5	440	907.5	473	1019.1	492
19.2	64	128.6	147	238.2	210	351.4	274	463.7	324	573.2	367	684.8	404	795.6	442	907.6	468	1019.2	496
19.3	60	128.7	146	238.3	213	351.5	268	463.8	319	573.3	368	684.9	406	795.7	439	907.7	467	1019.3	498
19.4	64	128.8	147	238.4	212	351.6	274	463.9	318	573.4	365	685	407	795.8	443	907.8	472	1019.4	497
19.5	63	128.9	142	238.5	210	351.7	273	464	319	573.5	366	685.1	402	795.9	443	907.9	469	1019.5	497
19.6	65	129	141	238.6	214	351.8	269	464.1	321	573.6	371	685.2	403	796	442	908	468	1019.6	499
19.7	58	129.1	141	238.7	207	351.9	269	464.2	326	573.7	371	685.3	406	796.1	440	908.1	466	1019.7	496
19.8	61	129.2	139	238.8	207	352	268	464.3	323	573.8	368	685.4	403	796.2	441	908.2	471	1019.8	498
19.9	64	129.3	142	238.9	211	352.1	268	464.4	326	573.9	364	685.5	405	796.3	436	908.3	473	1019.9	491
20	59	129.4	145	239	207	352.2	266	464.5	325	574	364	685.6	407	796.4	437	908.4	467	1020	492
20.1	66	129.5	147	239.1	206	352.3	274	464.6	326	574.1	365	685.7	404	796.5	443	908.5	469	1020.1	495
20.2	63	129.6	141	239.2	207	352.4	272	464.7	323	574.2	363	685.8	406	796.6	438	908.6	469	1020.2	493
20.3	66	129.7	147	239.3	210	352.5	274	464.8	319	574.3	369	685.9	410	796.7	444	908.7	467	1020.3	498
20.4	65	129.8	143	239.4	207	352.6	268	464.9	319	574.4	366	686	406	796.8	438	908.8	471	1020.4	492
20.5	60	129.9	143	239.5	214	352.7	271	465	321	574.5	371	686.1	403	796.9	437	908.9	472	1020.5	498
20.6	62	130	148	239.6	213	352.8	274	465.1	320	574.6	364	686.2	405	797	442	909	473	1020.6	494
20.7	62	130.1	141	239.7	213	352.9	273	465.2	325	574.7	363	686.3	404	797.1	440	909.1	472	1020.7	498
20.8	61	130.2	142	239.8	207	353	272	465.3	319	574.8	367	686.4	403	797.2	437	909.2	466	1020.8	493
20.9	62	130.3	141	239.9	214	353.1	270	465.4	326	574.9	371	686.5	405	797.3	437	909.3	468	1020.9	495
21	60	130.4	146	240	209	353.2	275	465.5	325	575	370	686.6	408	797.4	438	909.4	468	1021	498
21.1	63	130.5	146	240.1	214	353.3	273	465.6	322	575.1	372	686.7	407	797.5	443	909.5	471	1021.1	499
21.2	60	130.6	143	240.2	211	353.4	268	465.7	320	575.2	371	686.8	403	797.6	445	909.6	468	1021.2	496
21.3	62	130.7	148	240.3	210	353.5	271	465.8	325	575.3	367	686.9	403	797.7	441	909.7	474	1021.3	498
21.4	62	130.8	149	240.4	214	353.6	275	465.9	326	575.4	365	687	404	797.8	441	909.8	466	1021.4	499
21.5	68	130.9	142	240.5	210	353.7	272	466	326	575.5	371	687.1	403	797.9	444	909.9	469	1021.5	495
21.6	64	131	142	240.6	210	353.8	272	466.1	324	575.6	371	687.2	404	798	444	910	471	1021.6	495
21.7	67	131.1	149	240.7	210	353.9	274	466.2	320	575.7	366	687.3	404	798.1	445	910.1	473	1021.7	493
21.8	63	131.2	147	240.8	208	354	269	466.3	320	575.8	370	687.4	409	798.2	440	910.2	473	1021.8	497
21.9	67	131.3	149	240.9	215	354.1	275	466.4	327	575.9	364	687.5	404	798.3	444	910.3	473	1021.9	493
22	61	131.4	147	241	215	354.2	275	466.5	321	576	372	687.6	408	798.4	444	910.4	472	1022	494
22.1	61	131.5	147	241.1	212	354.3	272	466.6	320	576.1	366	687.7	407	798.5	436	910.5	473	1022.1	500
22.2	66	131.6	148	241.2	214	354.4	275	466.7	325	576.2	370	687.8	406	798.6	439	910.6	470	1022.2	500
22.3	67	131.7	142	241.3	210	354.5	276	466.8	327	576.3	371	687.9	403	798.7	444	910.7	473	1022.3	496
22.4	61	131.8	142	241.4	214	354.6	270	466.9	320	576.4	365	688	407	798.8	441	910.8	469	1022.4	494
22.5	64	131.9	149	241.5	214	354.7	269	467	325	576.5	371	688.1	410	798.9	443	910.9	473	1022.5	492
22.6	68	132	146	241.6	209	354.8	271	467.1	322	576.6	367	688.2	409	799	444	911	473	1022.6	495
22.7	60	132.1	149	241.7	216	354.9	276	467.2	322	576.7	365	688.3	409	799.1	438	911.1	472	1022.7	497
22.8	65	132.2	143	241.8	212	355	270	467.3	325	576.8	371	688.4	407	799.2	444	911.2	468	1022.8	498
22.9	68	132.3	145	241.9	215	355.1	274	467.4	326	576.9	365	688.5	407	799.3	436	911.3	473	1022.9	495
23	69	132.4	149	242	213	355.2	270	467.5	325	577	370	688.6	403	799.4	443	911.4	473	1023	493
23.1	61	132.5	150	242.1	216	355.3	276	467.6	324	577.1	364	688.7	407	799.5	442	911.5	473	1023.1	496
23.2	66	132.6	143	242.2	210	355.4	276	467.7	323	577.2	367	688.8	404	799.6	437	911.6	472	1023.2	491
23.3	69	132.7	146	242.3	216	355.5	269	467.8	327	577.3	372	688.9	410	799.7	445	911.7	473	1023.3	497
23.4	69	132.8	144	242.4	210	355.6	275	467.9	321	577.4	367	689	410	799.8	444	911.8	473	1023.4	499
23.5	65	132.9	148	242.5	215	355.7	273	468	323	577.5	369	689.1	412	799.9	444	911.9	468	1023.5	499
23.6	63	133	143	242.6	209	355.8	276	468.1	328	577.6	367	689.2	405	800	442	912	471	1023.6	499
23.7	65	133.1	148	242.7	212	355.9	273	468.2	323	577.7	365	689.3	409	800.1	440	912.1	474	1023.7	499
23.8	68	133.2	150	242.8	210	356	276	468.3	324	577.8	369	689.4	409	800.2	438	912.2	470	1023.8	495
23.9	65	133.3	149	242.9	210	356.1	276	468.4	321	577.9	368	689.5	406	800.3	444	912.3	467	1023.9	498
24	70	133.4	145	243	214	356.2	270	468.5	322	578	370	689.6	409	800.4	442	912.4	470	1024	497
24.1	69	133.5	146	243.1	210	356.3	270	468.6	327	578.1	368	689.7	407	800.5	445	912.5	470	1024.1	492
24.2	69	133.6	147	243.2	210	356.4	275	468.7	327	578.2	365	689.8	404	800.6	439	912.6	474	1024.2	498
24.3	70	133.7	149	243.3	210	356.5	274	468.8	329	578.3	365	689.9	411	800.7	438	912.7	472	1024.3	500
24.4	63	133.8	150	243.4	210	356.6	270	468.9	328	578.4	371	690	406	800.8	441	912.8	472	1024.4	497
24.5	68	133.9	145	243.5	217	356.7	276	469	325	578.5	371	690.1	410	800.9	440	912.9	473	1024.5	498
24.6	70	134	146	243.6	214	356.8	270	469.1	324	578.6	367	690.2	407	801	444	913	468	1024.6	493
24.7	69	134.1	144	243.7	212	356.9	273	469.2	326	578.7	367	690.3	405	801.1	445	913.1	474	1024.7	496
24.8	65	134.2	151	243.8	216	357	275	469.3	328	578.8	373	690.4	405	801.2	441	913.2	474	1024.8	499
24.9	64	134.3	148	243.9	210	357.1	271	469.4	324	578.9	367	690.5	409	801.3	442	913.3	473	1024.9	497
25	64	134.4	147	244	217	357.2	273	469.5	327	579	370	690.6	411	801.4	445	913.4	467	1025	493
25.1	68	134.5	148	244.1	217	357.3	275	469.6	329	579.1	367	690.7	411	801.5	445	913.5	472	1025.1	499
25.2	68	134.6	152	244.2	219	357.4	274	469.7	329	579.2	367	690.8	405	801.6	442	913.6	469	1025.2	500
25.3	64	134.7	145	244.3	214	357.5	275	469.8	325	579.3	371	690.9	405	801.7	439	913.7	467	1025.3	496
25.4	67	134.8	146	244.4	211	357.6	276	469.9	329	579.4	366	691	406	801.8	442	913.8	468	1025.4	500
25.5	71	134.9	147	244.5	216	357.7	274	470	327	579.5	366	691.1	410	801.9	439	913.9	473	1025.5	496
25.6	71	135	145	244.6	218	357.8	274	470.1	323	579.6	369	691.2	408	802	443	914	474	1025.6	499
25.7	65	135.1	147	244.7	211	357.9	277	470.2	328	579.7	372	691.3	410	802.1	438	914.1	468	1025.7	498
25.8	70	135.2	150	244.8	214	358	273	470.3	326	579.8	373	691.4	407	802.2	441	914.2	471	1025.8	492
25.9	65	135.3	148	244.9	211	358.1	278	470.4	323	579.9	368	691.5	409	802.3	438	914.3	472	1025.9	500
26	65	135.4	146	245	211	358.2	278	470.5	329	580	373	691.6	408	802.4	441	914.4	467	1026	500
26.1	68	135.5	150	245.1	218	358.3	277	470.6	329	580.1	365	691.7	407	802.5	443	914.5	467	1026.1	498
26.2	72	135.6	145	245.2	214	358.4	272	470.7	329	580.2	369	691.8	411	802.6	444	914.6	468	1026.2	499
26.3	70	135.7	152	245.3	218	358.5	274	470.8	329	580.3	367	691.9	407	802.7	445	914.7	473	1026.3	494
26.4	68	135.8	148	245.4	216	358.6	273	470.9	324	580.4	370	692	409	802.8	439	914.8	475	1026.4	497
26.5	67	135.9	147	245.5	211	358.7	278	471	323	580.5	366	692.1	412	802.9	445	914.9	474	1026.5	500
26.6	70	136	148	245.6	215	358.8	277	471.1	329	580.6	372	692.2	408	803	442	915	473	1026.6	496
26.7	71	136.1	147	245.7	219	358.9	278	471.2	329	580.7	366	692.3	410	803.1	446	915.1	474	1026.7	499
26.8	73	136.2	149	245.8	212	359	271	471.3	330	580.8	367	692.4	411	803.2	445	915.2	473	1026.8	500
26.9	73	136.3	153	245.9	219	359.1	274	471.4	327	580.9	367	692.5	408	803.3	446	915.3	468	1026.9	500
27	72	136.4	152	246	218	359.2	271	471.5	322	581	370	692.6	411	803.4	444	915.4	471	1027	500
27.1	70	136.5	149	246.1	213	359.3	273	471.6	328	581.1	367	692.7	408	803.5	445	915.5	469	1027.1	495
27.2	69	136.6	151	246.2	213	359.4	272	471.7	327	581.2	367	692.8	411	803.6	444	915.6	474	1027.2	493
27.3	67	136.7	148	246.3	216	359.5	278	471.8	327	581.3	372	692.9	408	803.7	444	915.7	469	1027.3	494
27.4	71	136.8	145	246.4	218	359.6	277	471.9	323	581.4	374	693	405	803.8	440	915.8	470	1027.4	500
27.5	66	136.9	146	246.5	214	359.7	274	472	328	581.5	368	693.1	411	803.9	441	915.9	468	1027.5	495
27.6	72	137	145	246.6	218	359.8	277	472.1	326	581.6	367	693.2	407	804	445	916	470	1027.6	494
27.7	67	137.1	146	246.7	218	359.9	276	472.2	326	581.7	370	693.3	405	804.1	446	916.1	469	1027.7	494
27.8	69	137.2	148	246.8	213	360	273	472.3	323	581.8	372	693.4	412	804.2	446	916.2	475	1027.8	497
27.9	67	137.3	152	246.9	219	360.1	273	472.4	325	581.9	373	693.5	411	804.3	444	916.3	474	1027.9	496
28	67	137.4	146	247	215	360.2	273	472.5	323	582	367	693.6	410	804.4	442	916.4	471	1028	494
28.1	69	137.5	152	247.1	212	360.3	272	472.6	329	582.1	374	693.7	412	804.5	439	916.5	473	1028.1	498
28.2	68	137.6	153	247.2	217	360.4	272	472.7	325	582.2	371	693.8	412	804.6	445	916.6	473	1028.2	495
28.3	71	137.7	147	247.3	213	360.5	278	472.8	323	582.3	367	693.9	406	804.7	440	916.7	474	1028.3	500
28.4	66	137.8	151	247.4	219	360.6	274	472.9	327	582.4	369	694	409	804.8	446	916.8	471	1028.4	500
28.5	70	137.9	146	247.5	211	360.7	279	473	330	582.5	370	694.1	407	804.9	444	916.9	467	1028.5	494
28.6	73	138	149	247.6	220	360.8	278	473.1	330	582.6	370	694.2	409	805	446	917	472	1028.6	500
28.7	73	138.1	153	247.7	212	360.9	273	473.2	327	582.7	372	694.3	413	805.1	440	917.1	470	1028.7	493
28.8	73	138.2	145	247.8	219	361	274	473.3	325	582.8	373	694.4	405	805.2	445	917.2	474	1028.8	500
28.9	74	138.3	147	247.9	220	361.1	272	473.4	323	582.9	372	694.5	409	805.3	444	917.3	473	1028.9	499
29	71	138.4	147	248	220	361.2	272	473.5	330	583	374	694.6	412	805.4	445	917.4	473	1029	496
29.1	70	138.5	151	248.1	220	361.3	279	473.6	331	583.1	367	694.7	410	805.5	441	917.5	474	1029.1	495
29.2	68	138.6	154	248.2	220	361.4	273	473.7	330	583.2	374	694.8	405	805.6	445	917.6	469	1029.2	500
29.3	73	138.7	154	248.3	216	361.5	273	473.8	328	583.3	369	694.9	407	805.7	443	917.7	471	1029.3	500
29.4	68	138.8	154	248.4	220	361.6	277	473.9	324	583.4	372	695	406	805.8	446	917.8	470	1029.4	493
29.5	74	138.9	152	248.5	214	361.7	272	474	329	583.5	375	695.1	412	805.9	439	917.9	474	1029.5	500
29.6	70	139	151	248.6	218	361.8	280	474.1	323	583.6	372	695.2	410	806	442	918	470	1029.6	497
29.7	71	139.1	147	248.7	217	361.9	272	474.2	330	583.7	374	695.3	406	806.1	446	918.1	472	1029.7	494
29.8	69	139.2	153	248.8	217	362	279	474.3	331	583.8	371	695.4	412	806.2	444	918.2	467	1029.8	500
29.9	68	139.3	152	248.9	220	362.1	279	474.4	327	583.9	374	695.5	412	806.3	445	918.3	469	1029.9	492
30	70	139.4	152	249	214	362.2	274	474.5	329	584	374	695.6	412	806.4	445	918.4	471	1030	494
30.1	75	139.5	148	249.1	219	362.3	279	474.6	329	584.1	370	695.7	408	806.5	440	918.5	469	1030.1	501
30.2	74	139.6	149	249.2	220	362.4	278	474.7	329	584.2	372	695.8	411	806.6	445	918.6	475	1030.2	498
30.3	68	139.7	151	249.3	218	362.5	280	474.8	325	584.3	375	695.9	414	806.7	442	918.7	474	1030.3	498
30.4	69	139.8	148	249.4	214	362.6	273	474.9	324	584.4	375	696	411	806.8	444	918.8	470	1030.4	494
30.5	70	139.9	153	249.5	214	362.7	280	475	330	584.5	374	696.1	412	806.9	445	918.9	470	1030.5	497
30.6	69	140	150	249.6	213	362.8	280	475.1	329	584.6	369	696.2	410	807	446	919	472	1030.6	500
30.7	74	140.1	154	249.7	217	362.9	280	475.2	325	584.7	372	696.3	413	807.1	445	919.1	468	1030.7	495
30.8	75	140.2	153	249.8	220	363	273	475.3	330	584.8	373	696.4	412	807.2	441	919.2	474	1030.8	498
30.9	68	140.3	154	249.9	213	363.1	280	475.4	332	584.9	369	696.5	412	807.3	447	919.3	468	1030.9	502
31	68	140.4	150	250	213	363.2	276	475.5	325	585	371	696.6	407	807.4	442	919.4	471	1031	500
31.1	69	140.5	153	250.1	216	363.3	274	475.6	329	585.1	372	696.7	408	807.5	443	919.5	468	1031.1	500
31.2	74	140.6	149	250.2	214	363.4	280	475.7	326	585.2	375	696.8	412	807.6	439	919.6	470	1031.2	496
31.3	68	140.7	149	250.3	219	363.5	279	475.8	331	585.3	375	696.9	413	807.7	442	919.7	472	1031.3	500
31.4	69	140.8	149	250.4	215	363.6	274	475.9	325	585.4	371	697	407	807.8	443	919.8	472	1031.4	500
31.5	70	140.9	153	250.5	215	363.7	274	476	327	585.5	371	697.1	407	807.9	440	919.9	475	1031.5	500
31.6	69	141	154	250.6	216	363.8	278	476.1	325	585.6	372	697.2	406	808	446	920	474	1031.6	494
31.7	76	141.1	154	250.7	220	363.9	281	476.2	331	585.7	374	697.3	409	808.1	446	920.1	471	1031.7	496
31.8	68	141.2	155	250.8	217	364	279	476.3	325	585.8	370	697.4	407	808.2	442	920.2	468	1031.8	498
31.9	76	141.3	155	250.9	215	364.1	278	476.4	330	585.9	370	697.5	413	808.3	448	920.3	475	1031.9	501
32	74	141.4	155	251	221	364.2	280	476.5	329	586	375	697.6	408	808.4	446	920.4	475	1032	497
32.1	70	141.5	149	251.1	221	364.3	273	476.6	330	586.1	375	697.7	409	808.5	443	920.5	474	1032.1	497
32.2	74	141.6	156	251.2	218	364.4	274	476.7	326	586.2	370	697.8	413	808.6	445	920.6	471	1032.2	500
32.3	75	141.7	149	251.3	218	364.5	275	476.8	328	586.3	374	697.9	412	808.7	447	920.7	475	1032.3	494
32.4	73	141.8	149	251.4	218	364.6	280	476.9	325	586.4	369	698	411	808.8	447	920.8	474	1032.4	500
32.5	73	141.9	150	251.5	222	364.7	279	477	332	586.5	368	698.1	408	808.9	442	920.9	472	1032.5	495
32.6	70	142	150	251.6	218	364.8	274	477.1	331	586.6	374	698.2	409	809	447	921	468	1032.6	497
32.7	76	142.1	153	251.7	218	364.9	277	477.2	324	586.7	373	698.3	413	809.1	441	921.1	475	1032.7	494
32.8	71	142.2	148	251.8	218	365	278	477.3	325	586.8	370	698.4	407	809.2	447	921.2	470	1032.8	501
32.9	74	142.3	156	251.9	221	365.1	275	477.4	332	586.9	369	698.5	411	809.3	446	921.3	468	1032.9	501
33	70	142.4	149	252	221	365.2	278	477.5	328	587	370	698.6	413	809.4	444	921.4	473	1033	499
33.1	70	142.5	152	252.1	217	365.3	277	477.6	328	587.1	369	698.7	408	809.5	444	921.5	471	1033.1	497
33.2	69	142.6	149	252.2	222	365.4	279	477.7	332	587.2	375	698.8	411	809.6	445	921.6	474	1033.2	499
33.3	70	142.7	149	252.3	220	365.5	280	477.8	331	587.3	374	698.9	414	809.7	441	921.7	475	1033.3	499
33.4	71	142.8	155	252.4	215	365.6	275	477.9	331	587.4	369	699	411	809.8	440	921.8	473	1033.4	500
33.5	70	142.9	153	252.5	222	365.7	280	478	326	587.5	375	699.1	406	809.9	440	921.9	469	1033.5	501
33.6	74	143	152	252.6	218	365.8	278	478.1	332	587.6	368	699.2	410	810	447	922	473	1033.6	499
33.7	73	143.1	156	252.7	216	365.9	281	478.2	326	587.7	370	699.3	415	810.1	444	922.1	474	1033.7	501
33.8	76	143.2	156	252.8	215	366	275	478.3	332	587.8	375	699.4	412	810.2	441	922.2	469	1033.8	495
33.9	71	143.3	149	252.9	218	366.1	277	478.4	329	587.9	370	699.5	413	810.3	441	922.3	474	1033.9	498
34	77	143.4	153	253	222	366.2	281	478.5	331	588	376	699.6	407	810.4	444	922.4	469	1034	496
34.1	70	143.5	155	253.1	216	366.3	277	478.6	332	588.1	372	699.7	412	810.5	446	922.5	472	1034.1	494
34.2	77	143.6	155	253.2	222	366.4	281	478.7	325	588.2	374	699.8	411	810.6	441	922.6	470	1034.2	499
34.3	77	143.7	151	253.3	217	366.5	276	478.8	327	588.3	376	699.9	407	810.7	445	922.7	476	1034.3	494
34.4	76	143.8	157	253.4	216	366.6	279	478.9	332	588.4	370	700	414	810.8	447	922.8	475	1034.4	500
34.5	78	143.9	149	253.5	216	366.7	275	479	326	588.5	372	700.1	412	810.9	442	922.9	475	1034.5	497
34.6	72	144	150	253.6	219	366.8	277	479.1	326	588.6	369	700.2	407	811	446	923	473	1034.6	500
34.7	72	144.1	155	253.7	223	366.9	275	479.2	333	588.7	375	700.3	411	811.1	441	923.1	469	1034.7	498
34.8	72	144.2	157	253.8	214	367	277	479.3	333	588.8	375	700.4	413	811.2	445	923.2	470	1034.8	494
34.9	78	144.3	156	253.9	222	367.1	282	479.4	331	588.9	373	700.5	409	811.3	441	923.3	468	1034.9	501
35	75	144.4	153	254	218	367.2	274	479.5	327	589	372	700.6	409	811.4	442	923.4	473	1035	494
35.1	75	144.5	152	254.1	222	367.3	280	479.6	325	589.1	377	700.7	414	811.5	441	923.5	474	1035.1	500
35.2	74	144.6	155	254.2	216	367.4	280	479.7	327	589.2	370	700.8	412	811.6	441	923.6	470	1035.2	499
35.3	78	144.7	151	254.3	223	367.5	282	479.8	326	589.3	375	700.9	410	811.7	440	923.7	474	1035.3	497
35.4	78	144.8	153	254.4	220	367.6	283	479.9	333	589.4	371	701	414	811.8	444	923.8	470	1035.4	500
35.5	74	144.9	154	254.5	218	367.7	278	480	334	589.5	375	701.1	408	811.9	449	923.9	475	1035.5	498
35.6	73	145	157	254.6	222	367.8	278	480.1	327	589.6	376	701.2	409	812	441	924	476	1035.6	497
35.7	75	145.1	152	254.7	217	367.9	283	480.2	333	589.7	376	701.3	414	812.1	446	924.1	470	1035.7	494
35.8	73	145.2	157	254.8	219	368	282	480.3	333	589.8	377	701.4	414	812.2	443	924.2	471	1035.8	495
35.9	79	145.3	157	254.9	216	368.1	282	480.4	332	589.9	369	701.5	410	812.3	447	924.3	469	1035.9	497
36	75	145.4	152	255	218	368.2	275	480.5	328	590	371	701.6	414	812.4	441	924.4	476	1036	501
36.1	70	145.5	151	255.1	216	368.3	281	480.6	331	590.1	376	701.7	409	812.5	445	924.5	474	1036.1	494
36.2	72	145.6	154	255.2	217	368.4	276	480.7	332	590.2	375	701.8	411	812.6	443	924.6	471	1036.2	498
36.3	71	145.7	157	255.3	223	368.5	277	480.8	330	590.3	375	701.9	415	812.7	447	924.7	476	1036.3	500
36.4	74	145.8	151	255.4	216	368.6	283	480.9	334	590.4	376	702	414	812.8	447	924.8	470	1036.4	496
36.5	78	145.9	150	255.5	218	368.7	283	481	327	590.5	373	702.1	414	812.9	441	924.9	475	1036.5	499
36.6	75	146	157	255.6	223	368.8	275	481.1	333	590.6	374	702.2	410	813	441	925	468	1036.6	501
36.7	76	146.1	156	255.7	220	368.9	282	481.2	329	590.7	372	702.3	409	813.1	448	925.1	475	1036.7	502
36.8	76	146.2	157	255.8	216	369	278	481.3	328	590.8	373	702.4	413	813.2	444	925.2	471	1036.8	495
36.9	77	146.3	157	255.9	218	369.1	283	481.4	332	590.9	371	702.5	408	813.3	445	925.3	469	1036.9	494
37	76	146.4	153	256	217	369.2	282	481.5	333	591	374	702.6	413	813.4	443	925.4	476	1037	494
37.1	73	146.5	150	256.1	217	369.3	281	481.6	331	591.1	369	702.7	411	813.5	448	925.5	474	1037.1	496
37.2	80	146.6	155	256.2	217	369.4	279	481.7	329	591.2	374	702.8	406	813.6	447	925.6	469	1037.2	501
37.3	74	146.7	156	256.3	223	369.5	275	481.8	331	591.3	371	702.9	411	813.7	444	925.7	476	1037.3	499
37.4	78	146.8	156	256.4	219	369.6	279	481.9	334	591.4	375	703	415	813.8	443	925.8	476	1037.4	497
37.5	79	146.9	158	256.5	219	369.7	281	482	328	591.5	369	703.1	412	813.9	446	925.9	476	1037.5	502
37.6	72	147	157	256.6	222	369.8	282	482.1	330	591.6	376	703.2	413	814	447	926	472	1037.6	495
37.7	80	147.1	151	256.7	221	369.9	276	482.2	330	591.7	376	703.3	409	814.1	443	926.1	477	1037.7	496
37.8	74	147.2	157	256.8	218	370	283	482.3	334	591.8	375	703.4	414	814.2	442	926.2	472	1037.8	502
37.9	79	147.3	152	256.9	218	370.1	282	482.4	327	591.9	374	703.5	406	814.3	441	926.3	473	1037.9	497
38	73	147.4	158	257	221	370.2	281	482.5	333	592	370	703.6	409	814.4	448	926.4	476	1038	501
38.1	80	147.5	151	257.1	218	370.3	283	482.6	327	592.1	375	703.7	408	814.5	442	926.5	473	1038.1	502
38.2	79	147.6	154	257.2	219	370.4	283	482.7	333	592.2	371	703.8	411	814.6	441	926.6	475	1038.2	501
38.3	79	147.7	158	257.3	219	370.5	280	482.8	333	592.3	377	703.9	414	814.7	441	926.7	470	1038.3	498
38.4	78	147.8	154	257.4	222	370.6	277	482.9	334	592.4	373	704	415	814.8	443	926.8	476	1038.4	497
38.5	76	147.9	153	257.5	224	370.7	276	483	327	592.5	377	704.1	411	814.9	441	926.9	469	1038.5	501
38.6	80	148	158	257.6	224	370.8	284	483.1	331	592.6	377	704.2	414	815	448	927	473	1038.6	499
38.7	73	148.1	154	257.7	223	370.9	279	483.2	329	592.7	375	704.3	415	815.1	442	927.1	473	1038.7	502
38.8	79	148.2	152	257.8	218	371	281	483.3	328	592.8	375	704.4	409	815.2	448	927.2	470	1038.8	496
38.9	80	148.3	158	257.9	223	371.1	283	483.4	328	592.9	375	704.5	411	815.3	442	927.3	470	1038.9	495
39	77	148.4	151	258	219	371.2	277	483.5	333	593	372	704.6	414	815.4	442	927.4	476	1039	497
39.1	80	148.5	154	258.1	218	371.3	277	483.6	334	593.1	376	704.7	413	815.5	441	927.5	473	1039.1	500
39.2	77	148.6	155	258.2	220	371.4	284	483.7	334	593.2	372	704.8	410	815.6	448	927.6	474	1039.2	496
39.3	81	148.7	154	258.3	218	371.5	284	483.8	327	593.3	374	704.9	410	815.7	442	927.7	475	1039.3	498
39.4	74	148.8	159	258.4	218	371.6	283	483.9	332	593.4	371	705	409	815.8	448	927.8	471	1039.4	494
39.5	75	148.9	159	258.5	225	371.7	278	484	331	593.5	377	705.1	410	815.9	441	927.9	473	1039.5	499
39.6	76	149	155	258.6	221	371.8	278	484.1	334	593.6	374	705.2	409	816	447	928	469	1039.6	497
39.7	75	149.1	158	258.7	225	371.9	283	484.2	334	593.7	372	705.3	412	816.1	442	928.1	472	1039.7	499
39.8	73	149.2	159	258.8	224	372	282	484.3	331	593.8	370	705.4	408	816.2	447	928.2	471	1039.8	500
39.9	74	149.3	157	258.9	221	372.1	277	484.4	328	593.9	371	705.5	413	816.3	440	928.3	475	1039.9	498
40	78	149.4	158	259	224	372.2	284	484.5	332	594	376	705.6	415	816.4	441	928.4	477	1040	498
40.1	73	149.5	159	259.1	224	372.3	283	484.6	335	594.1	373	705.7	413	816.5	442	928.5	472	1040.1	496
40.2	81	149.6	154	259.2	221	372.4	282	484.7	329	594.2	378	705.8	415	816.6	444	928.6	473	1040.2	502
40.3	76	149.7	152	259.3	223	372.5	283	484.8	335	594.3	377	705.9	415	816.7	449	928.7	473	1040.3	498
40.4	81	149.8	159	259.4	220	372.6	284	484.9	329	594.4	371	706	415	816.8	447	928.8	473	1040.4	499
40.5	78	149.9	154	259.5	221	372.7	281	485	334	594.5	371	706.1	409	816.9	443	928.9	474	1040.5	499
40.6	81	150	159	259.6	217	372.8	283	485.1	328	594.6	378	706.2	415	817	443	929	468	1040.6	495
40.7	80	150.1	153	259.7	220	372.9	284	485.2	335	594.7	376	706.3	408	817.1	444	929.1	477	1040.7	500
40.8	80	150.2	159	259.8	223	373	276	485.3	331	594.8	377	706.4	415	817.2	442	929.2	476	1040.8	496
40.9	80	150.3	156	259.9	223	373.1	279	485.4	328	594.9	371	706.5	414	817.3	448	929.3	472	1040.9	501
41	75	150.4	153	260	218	373.2	284	485.5	330	595	377	706.6	415	817.4	449	929.4	473	1041	496
41.1	79	150.5	160	260.1	224	373.3	281	485.6	328	595.1	372	706.7	413	817.5	449	929.5	476	1041.1	495
41.2	75	150.6	158	260.2	222	373.4	280	485.7	332	595.2	372	706.8	409	817.6	442	929.6	477	1041.2	500
41.3	76	150.7	156	260.3	221	373.5	278	485.8	329	595.3	371	706.9	410	817.7	449	929.7	473	1041.3	502
41.4	82	150.8	160	260.4	219	373.6	281	485.9	333	595.4	377	707	412	817.8	449	929.8	470	1041.4	500
41.5	79	150.9	159	260.5	218	373.7	278	486	328	595.5	372	707.1	416	817.9	444	929.9	477	1041.5	502
41.6	77	151	159	260.6	221	373.8	280	486.1	334	595.6	373	707.2	414	818	442	930	472	1041.6	502
41.7	76	151.1	160	260.7	221	373.9	285	486.2	328	595.7	373	707.3	413	818.1	447	930.1	470	1041.7	494
41.8	81	151.2	159	260.8	224	374	278	486.3	330	595.8	375	707.4	408	818.2	449	930.2	474	1041.8	497
41.9	82	151.3	159	260.9	220	374.1	285	486.4	331	595.9	378	707.5	409	818.3	445	930.3	475	1041.9	495
42	81	151.4	160	261	224	374.2	284	486.5	328	596	373	707.6	408	818.4	448	930.4	476	1042	496
42.1	80	151.5	160	261.1	218	374.3	280	486.6	330	596.1	371	707.7	413	818.5	449	930.5	476	1042.1	502
42.2	83	151.6	154	261.2	218	374.4	284	486.7	329	596.2	377	707.8	413	818.6	448	930.6	470	1042.2	498
42.3	81	151.7	158	261.3	220	374.5	281	486.8	327	596.3	377	707.9	409	818.7	448	930.7	476	1042.3	501
42.4	80	151.8	157	261.4	219	374.6	285	486.9	332	596.4	378	708	415	818.8	446	930.8	470	1042.4	496
42.5	78	151.9	159	261.5	221	374.7	281	487	330	596.5	376	708.1	412	818.9	446	930.9	470	1042.5	496
42.6	82	152	157	261.6	219	374.8	283	487.1	328	596.6	371	708.2	409	819	449	931	474	1042.6	499
42.7	78	152.1	160	261.7	220	374.9	281	487.2	330	596.7	372	708.3	410	819.1	449	931.1	471	1042.7	501
42.8	80	152.2	153	261.8	221	375	285	487.3	331	596.8	374	708.4	415	819.2	449	931.2	471	1042.8	499
42.9	76	152.3	156	261.9	224	375.1	278	487.4	334	596.9	378	708.5	413	819.3	448	931.3	471	1042.9	498
43	76	152.4	156	262	223	375.2	278	487.5	333	597	376	708.6	416	819.4	441	931.4	475	1043	500
43.1	82	152.5	160	262.1	224	375.3	281	487.6	329	597.1	378	708.7	410	819.5	449	931.5	477	1043.1	501
43.2	76	152.6	161	262.2	226	375.4	285	487.7	329	597.2	371	708.8	415	819.6	448	931.6	478	1043.2	496
43.3	76	152.7	154	262.3	219	375.5	285	487.8	335	597.3	374	708.9	408	819.7	444	931.7	470	1043.3	495
43.4	83	152.8	156	262.4	225	375.6	284	487.9	330	597.4	377	709	411	819.8	447	931.8	471	1043.4	503
43.5	76	152.9	160	262.5	223	375.7	285	488	336	597.5	372	709.1	416	819.9	447	931.9	475	1043.5	494
43.6	81	153	154	262.6	220	375.8	281	488.1	331	597.6	372	709.2	415	820	449	932	477	1043.6	496
43.7	81	153.1	160	262.7	222	375.9	285	488.2	330	597.7	373	709.3	415	820.1	446	932.1	474	1043.7	501
43.8	76	153.2	161	262.8	221	376	278	488.3	335	597.8	377	709.4	411	820.2	444	932.2	477	1043.8	500
43.9	80	153.3	155	262.9	220	376.1	283	488.4	334	597.9	372	709.5	411	820.3	445	932.3	476	1043.9	498
44	83	153.4	161	263	225	376.2	286	488.5	334	598	376	709.6	410	820.4	441	932.4	470	1044	499
44.1	77	153.5	159	263.1	226	376.3	285	488.6	333	598.1	372	709.7	414	820.5	449	932.5	477	1044.1	502
44.2	76	153.6	158	263.2	224	376.4	280	488.7	333	598.2	372	709.8	413	820.6	446	932.6	476	1044.2	496
44.3	78	153.7	159	263.3	226	376.5	279	488.8	334	598.3	378	709.9	413	820.7	446	932.7	477	1044.3	496
44.4	83	153.8	159	263.4	224	376.6	285	488.9	330	598.4	372	710	413	820.8	443	932.8	472	1044.4	502
44.5	83	153.9	155	263.5	225	376.7	281	489	332	598.5	378	710.1	416	820.9	442	932.9	470	1044.5	502
44.6	82	154	155	263.6	226	376.8	282	489.1	328	598.6	380	710.2	415	821	449	933	473	1044.6	502
44.7	83	154.1	159	263.7	224	376.9	284	489.2	336	598.7	378	710.3	412	821.1	442	933.1	477	1044.7	502
44.8	83	154.2	158	263.8	225	377	284	489.3	333	598.8	376	710.4	416	821.2	444	933.2	478	1044.8	500
44.9	83	154.3	160	263.9	222	377.1	280	489.4	336	598.9	373	710.5	417	821.3	450	933.3	474	1044.9	501
45	84	154.4	159	264	226	377.2	281	489.5	333	599	378	710.6	411	821.4	443	933.4	474	1045	498
45.1	78	154.5	161	264.1	226	377.3	283	489.6	330	599.1	376	710.7	410	821.5	449	933.5	476	1045.1	500
45.2	82	154.6	160	264.2	222	377.4	279	489.7	332	599.2	377	710.8	411	821.6	446	933.6	478	1045.2	498
45.3	77	154.7	160	264.3	224	377.5	282	489.8	329	599.3	373	710.9	416	821.7	449	933.7	471	1045.3	502
45.4	81	154.8	161	264.4	220	377.6	280	489.9	328	599.4	377	711	413	821.8	449	933.8	477	1045.4	503
45.5	77	154.9	161	264.5	219	377.7	280	490	331	599.5	378	711.1	411	821.9	448	933.9	475	1045.5	502
45.6	78	155	160	264.6	223	377.8	285	490.1	329	599.6	376	711.2	415	822	449	934	477	1045.6	501
45.7	84	155.1	160	264.7	222	377.9	283	490.2	331	599.7	379	711.3	415	822.1	449	934.1	470	1045.7	501
45.8	78	155.2	162	264.8	225	378	280	490.3	337	599.8	374	711.4	410	822.2	448	934.2	474	1045.8	499
45.9	80	155.3	162	264.9	227	378.1	280	490.4	330	599.9	378	711.5	416	822.3	447	934.3	478	1045.9	502
46	84	155.4	155	265	223	378.2	285	490.5	336	600	377	711.6	410	822.4	445	934.4	476	1046	501
46.1	79	155.5	158	265.1	220	378.3	283	490.6	332	600.1	379	711.7	412	822.5	447	934.5	470	1046.1	500
46.2	84	155.6	154	265.2	222	378.4	285	490.7	336	600.2	375	711.8	414	822.6	449	934.6	477	1046.2	496
46.3	81	155.7	161	265.3	220	378.5	286	490.8	328	600.3	377	711.9	416	822.7	446	934.7	474	1046.3	500
46.4	78	155.8	162	265.4	228	378.6	285	490.9	335	600.4	372	712	416	822.8	449	934.8	477	1046.4	500
46.5	80	155.9	156	265.5	219	378.7	282	491	336	600.5	376	712.1	414	822.9	448	934.9	473	1046.5	502
46.6	83	156	159	265.6	223	378.8	282	491.1	332	600.6	372	712.2	416	823	449	935	477	1046.6	498
46.7	79	156.1	160	265.7	226	378.9	281	491.2	335	600.7	379	712.3	409	823.1	444	935.1	473	1046.7	495
46.8	82	156.2	160	265.8	227	379	286	491.3	337	600.8	377	712.4	412	823.2	449	935.2	475	1046.8	500
46.9	85	156.3	156	265.9	226	379.1	286	491.4	336	600.9	375	712.5	413	823.3	443	935.3	473	1046.9	497
47	82	156.4	155	266	226	379.2	283	491.5	330	601	375	712.6	411	823.4	445	935.4	478	1047	499
47.1	78	156.5	162	266.1	227	379.3	286	491.6	335	601.1	376	712.7	416	823.5	446	935.5	476	1047.1	502
47.2	85	156.6	155	266.2	221	379.4	283	491.7	331	601.2	377	712.8	415	823.6	444	935.6	474	1047.2	496
47.3	81	156.7	156	266.3	221	379.5	286	491.8	335	601.3	373	712.9	416	823.7	444	935.7	478	1047.3	496
47.4	84	156.8	155	266.4	226	379.6	283	491.9	331	601.4	377	713	414	823.8	448	935.8	477	1047.4	500
47.5	83	156.9	157	266.5	227	379.7	284	492	335	601.5	379	713.1	410	823.9	447	935.9	473	1047.5	497
47.6	79	157	158	266.6	224	379.8	283	492.1	330	601.6	372	713.2	416	824	448	936	472	1047.6	501
47.7	85	157.1	156	266.7	222	379.9	280	492.2	334	601.7	377	713.3	416	824.1	442	936.1	477	1047.7	501
47.8	85	157.2	161	266.8	221	380	286	492.3	331	601.8	378	713.4	416	824.2	446	936.2	471	1047.8	496
47.9	84	157.3	160	266.9	222	380.1	286	492.4	331	601.9	378	713.5	411	824.3	448	936.3	475	1047.9	501
48	84	157.4	162	267	222	380.2	284	492.5	335	602	375	713.6	410	824.4	450	936.4	473	1048	497
48.1	84	157.5	155	267.1	221	380.3	286	492.6	336	602.1	377	713.7	411	824.5	449	936.5	471	1048.1	499
48.2	85	157.6	162	267.2	227	380.4	284	492.7	336	602.2	375	713.8	417	824.6	442	936.6	476	1048.2	499
48.3	85	157.7	160	267.3	226	380.5	286	492.8	335	602.3	378	713.9	417	824.7	444	936.7	471	1048.3	496
48.4	78	157.8	158	267.4	226	380.6	283	492.9	331	602.4	373	714	412	824.8	450	936.8	474	1048.4	503
48.5	83	157.9	158	267.5	222	380.7	283	493	329	602.5	374	714.1	417	824.9	449	936.9	478	1048.5	502
48.6	80	158	161	267.6	227	380.8	286	493.1	331	602.6	377	714.2	416	825	442	937	471	1048.6	496
48.7	83	158.1	155	267.7	225	380.9	284	493.2	334	602.7	378	714.3	412	825.1	449	937.1	472	1048.7	503
48.8	85	158.2	157	267.8	228	381	286	493.3	330	602.8	376	714.4	414	825.2	445	937.2	478	1048.8	498
48.9	83	158.3	157	267.9	229	381.1	286	493.4	337	602.9	375	714.5	414	825.3	449	937.3	478	1048.9	500
49	83	158.4	159	268	228	381.2	281	493.5	337	603	380	714.6	413	825.4	444	937.4	472	1049	503
49.1	83	158.5	156	268.1	222	381.3	281	493.6	333	603.1	376	714.7	410	825.5	444	937.5	477	1049.1	495
49.2	84	158.6	162	268.2	224	381.4	285	493.7	335	603.2	373	714.8	417	825.6	448	937.6	476	1049.2	499
49.3	79	158.7	161	268.3	222	381.5	286	493.8	331	603.3	379	714.9	415	825.7	446	937.7	472	1049.3	497
49.4	81	158.8	162	268.4	224	381.6	281	493.9	331	603.4	379	715	417	825.8	449	937.8	472	1049.4	501
49.5	85	158.9	160	268.5	221	381.7	287	494	331	603.5	377	715.1	411	825.9	443	937.9	471	1049.5	497
49.6	85	159	156	268.6	226	381.8	287	494.1	333	603.6	378	715.2	410	826	444	938	475	1049.6	500
49.7	86	159.1	163	268.7	227	381.9	285	494.2	333	603.7	377	715.3	409	826.1	448	938.1	476	1049.7	500
49.8	79	159.2	163	268.8	227	382	280	494.3	331	603.8	376	715.4	410	826.2	445	938.2	471	1049.8	497
49.9	82	159.3	157	268.9	221	382.1	285	494.4	330	603.9	375	715.5	414	826.3	445	938.3	475	1049.9	496
50	80	159.4	161	269	226	382.2	282	494.5	330	604	374	715.6	413	826.4	448	938.4	476	1050	497
50.1	85	159.5	163	269.1	227	382.3	285	494.6	330	604.1	374	715.7	415	826.5	450	938.5	477	1050.1	503
50.2	79	159.6	162	269.2	225	382.4	283	494.7	335	604.2	376	715.8	411	826.6	448	938.6	472	1050.2	501
50.3	86	159.7	164	269.3	226	382.5	287	494.8	331	604.3	378	715.9	412	826.7	451	938.7	472	1050.3	499
50.4	86	159.8	162	269.4	229	382.6	281	494.9	336	604.4	380	716	415	826.8	451	938.8	476	1050.4	495
50.5	80	159.9	162	269.5	228	382.7	287	495	335	604.5	375	716.1	414	826.9	450	938.9	474	1050.5	497
50.6	79	160	156	269.6	225	382.8	287	495.1	336	604.6	380	716.2	410	827	448	939	478	1050.6	499
50.7	86	160.1	156	269.7	229	382.9	282	495.2	331	604.7	374	716.3	418	827.1	451	939.1	473	1050.7	496
50.8	87	160.2	158	269.8	223	383	283	495.3	331	604.8	379	716.4	410	827.2	445	939.2	477	1050.8	502
50.9	81	160.3	163	269.9	227	383.1	288	495.4	333	604.9	378	716.5	414	827.3	450	939.3	475	1050.9	498
51	82	160.4	159	270	226	383.2	286	495.5	334	605	374	716.6	414	827.4	442	939.4	477	1051	500
51.1	84	160.5	156	270.1	228	383.3	281	495.6	330	605.1	380	716.7	411	827.5	450	939.5	471	1051.1	496
51.2	86	160.6	156	270.2	229	383.4	283	495.7	331	605.2	373	716.8	416	827.6	444	939.6	473	1051.2	497
51.3	84	160.7	162	270.3	222	383.5	285	495.8	334	605.3	381	716.9	411	827.7	444	939.7	477	1051.3	504
51.4	86	160.8	159	270.4	223	383.6	281	495.9	332	605.4	375	717	415	827.8	448	939.8	472	1051.4	496
51.5	84	160.9	160	270.5	228	383.7	287	496	330	605.5	380	717.1	411	827.9	446	939.9	469	1051.5	497
51.6	82	161	161	270.6	225	383.8	286	496.1	330	605.6	376	717.2	410	828	448	940	478	1051.6	503
51.7	80	161.1	161	270.7	227	383.9	283	496.2	337	605.7	377	717.3	411	828.1	444	940.1	477	1051.7	503
51.8	80	161.2	164	270.8	223	384	283	496.3	334	605.8	381	717.4	415	828.2	444	940.2	474	1051.8	503
51.9	86	161.3	160	270.9	224	384.1	286	496.4	336	605.9	380	717.5	412	828.3	447	940.3	479	1051.9	497
52	87	161.4	160	271	228	384.2	283	496.5	331	606	378	717.6	416	828.4	450	940.4	479	1052	499
52.1	81	161.5	157	271.1	229	384.3	287	496.6	338	606.1	376	717.7	411	828.5	450	940.5	473	1052.1	501
52.2	83	161.6	158	271.2	222	384.4	282	496.7	333	606.2	374	717.8	417	828.6	451	940.6	477	1052.2	503
52.3	88	161.7	159	271.3	226	384.5	288	496.8	337	606.3	376	717.9	416	828.7	448	940.7	474	1052.3	502
52.4	86	161.8	159	271.4	228	384.6	286	496.9	339	606.4	376	718	413	828.8	448	940.8	479	1052.4	502
52.5	87	161.9	164	271.5	227	384.7	284	497	338	606.5	380	718.1	417	828.9	446	940.9	473	1052.5	497
52.6	80	162	161	271.6	222	384.8	288	497.1	335	606.6	380	718.2	411	829	450	941	478	1052.6	503
52.7	81	162.1	156	271.7	228	384.9	280	497.2	336	606.7	373	718.3	410	829.1	444	941.1	473	1052.7	500
52.8	84	162.2	163	271.8	229	385	284	497.3	331	606.8	377	718.4	414	829.2	445	941.2	472	1052.8	503
52.9	86	162.3	159	271.9	223	385.1	287	497.4	338	606.9	373	718.5	411	829.3	450	941.3	472	1052.9	502
53	86	162.4	164	272	224	385.2	280	497.5	338	607	377	718.6	413	829.4	450	941.4	476	1053	496
53.1	82	162.5	159	272.1	229	385.3	282	497.6	333	607.1	375	718.7	416	829.5	449	941.5	475	1053.1	497
53.2	82	162.6	157	272.2	228	385.4	286	497.7	335	607.2	380	718.8	416	829.6	447	941.6	478	1053.2	502
53.3	88	162.7	159	272.3	227	385.5	282	497.8	338	607.3	375	718.9	413	829.7	451	941.7	478	1053.3	503
53.4	88	162.8	165	272.4	223	385.6	283	497.9	337	607.4	377	719	418	829.8	450	941.8	479	1053.4	500
53.5	88	162.9	162	272.5	230	385.7	282	498	335	607.5	375	719.1	412	829.9	443	941.9	476	1053.5	497
53.6	82	163	166	272.6	224	385.8	281	498.1	332	607.6	376	719.2	418	830	445	942	478	1053.6	501
53.7	82	163.1	158	272.7	226	385.9	287	498.2	338	607.7	374	719.3	418	830.1	446	942.1	476	1053.7	500
53.8	85	163.2	164	272.8	229	386	288	498.3	332	607.8	375	719.4	418	830.2	450	942.2	478	1053.8	497
53.9	87	163.3	163	272.9	229	386.1	281	498.4	338	607.9	374	719.5	416	830.3	447	942.3	478	1053.9	503
54	82	163.4	165	273	227	386.2	287	498.5	336	608	381	719.6	418	830.4	449	942.4	472	1054	504
54.1	87	163.5	165	273.1	224	386.3	281	498.6	332	608.1	381	719.7	415	830.5	444	942.5	478	1054.1	503
54.2	83	163.6	161	273.2	223	386.4	280	498.7	332	608.2	374	719.8	414	830.6	444	942.6	479	1054.2	500
54.3	81	163.7	165	273.3	229	386.5	288	498.8	332	608.3	373	719.9	415	830.7	450	942.7	478	1054.3	504
54.4	88	163.8	160	273.4	227	386.6	281	498.9	337	608.4	373	720	417	830.8	448	942.8	475	1054.4	497
54.5	82	163.9	164	273.5	230	386.7	283	499	332	608.5	377	720.1	417	830.9	451	942.9	473	1054.5	496
54.6	85	164	161	273.6	223	386.8	286	499.1	336	608.6	377	720.2	416	831	448	943	472	1054.6	502
54.7	84	164.1	163	273.7	229	386.9	280	499.2	337	608.7	374	720.3	411	831.1	450	943.1	471	1054.7	503
54.8	88	164.2	157	273.8	227	387	283	499.3	337	608.8	379	720.4	418	831.2	451	943.2	472	1054.8	498
54.9	82	164.3	163	273.9	227	387.1	284	499.4	333	608.9	376	720.5	414	831.3	444	943.3	471	1054.9	503
55	87	164.4	158	274	226	387.2	289	499.5	333	609	378	720.6	415	831.4	445	943.4	479	1055	497
55.1	88	164.5	162	274.1	229	387.3	288	499.6	339	609.1	381	720.7	410	831.5	445	943.5	473	1055.1	504
55.2	82	164.6	165	274.2	225	387.4	283	499.7	337	609.2	378	720.8	414	831.6	450	943.6	473	1055.2	503
55.3	85	164.7	160	274.3	230	387.5	290	499.8	333	609.3	380	720.9	417	831.7	444	943.7	478	1055.3	502
55.4	87	164.8	165	274.4	228	387.6	288	499.9	334	609.4	374	721	411	831.8	450	943.8	477	1055.4	497
55.5	88	164.9	164	274.5	229	387.7	284	500	332	609.5	379	721.1	417	831.9	450	943.9	478	1055.5	503
55.6	81	165	164	274.6	223	387.8	286	500.1	332	609.6	377	721.2	414	832	447	944	471	1055.6	500
55.7	87	165.1	164	274.7	230	387.9	288	500.2	332	609.7	379	721.3	414	832.1	451	944.1	478	1055.7	504
55.8	81	165.2	164	274.8	226	388	285	500.3	335	609.8	376	721.4	418	832.2	448	944.2	476	1055.8	503
55.9	86	165.3	163	274.9	230	388.1	287	500.4	335	609.9	377	721.5	416	832.3	450	944.3	472	1055.9	499
56	84	165.4	163	275	229	388.2	286	500.5	335	610	376	721.6	418	832.4	451	944.4	472	1056	502
56.1	85	165.5	159	275.1	231	388.3	289	500.6	331	610.1	375	721.7	415	832.5	451	944.5	472	1056.1	501
56.2	85	165.6	165	275.2	226	388.4	287	500.7	336	610.2	376	721.8	415	832.6	445	944.6	476	1056.2	504
56.3	88	165.7	159	275.3	226	388.5	288	500.8	331	610.3	380	721.9	418	832.7	451	944.7	479	1056.3	504
56.4	88	165.8	164	275.4	230	388.6	285	500.9	338	610.4	375	722	411	832.8	452	944.8	473	1056.4	499
56.5	86	165.9	165	275.5	226	388.7	284	501	337	610.5	380	722.1	418	832.9	450	944.9	474	1056.5	503
56.6	81	166	159	275.6	226	388.8	282	501.1	337	610.6	380	722.2	418	833	451	945	478	1056.6	499
56.7	84	166.1	159	275.7	231	388.9	286	501.2	333	610.7	374	722.3	411	833.1	444	945.1	473	1056.7	499
56.8	88	166.2	160	275.8	230	389	289	501.3	338	610.8	380	722.4	418	833.2	445	945.2	479	1056.8	497
56.9	82	166.3	159	275.9	226	389.1	289	501.4	339	610.9	375	722.5	411	833.3	451	945.3	473	1056.9	497
57	89	166.4	165	276	224	389.2	286	501.5	338	611	382	722.6	418	833.4	448	945.4	478	1057	502
57.1	82	166.5	165	276.1	229	389.3	286	501.6	339	611.1	376	722.7	419	833.5	448	945.5	479	1057.1	496
57.2	88	166.6	159	276.2	226	389.4	286	501.7	339	611.2	379	722.8	413	833.6	450	945.6	473	1057.2	503
57.3	85	166.7	160	276.3	226	389.5	284	501.8	338	611.3	381	722.9	413	833.7	450	945.7	478	1057.3	499
57.4	85	166.8	160	276.4	226	389.6	288	501.9	332	611.4	375	723	413	833.8	449	945.8	474	1057.4	499
57.5	89	166.9	166	276.5	231	389.7	288	502	337	611.5	378	723.1	417	833.9	448	945.9	479	1057.5	501
57.6	82	167	163	276.6	230	389.8	282	502.1	332	611.6	381	723.2	415	834	449	946	474	1057.6	497
57.7	82	167.1	162	276.7	225	389.9	285	502.2	331	611.7	381	723.3	417	834.1	445	946.1	477	1057.7	503
57.8	89	167.2	158	276.8	228	390	283	502.3	340	611.8	375	723.4	414	834.2	452	946.2	472	1057.8	504
57.9	88	167.3	162	276.9	225	390.1	283	502.4	339	611.9	376	723.5	418	834.3	451	946.3	479	1057.9	497
58	89	167.4	160	277	228	390.2	282	502.5	333	612	381	723.6	411	834.4	445	946.4	474	1058	498
58.1	83	167.5	158	277.1	227	390.3	288	502.6	336	612.1	378	723.7	413	834.5	446	946.5	478	1058.1	502
58.2	84	167.6	165	277.2	224	390.4	284	502.7	338	612.2	381	723.8	412	834.6	444	946.6	480	1058.2	499
58.3	88	167.7	165	277.3	224	390.5	284	502.8	336	612.3	381	723.9	418	834.7	445	946.7	475	1058.3	498
58.4	88	167.8	161	277.4	230	390.6	289	502.9	337	612.4	379	724	419	834.8	449	946.8	476	1058.4	504
58.5	87	167.9	162	277.5	229	390.7	285	503	332	612.5	381	724.1	413	834.9	448	946.9	480	1058.5	498
58.6	90	168	160	277.6	224	390.8	285	503.1	338	612.6	381	724.2	415	835	452	947	479	1058.6	498
58.7	83	168.1	166	277.7	225	390.9	289	503.2	340	612.7	381	724.3	413	835.1	451	947.1	479	1058.7	504
58.8	83	168.2	164	277.8	231	391	284	503.3	338	612.8	380	724.4	419	835.2	449	947.2	479	1058.8	501
58.9	83	168.3	159	277.9	229	391.1	283	503.4	339	612.9	376	724.5	411	835.3	444	947.3	478	1058.9	503
59	84	168.4	160	278	226	391.2	290	503.5	337	613	375	724.6	415	835.4	449	947.4	472	1059	499
59.1	90	168.5	165	278.1	224	391.3	289	503.6	336	613.1	375	724.7	411	835.5	450	947.5	472	1059.1	502
59.2	90	168.6	162	278.2	231	391.4	286	503.7	337	613.2	374	724.8	414	835.6	444	947.6	479	1059.2	501
59.3	90	168.7	166	278.3	229	391.5	284	503.8	337	613.3	381	724.9	417	835.7	445	947.7	475	1059.3	500
59.4	90	168.8	162	278.4	230	391.6	290	503.9	334	613.4	374	725	418	835.8	452	947.8	472	1059.4	503
59.5	85	168.9	166	278.5	225	391.7	291	504	339	613.5	377	725.1	412	835.9	446	947.9	479	1059.5	496
59.6	84	169	160	278.6	225	391.8	287	504.1	336	613.6	378	725.2	415	836	450	948	472	1059.6	501
59.7	90	169.1	161	278.7	224	391.9	288	504.2	338	613.7	377	725.3	411	836.1	445	948.1	477	1059.7	499
59.8	89	169.2	162	278.8	224	392	287	504.3	335	613.8	381	725.4	418	836.2	447	948.2	475	1059.8	504
59.9	85	169.3	162	278.9	227	392.1	286	504.4	339	613.9	379	725.5	419	836.3	447	948.3	473	1059.9	500
60	84	169.4	166	279	230	392.2	286	504.5	334	614	376	725.6	419	836.4	445	948.4	479	1060	498
60.1	87	169.5	162	279.1	229	392.3	283	504.6	340	614.1	382	725.7	417	836.5	448	948.5	479	1060.1	497
60.2	85	169.6	161	279.2	224	392.4	288	504.7	333	614.2	382	725.8	412	836.6	444	948.6	473	1060.2	501
60.3	85	169.7	165	279.3	224	392.5	288	504.8	339	614.3	377	725.9	418	836.7	451	948.7	473	1060.3	504
60.4	89	169.8	160	279.4	225	392.6	284	504.9	335	614.4	382	726	418	836.8	451	948.8	478	1060.4	498
60.5	84	169.9	166	279.5	231	392.7	288	505	334	614.5	379	726.1	413	836.9	452	948.9	479	1060.5	497
60.6	89	170	164	279.6	226	392.8	289	505.1	336	614.6	381	726.2	411	837	447	949	476	1060.6	502
60.7	85	170.1	161	279.7	231	392.9	286	505.2	335	614.7	382	726.3	413	837.1	452	949.1	477	1060.7	497
60.8	89	170.2	161	279.8	225	393	283	505.3	338	614.8	379	726.4	418	837.2	444	949.2	475	1060.8	503
60.9	84	170.3	163	279.9	231	393.1	289	505.4	332	614.9	380	726.5	418	837.3	452	949.3	474	1060.9	499
61	90	170.4	160	280	232	393.2	290	505.5	334	615	375	726.6	415	837.4	451	949.4	474	1061	497
61.1	84	170.5	164	280.1	230	393.3	285	505.6	336	615.1	382	726.7	412	837.5	444	949.5	472	1061.1	504
61.2	84	170.6	167	280.2	230	393.4	285	505.7	339	615.2	382	726.8	419	837.6	451	949.6	472	1061.2	500
61.3	88	170.7	163	280.3	231	393.5	286	505.8	339	615.3	375	726.9	418	837.7	445	949.7	477	1061.3	499
61.4	87	170.8	165	280.4	223	393.6	283	505.9	340	615.4	379	727	415	837.8	451	949.8	479	1061.4	498
61.5	91	170.9	162	280.5	231	393.7	284	506	338	615.5	375	727.1	414	837.9	446	949.9	475	1061.5	502
61.6	88	171	163	280.6	230	393.8	287	506.1	340	615.6	382	727.2	412	838	445	950	475	1061.6	497
61.7	90	171.1	166	280.7	226	393.9	286	506.2	337	615.7	379	727.3	412	838.1	452	950.1	479	1061.7	497
61.8	85	171.2	166	280.8	229	394	285	506.3	333	615.8	380	727.4	413	838.2	449	950.2	472	1061.8	503
61.9	86	171.3	165	280.9	230	394.1	289	506.4	334	615.9	381	727.5	417	838.3	450	950.3	477	1061.9	498
62	85	171.4	160	281	226	394.2	290	506.5	340	616	381	727.6	415	838.4	446	950.4	474	1062	501
62.1	88	171.5	163	281.1	228	394.3	285	506.6	339	616.1	380	727.7	418	838.5	448	950.5	480	1062.1	497
62.2	84	171.6	166	281.2	228	394.4	285	506.7	332	616.2	383	727.8	419	838.6	449	950.6	477	1062.2	504
62.3	90	171.7	165	281.3	226	394.5	285	506.8	335	616.3	381	727.9	419	838.7	446	950.7	476	1062.3	497
62.4	88	171.8	162	281.4	230	394.6	283	506.9	335	616.4	382	728	413	838.8	449	950.8	478	1062.4	500
62.5	91	171.9	165	281.5	227	394.7	287	507	340	616.5	383	728.1	413	838.9	448	950.9	476	1062.5	505
62.6	84	172	166	281.6	224	394.8	282	507.1	339	616.6	382	728.2	418	839	449	951	475	1062.6	501
62.7	90	172.1	167	281.7	225	394.9	286	507.2	333	616.7	379	728.3	414	839.1	445	951.1	479	1062.7	501
62.8	89	172.2	161	281.8	227	395	286	507.3	335	616.8	375	728.4	420	839.2	451	951.2	473	1062.8	497
62.9	87	172.3	160	281.9	224	395.1	286	507.4	340	616.9	376	728.5	413	839.3	446	951.3	474	1062.9	501
63	91	172.4	162	282	227	395.2	288	507.5	333	617	378	728.6	417	839.4	450	951.4	474	1063	504
63.1	85	172.5	161	282.1	225	395.3	284	507.6	340	617.1	379	728.7	418	839.5	452	951.5	480	1063.1	499
63.2	90	172.6	168	282.2	231	395.4	285	507.7	341	617.2	377	728.8	415	839.6	446	951.6	479	1063.2	500
63.3	87	172.7	168	282.3	226	395.5	289	507.8	335	617.3	377	728.9	412	839.7	450	951.7	475	1063.3	501
63.4	89	172.8	165	282.4	233	395.6	289	507.9	334	617.4	377	729	414	839.8	447	951.8	478	1063.4	501
63.5	92	172.9	160	282.5	226	395.7	290	508	338	617.5	380	729.1	417	839.9	447	951.9	473	1063.5	497
63.6	85	173	167	282.6	231	395.8	285	508.1	338	617.6	381	729.2	418	840	447	952	478	1063.6	499
63.7	86	173.1	161	282.7	231	395.9	288	508.2	337	617.7	378	729.3	415	840.1	450	952.1	480	1063.7	501
63.8	85	173.2	163	282.8	229	396	287	508.3	337	617.8	376	729.4	415	840.2	451	952.2	478	1063.8	503
63.9	90	173.3	161	282.9	225	396.1	285	508.4	336	617.9	378	729.5	413	840.3	452	952.3	478	1063.9	502
64	86	173.4	161	283	232	396.2	289	508.5	339	618	376	729.6	413	840.4	449	952.4	473	1064	502
64.1	91	173.5	167	283.1	228	396.3	288	508.6	337	618.1	378	729.7	419	840.5	446	952.5	477	1064.1	498
64.2	90	173.6	163	283.2	231	396.4	287	508.7	340	618.2	382	729.8	412	840.6	449	952.6	480	1064.2	502
64.3	85	173.7	163	283.3	228	396.5	290	508.8	338	618.3	380	729.9	412	840.7	444	952.7	473	1064.3	502
64.4	92	173.8	167	283.4	232	396.6	286	508.9	336	618.4	377	730	416	840.8	446	952.8	479	1064.4	500
64.5	88	173.9	167	283.5	230	396.7	286	509	340	618.5	379	730.1	419	840.9	451	952.9	476	1064.5	498
64.6	87	174	167	283.6	231	396.8	290	509.1	333	618.6	381	730.2	417	841	447	953	477	1064.6	502
64.7	85	174.1	161	283.7	229	396.9	290	509.2	333	618.7	376	730.3	420	841.1	446	953.1	472	1064.7	501
64.8	92	174.2	162	283.8	225	397	285	509.3	335	618.8	383	730.4	412	841.2	453	953.2	477	1064.8	499
64.9	91	174.3	165	283.9	227	397.1	284	509.4	340	618.9	377	730.5	414	841.3	446	953.3	479	1064.9	497
65	86	174.4	165	284	232	397.2	290	509.5	334	619	377	730.6	419	841.4	445	953.4	472	1065	502
65.1	89	174.5	161	284.1	230	397.3	289	509.6	334	619.1	378	730.7	418	841.5	448	953.5	473	1065.1	504
65.2	87	174.6	167	284.2	232	397.4	291	509.7	334	619.2	377	730.8	413	841.6	452	953.6	475	1065.2	505
65.3	88	174.7	162	284.3	230	397.5	290	509.8	338	619.3	376	730.9	413	841.7	451	953.7	473	1065.3	497
65.4	89	174.8	167	284.4	231	397.6	292	509.9	337	619.4	379	731	413	841.8	447	953.8	475	1065.4	498
65.5	88	174.9	169	284.5	228	397.7	289	510	337	619.5	377	731.1	417	841.9	451	953.9	478	1065.5	497
65.6	87	175	167	284.6	233	397.8	290	510.1	340	619.6	379	731.2	420	842	447	954	480	1065.6	499
65.7	88	175.1	168	284.7	232	397.9	286	510.2	337	619.7	377	731.3	419	842.1	445	954.1	479	1065.7	499
65.8	87	175.2	161	284.8	232	398	288	510.3	338	619.8	377	731.4	416	842.2	452	954.2	478	1065.8	504
65.9	86	175.3	164	284.9	226	398.1	287	510.4	341	619.9	383	731.5	420	842.3	451	954.3	475	1065.9	504
66	91	175.4	168	285	232	398.2	292	510.5	338	620	382	731.6	419	842.4	452	954.4	472	1066	504
66.1	88	175.5	162	285.1	228	398.3	284	510.6	340	620.1	380	731.7	419	842.5	446	954.5	480	1066.1	499
66.2	92	175.6	165	285.2	228	398.4	288	510.7	340	620.2	382	731.8	415	842.6	445	954.6	481	1066.2	501
66.3	93	175.7	161	285.3	233	398.5	287	510.8	340	620.3	379	731.9	412	842.7	446	954.7	474	1066.3	505
66.4	91	175.8	162	285.4	230	398.6	292	510.9	336	620.4	383	732	415	842.8	448	954.8	473	1066.4	500
66.5	89	175.9	162	285.5	229	398.7	286	511	339	620.5	377	732.1	415	842.9	449	954.9	478	1066.5	502
66.6	93	176	161	285.6	227	398.8	287	511.1	335	620.6	380	732.2	420	843	451	955	479	1066.6	499
66.7	92	176.1	168	285.7	229	398.9	291	511.2	341	620.7	376	732.3	412	843.1	447	955.1	475	1066.7	500
66.8	91	176.2	166	285.8	233	399	291	511.3	339	620.8	380	732.4	419	843.2	452	955.2	480	1066.8	498
66.9	93	176.3	162	285.9	226	399.1	290	511.4	334	620.9	381	732.5	418	843.3	452	955.3	476	1066.9	505
67	93	176.4	163	286	229	399.2	284	511.5	340	621	380	732.6	421	843.4	450	955.4	477	1067	502
67.1	86	176.5	161	286.1	233	399.3	289	511.6	335	621.1	377	732.7	412	843.5	448	955.5	473	1067.1	505
67.2	89	176.6	169	286.2	227	399.4	291	511.7	337	621.2	377	732.8	412	843.6	445	955.6	480	1067.2	498
67.3	89	176.7	168	286.3	231	399.5	290	511.8	337	621.3	383	732.9	416	843.7	448	955.7	474	1067.3	501
67.4	88	176.8	167	286.4	229	399.6	291	511.9	340	621.4	381	733	420	843.8	451	955.8	480	1067.4	501
67.5	94	176.9	168	286.5	228	399.7	291	512	341	621.5	383	733.1	420	843.9	451	955.9	476	1067.5	500
67.6	87	177	169	286.6	230	399.8	285	512.1	341	621.6	382	733.2	415	844	446	956	480	1067.6	498
67.7	90	177.1	163	286.7	230	399.9	291	512.2	335	621.7	378	733.3	413	844.1	445	956.1	479	1067.7	498
67.8	87	177.2	163	286.8	228	400	291	512.3	340	621.8	378	733.4	420	844.2	446	956.2	476	1067.8	505
67.9	93	177.3	169	286.9	230	400.1	292	512.4	339	621.9	378	733.5	421	844.3	447	956.3	481	1067.9	505
68	89	177.4	169	287	228	400.2	290	512.5	339	622	382	733.6	413	844.4	451	956.4	480	1068	501
68.1	86	177.5	161	287.1	233	400.3	289	512.6	335	622.1	381	733.7	418	844.5	450	956.5	476	1068.1	505
68.2	91	177.6	164	287.2	226	400.4	286	512.7	334	622.2	383	733.8	416	844.6	453	956.6	477	1068.2	505
68.3	94	177.7	168	287.3	232	400.5	289	512.8	339	622.3	379	733.9	420	844.7	450	956.7	473	1068.3	503
68.4	87	177.8	164	287.4	233	400.6	285	512.9	336	622.4	378	734	420	844.8	446	956.8	475	1068.4	504
68.5	87	177.9	162	287.5	228	400.7	290	513	336	622.5	379	734.1	420	844.9	448	956.9	478	1068.5	502
68.6	93	178	169	287.6	227	400.8	289	513.1	336	622.6	383	734.2	413	845	446	957	479	1068.6	500
68.7	86	178.1	164	287.7	226	400.9	285	513.2	337	622.7	381	734.3	416	845.1	452	957.1	473	1068.7	505
68.8	93	178.2	167	287.8	227	401	288	513.3	334	622.8	378	734.4	414	845.2	453	957.2	473	1068.8	498
68.9	87	178.3	167	287.9	231	401.1	290	513.4	337	622.9	381	734.5	420	845.3	452	957.3	477	1068.9	504
69	90	178.4	168	288	233	401.2	290	513.5	338	623	376	734.6	414	845.4	446	957.4	477	1069	500
69.1	91	178.5	168	288.1	234	401.3	288	513.6	341	623.1	380	734.7	418	845.5	447	957.5	480	1069.1	498
69.2	87	178.6	169	288.2	227	401.4	291	513.7	337	623.2	384	734.8	418	845.6	452	957.6	481	1069.2	499
69.3	92	178.7	168	288.3	227	401.5	292	513.8	339	623.3	379	734.9	412	845.7	450	957.7	480	1069.3	500
69.4	86	178.8	169	288.4	231	401.6	285	513.9	338	623.4	381	735	414	845.8	453	957.8	475	1069.4	505
69.5	89	178.9	162	288.5	233	401.7	285	514	338	623.5	383	735.1	415	845.9	447	957.9	480	1069.5	504
69.6	87	179	167	288.6	227	401.8	285	514.1	336	623.6	376	735.2	414	846	447	958	475	1069.6	505
69.7	91	179.1	163	288.7	234	401.9	289	514.2	341	623.7	383	735.3	420	846.1	452	958.1	481	1069.7	504
69.8	88	179.2	163	288.8	227	402	290	514.3	334	623.8	383	735.4	421	846.2	452	958.2	473	1069.8	504
69.9	90	179.3	163	288.9	227	402.1	286	514.4	340	623.9	377	735.5	419	846.3	450	958.3	474	1069.9	504
70	94	179.4	166	289	233	402.2	289	514.5	341	624	378	735.6	416	846.4	452	958.4	474	1070	503
70.1	88	179.5	164	289.1	231	402.3	285	514.6	336	624.1	377	735.7	417	846.5	449	958.5	473	1070.1	502
70.2	87	179.6	167	289.2	231	402.4	285	514.7	335	624.2	382	735.8	413	846.6	452	958.6	481	1070.2	500
70.3	88	179.7	163	289.3	228	402.5	286	514.8	335	624.3	378	735.9	420	846.7	449	958.7	475	1070.3	505
70.4	90	179.8	169	289.4	233	402.6	290	514.9	335	624.4	377	736	419	846.8	446	958.8	477	1070.4	504
70.5	87	179.9	168	289.5	234	402.7	291	515	337	624.5	380	736.1	420	846.9	450	958.9	480	1070.5	504
70.6	93	180	169	289.6	230	402.8	286	515.1	339	624.6	378	736.2	413	847	454	959	475	1070.6	501
70.7	88	180.1	162	289.7	226	402.9	291	515.2	335	624.7	379	736.3	421	847.1	452	959.1	480	1070.7	504
70.8	95	180.2	167	289.8	233	403	292	515.3	335	624.8	384	736.4	421	847.2	453	959.2	477	1070.8	498
70.9	94	180.3	170	289.9	227	403.1	292	515.4	340	624.9	381	736.5	419	847.3	453	959.3	478	1070.9	498
71	88	180.4	169	290	229	403.2	285	515.5	341	625	384	736.6	420	847.4	448	959.4	474	1071	502
71.1	90	180.5	167	290.1	234	403.3	286	515.6	339	625.1	378	736.7	419	847.5	450	959.5	479	1071.1	504
71.2	94	180.6	165	290.2	233	403.4	287	515.7	339	625.2	379	736.8	413	847.6	452	959.6	480	1071.2	505
71.3	90	180.7	170	290.3	230	403.5	287	515.8	340	625.3	384	736.9	420	847.7	450	959.7	473	1071.3	505
71.4	93	180.8	166	290.4	227	403.6	292	515.9	341	625.4	381	737	419	847.8	453	959.8	474	1071.4	499
71.5	90	180.9	167	290.5	234	403.7	290	516	341	625.5	383	737.1	413	847.9	448	959.9	480	1071.5	504
71.6	95	181	164	290.6	230	403.8	288	516.1	336	625.6	383	737.2	413	848	446	960	476	1071.6	505
71.7	92	181.1	162	290.7	228	403.9	285	516.2	341	625.7	378	737.3	419	848.1	448	960.1	476	1071.7	501
71.8	93	181.2	169	290.8	228	404	290	516.3	340	625.8	382	737.4	420	848.2	451	960.2	477	1071.8	503
71.9	88	181.3	163	290.9	230	404.1	292	516.4	340	625.9	379	737.5	419	848.3	451	960.3	479	1071.9	503
72	92	181.4	168	291	228	404.2	293	516.5	336	626	381	737.6	414	848.4	446	960.4	480	1072	504
72.1	92	181.5	169	291.1	234	404.3	293	516.6	341	626.1	384	737.7	421	848.5	452	960.5	474	1072.1	499
72.2	89	181.6	163	291.2	233	404.4	287	516.7	341	626.2	378	737.8	413	848.6	452	960.6	480	1072.2	503
72.3	93	181.7	165	291.3	233	404.5	291	516.8	340	626.3	380	737.9	421	848.7	453	960.7	476	1072.3	497
72.4	94	181.8	167	291.4	232	404.6	290	516.9	336	626.4	384	738	421	848.8	449	960.8	474	1072.4	505
72.5	90	181.9	165	291.5	228	404.7	291	517	337	626.5	379	738.1	419	848.9	452	960.9	476	1072.5	499
72.6	93	182	163	291.6	234	404.8	289	517.1	336	626.6	379	738.2	418	849	452	961	480	1072.6	499
72.7	91	182.1	164	291.7	227	404.9	290	517.2	338	626.7	377	738.3	419	849.1	451	961.1	481	1072.7	500
72.8	92	182.2	164	291.8	230	405	293	517.3	336	626.8	385	738.4	413	849.2	446	961.2	478	1072.8	500
72.9	94	182.3	171	291.9	234	405.1	289	517.4	341	626.9	384	738.5	418	849.3	447	961.3	480	1072.9	504
73	95	182.4	162	292	229	405.2	291	517.5	338	627	383	738.6	420	849.4	450	961.4	479	1073	500
73.1	93	182.5	166	292.1	228	405.3	292	517.6	342	627.1	378	738.7	414	849.5	452	961.5	473	1073.1	501
73.2	88	182.6	169	292.2	233	405.4	286	517.7	337	627.2	383	738.8	414	849.6	454	961.6	476	1073.2	505
73.3	89	182.7	169	292.3	227	405.5	287	517.8	341	627.3	381	738.9	421	849.7	446	961.7	475	1073.3	500
73.4	91	182.8	163	292.4	234	405.6	292	517.9	338	627.4	377	739	417	849.8	452	961.8	474	1073.4	504
73.5	88	182.9	164	292.5	228	405.7	292	518	339	627.5	377	739.1	420	849.9	451	961.9	476	1073.5	505
73.6	94	183	167	292.6	234	405.8	290	518.1	342	627.6	380	739.2	418	850	453	962	480	1073.6	503
73.7	91	183.1	165	292.7	230	405.9	288	518.2	342	627.7	384	739.3	418	850.1	452	962.1	475	1073.7	502
73.8	90	183.2	163	292.8	231	406	286	518.3	336	627.8	384	739.4	419	850.2	446	962.2	478	1073.8	501
73.9	96	183.3	163	292.9	227	406.1	292	518.4	336	627.9	384	739.5	416	850.3	450	962.3	473	1073.9	506
74	89	183.4	169	293	234	406.2	286	518.5	342	628	378	739.6	420	850.4	452	962.4	475	1074	503
74.1	95	183.5	164	293.1	227	406.3	292	518.6	341	628.1	383	739.7	420	850.5	452	962.5	479	1074.1	505
74.2	91	183.6	168	293.2	230	406.4	288	518.7	337	628.2	378	739.8	420	850.6	450	962.6	479	1074.2	501
74.3	96	183.7	164	293.3	231	406.5	286	518.8	339	628.3	384	739.9	417	850.7	452	962.7	477	1074.3	505
74.4	88	183.8	169	293.4	231	406.6	288	518.9	335	628.4	384	740	416	850.8	447	962.8	478	1074.4	503
74.5	88	183.9	165	293.5	227	406.7	288	519	342	628.5	382	740.1	414	850.9	447	962.9	477	1074.5	502
74.6	95	184	165	293.6	230	406.8	290	519.1	340	628.6	377	740.2	417	851	446	963	480	1074.6	504
74.7	95	184.1	171	293.7	231	406.9	293	519.2	335	628.7	384	740.3	418	851.1	450	963.1	474	1074.7	502
74.8	89	184.2	168	293.8	233	407	288	519.3	341	628.8	378	740.4	414	851.2	450	963.2	480	1074.8	503
74.9	95	184.3	170	293.9	227	407.1	294	519.4	336	628.9	377	740.5	420	851.3	448	963.3	476	1074.9	505
75	96	184.4	169	294	234	407.2	287	519.5	336	629	383	740.6	413	851.4	450	963.4	474	1075	499
75.1	93	184.5	167	294.1	234	407.3	292	519.6	337	629.1	384	740.7	416	851.5	450	963.5	480	1075.1	499
75.2	89	184.6	168	294.2	228	407.4	290	519.7	342	629.2	384	740.8	414	851.6	450	963.6	481	1075.2	505
75.3	93	184.7	169	294.3	234	407.5	293	519.8	340	629.3	380	740.9	420	851.7	447	963.7	476	1075.3	501
75.4	96	184.8	171	294.4	234	407.6	286	519.9	338	629.4	383	741	421	851.8	451	963.8	474	1075.4	503
75.5	89	184.9	168	294.5	228	407.7	292	520	343	629.5	378	741.1	420	851.9	447	963.9	480	1075.5	504
75.6	95	185	167	294.6	235	407.8	292	520.1	336	629.6	382	741.2	419	852	453	964	481	1075.6	504
75.7	89	185.1	166	294.7	234	407.9	290	520.2	341	629.7	378	741.3	417	852.1	447	964.1	480	1075.7	506
75.8	96	185.2	171	294.8	229	408	291	520.3	342	629.8	379	741.4	421	852.2	453	964.2	476	1075.8	500
75.9	89	185.3	166	294.9	234	408.1	288	520.4	342	629.9	377	741.5	414	852.3	452	964.3	479	1075.9	503
76	89	185.4	165	295	230	408.2	287	520.5	340	630	378	741.6	420	852.4	449	964.4	474	1076	500
76.1	95	185.5	167	295.1	232	408.3	287	520.6	341	630.1	383	741.7	417	852.5	446	964.5	475	1076.1	505
76.2	95	185.6	171	295.2	232	408.4	292	520.7	339	630.2	378	741.8	419	852.6	448	964.6	475	1076.2	500
76.3	94	185.7	169	295.3	233	408.5	291	520.8	337	630.3	379	741.9	415	852.7	450	964.7	473	1076.3	505
76.4	95	185.8	169	295.4	235	408.6	287	520.9	338	630.4	385	742	418	852.8	453	964.8	475	1076.4	501
76.5	93	185.9	167	295.5	229	408.7	287	521	337	630.5	382	742.1	415	852.9	446	964.9	474	1076.5	505
76.6	92	186	167	295.6	232	408.8	293	521.1	339	630.6	381	742.2	418	853	449	965	479	1076.6	505
76.7	94	186.1	171	295.7	231	408.9	294	521.2	342	630.7	383	742.3	414	853.1	450	965.1	477	1076.7	505
76.8	93	186.2	163	295.8	230	409	294	521.3	336	630.8	382	742.4	414	853.2	453	965.2	480	1076.8	500
76.9	90	186.3	169	295.9	232	409.1	286	521.4	340	630.9	384	742.5	421	853.3	448	965.3	475	1076.9	500
77	91	186.4	170	296	234	409.2	290	521.5	338	631	379	742.6	414	853.4	449	965.4	474	1077	498
77.1	91	186.5	165	296.1	234	409.3	294	521.6	341	631.1	380	742.7	421	853.5	449	965.5	480	1077.1	501
77.2	96	186.6	167	296.2	229	409.4	287	521.7	339	631.2	381	742.8	421	853.6	448	965.6	473	1077.2	501
77.3	95	186.7	165	296.3	232	409.5	291	521.8	337	631.3	378	742.9	417	853.7	451	965.7	474	1077.3	502
77.4	95	186.8	171	296.4	234	409.6	293	521.9	337	631.4	381	743	420	853.8	453	965.8	481	1077.4	498
77.5	95	186.9	169	296.5	231	409.7	290	522	337	631.5	380	743.1	419	853.9	446	965.9	475	1077.5	505
77.6	96	187	169	296.6	233	409.8	294	522.1	342	631.6	384	743.2	420	854	447	966	478	1077.6	500
77.7	91	187.1	172	296.7	232	409.9	289	522.2	343	631.7	381	743.3	415	854.1	449	966.1	473	1077.7	499
77.8	96	187.2	171	296.8	230	410	293	522.3	341	631.8	380	743.4	422	854.2	450	966.2	481	1077.8	504
77.9	90	187.3	171	296.9	229	410.1	294	522.4	340	631.9	385	743.5	421	854.3	453	966.3	482	1077.9	502
78	90	187.4	169	297	234	410.2	293	522.5	337	632	379	743.6	422	854.4	446	966.4	478	1078	504
78.1	96	187.5	167	297.1	231	410.3	291	522.6	336	632.1	385	743.7	420	854.5	453	966.5	480	1078.1	498
78.2	97	187.6	172	297.2	235	410.4	292	522.7	338	632.2	379	743.8	415	854.6	453	966.6	480	1078.2	501
78.3	94	187.7	165	297.3	234	410.5	293	522.8	336	632.3	379	743.9	419	854.7	453	966.7	478	1078.3	504
78.4	97	187.8	167	297.4	231	410.6	291	522.9	341	632.4	378	744	418	854.8	448	966.8	481	1078.4	502
78.5	97	187.9	167	297.5	235	410.7	288	523	336	632.5	384	744.1	421	854.9	453	966.9	479	1078.5	505
78.6	93	188	171	297.6	228	410.8	286	523.1	337	632.6	380	744.2	415	855	452	967	481	1078.6	504
78.7	97	188.1	166	297.7	233	410.9	293	523.2	338	632.7	382	744.3	417	855.1	453	967.1	474	1078.7	505
78.8	95	188.2	166	297.8	235	411	286	523.3	339	632.8	378	744.4	420	855.2	446	967.2	474	1078.8	499
78.9	91	188.3	170	297.9	234	411.1	293	523.4	340	632.9	383	744.5	415	855.3	454	967.3	476	1078.9	505
79	89	188.4	171	298	234	411.2	289	523.5	337	633	385	744.6	421	855.4	451	967.4	481	1079	504
79.1	97	188.5	166	298.1	230	411.3	290	523.6	335	633.1	382	744.7	415	855.5	453	967.5	479	1079.1	500
79.2	96	188.6	171	298.2	231	411.4	292	523.7	341	633.2	378	744.8	420	855.6	452	967.6	479	1079.2	503
79.3	94	188.7	172	298.3	232	411.5	293	523.8	338	633.3	378	744.9	423	855.7	447	967.7	481	1079.3	506
79.4	95	188.8	166	298.4	232	411.6	288	523.9	343	633.4	380	745	414	855.8	448	967.8	475	1079.4	503
79.5	92	188.9	166	298.5	232	411.7	294	524	336	633.5	383	745.1	415	855.9	450	967.9	475	1079.5	506
79.6	94	189	164	298.6	235	411.8	287	524.1	339	633.6	384	745.2	417	856	452	968	475	1079.6	503
79.7	93	189.1	172	298.7	236	411.9	288	524.2	338	633.7	379	745.3	416	856.1	450	968.1	478	1079.7	506
79.8	96	189.2	171	298.8	234	412	287	524.3	342	633.8	378	745.4	422	856.2	454	968.2	480	1079.8	506
79.9	90	189.3	172	298.9	232	412.1	294	524.4	340	633.9	384	745.5	415	856.3	452	968.3	478	1079.9	505
80	90	189.4	165	299	235	412.2	291	524.5	340	634	385	745.6	421	856.4	448	968.4	476	1080	500
80.1	96	189.5	164	299.1	236	412.3	287	524.6	343	634.1	377	745.7	421	856.5	448	968.5	474	1080.1	502
80.2	91	189.6	168	299.2	233	412.4	292	524.7	344	634.2	381	745.8	415	856.6	454	968.6	477	1080.2	499
80.3	92	189.7	167	299.3	232	412.5	292	524.8	339	634.3	380	745.9	414	856.7	451	968.7	481	1080.3	502
80.4	90	189.8	167	299.4	233	412.6	292	524.9	343	634.4	382	746	418	856.8	447	968.8	479	1080.4	504
80.5	97	189.9	166	299.5	232	412.7	291	525	341	634.5	379	746.1	418	856.9	449	968.9	474	1080.5	506
80.6	89	190	172	299.6	229	412.8	294	525.1	336	634.6	382	746.2	420	857	451	969	481	1080.6	500
80.7	90	190.1	166	299.7	232	412.9	290	525.2	336	634.7	378	746.3	421	857.1	454	969.1	479	1080.7	499
80.8	97	190.2	170	299.8	236	413	292	525.3	340	634.8	383	746.4	420	857.2	452	969.2	480	1080.8	505
80.9	97	190.3	165	299.9	230	413.1	289	525.4	343	634.9	385	746.5	417	857.3	454	969.3	476	1080.9	501
81	91	190.4	173	300	236	413.2	292	525.5	343	635	383	746.6	422	857.4	450	969.4	474	1081	501
81.1	93	190.5	171	300.1	234	413.3	294	525.6	343	635.1	381	746.7	420	857.5	450	969.5	482	1081.1	505
81.2	93	190.6	172	300.2	231	413.4	293	525.7	342	635.2	378	746.8	421	857.6	449	969.6	475	1081.2	505
81.3	97	190.7	172	300.3	232	413.5	288	525.8	340	635.3	379	746.9	418	857.7	452	969.7	480	1081.3	499
81.4	97	190.8	166	300.4	232	413.6	288	525.9	341	635.4	380	747	418	857.8	447	969.8	480	1081.4	499
81.5	90	190.9	168	300.5	231	413.7	290	526	343	635.5	381	747.1	416	857.9	448	969.9	475	1081.5	503
81.6	95	191	167	300.6	231	413.8	288	526.1	343	635.6	380	747.2	421	858	454	970	474	1081.6	505
81.7	92	191.1	170	300.7	231	413.9	294	526.2	337	635.7	384	747.3	416	858.1	453	970.1	481	1081.7	503
81.8	90	191.2	168	300.8	234	414	294	526.3	343	635.8	382	747.4	421	858.2	447	970.2	478	1081.8	504
81.9	91	191.3	171	300.9	234	414.1	293	526.4	341	635.9	379	747.5	416	858.3	447	970.3	475	1081.9	506
82	89	191.4	167	301	235	414.2	293	526.5	338	636	385	747.6	415	858.4	453	970.4	477	1082	500
82.1	93	191.5	172	301.1	228	414.3	294	526.6	343	636.1	385	747.7	417	858.5	453	970.5	476	1082.1	502
82.2	96	191.6	171	301.2	230	414.4	294	526.7	343	636.2	385	747.8	419	858.6	454	970.6	479	1082.2	502
82.3	94	191.7	173	301.3	232	414.5	290	526.8	336	636.3	385	747.9	418	858.7	450	970.7	481	1082.3	503
82.4	98	191.8	168	301.4	229	414.6	290	526.9	337	636.4	381	748	418	858.8	452	970.8	475	1082.4	502
82.5	92	191.9	166	301.5	232	414.7	287	527	338	636.5	384	748.1	415	858.9	450	970.9	475	1082.5	502
82.6	91	192	172	301.6	230	414.8	288	527.1	343	636.6	378	748.2	420	859	449	971	477	1082.6	505
82.7	97	192.1	169	301.7	236	414.9	289	527.2	343	636.7	379	748.3	417	859.1	447	971.1	479	1082.7	500
82.8	92	192.2	166	301.8	236	415	294	527.3	337	636.8	380	748.4	422	859.2	452	971.2	476	1082.8	506
82.9	93	192.3	166	301.9	236	415.1	294	527.4	337	636.9	381	748.5	421	859.3	454	971.3	481	1082.9	506
83	92	192.4	167	302	231	415.2	290	527.5	339	637	379	748.6	417	859.4	449	971.4	476	1083	505
83.1	96	192.5	168	302.1	233	415.3	291	527.6	336	637.1	381	748.7	421	859.5	452	971.5	482	1083.1	499
83.2	91	192.6	171	302.2	234	415.4	294	527.7	339	637.2	384	748.8	418	859.6	450	971.6	481	1083.2	500
83.3	98	192.7	169	302.3	235	415.5	288	527.8	342	637.3	384	748.9	416	859.7	446	971.7	479	1083.3	505
83.4	98	192.8	165	302.4	237	415.6	291	527.9	337	637.4	380	749	415	859.8	450	971.8	476	1083.4	503
83.5	98	192.9	171	302.5	236	415.7	293	528	341	637.5	386	749.1	418	859.9	453	971.9	475	1083.5	500
83.6	97	193	172	302.6	237	415.8	294	528.1	343	637.6	380	749.2	422	860	454	972	481	1083.6	504
83.7	98	193.1	171	302.7	235	415.9	288	528.2	342	637.7	379	749.3	417	860.1	452	972.1	480	1083.7	506
83.8	95	193.2	165	302.8	234	416	294	528.3	343	637.8	385	749.4	416	860.2	454	972.2	480	1083.8	506
83.9	98	193.3	167	302.9	235	416.1	287	528.4	341	637.9	384	749.5	422	860.3	453	972.3	480	1083.9	501
84	93	193.4	172	303	230	416.2	288	528.5	342	638	382	749.6	421	860.4	447	972.4	477	1084	501
84.1	97	193.5	171	303.1	236	416.3	290	528.6	341	638.1	378	749.7	417	860.5	454	972.5	480	1084.1	505
84.2	97	193.6	166	303.2	233	416.4	288	528.7	338	638.2	381	749.8	420	860.6	454	972.6	481	1084.2	501
84.3	97	193.7	167	303.3	237	416.5	294	528.8	339	638.3	385	749.9	416	860.7	454	972.7	478	1084.3	500
84.4	99	193.8	170	303.4	236	416.6	293	528.9	336	638.4	383	750	422	860.8	453	972.8	481	1084.4	503
84.5	93	193.9	173	303.5	235	416.7	289	529	340	638.5	385	750.1	421	860.9	453	972.9	475	1084.5	500
84.6	93	194	172	303.6	231	416.8	294	529.1	344	638.6	384	750.2	416	861	448	973	475	1084.6	500
84.7	95	194.1	172	303.7	230	416.9	287	529.2	343	638.7	385	750.3	419	861.1	451	973.1	474	1084.7	503
84.8	96	194.2	169	303.8	233	417	291	529.3	336	638.8	381	750.4	419	861.2	451	973.2	474	1084.8	503
84.9	97	194.3	166	303.9	236	417.1	295	529.4	337	638.9	386	750.5	420	861.3	452	973.3	477	1084.9	499
85	90	194.4	172	304	235	417.2	289	529.5	337	639	385	750.6	420	861.4	453	973.4	480	1085	501
85.1	97	194.5	170	304.1	236	417.3	290	529.6	344	639.1	385	750.7	422	861.5	452	973.5	476	1085.1	502
85.2	99	194.6	172	304.2	230	417.4	288	529.7	344	639.2	384	750.8	419	861.6	452	973.6	480	1085.2	499
85.3	98	194.7	169	304.3	235	417.5	290	529.8	338	639.3	385	750.9	415	861.7	455	973.7	478	1085.3	502
85.4	97	194.8	169	304.4	229	417.6	295	529.9	337	639.4	386	751	421	861.8	453	973.8	477	1085.4	502
85.5	94	194.9	172	304.5	235	417.7	295	530	340	639.5	383	751.1	421	861.9	450	973.9	476	1085.5	504
85.6	98	195	167	304.6	232	417.8	293	530.1	343	639.6	382	751.2	420	862	449	974	482	1085.6	500
85.7	97	195.1	173	304.7	238	417.9	292	530.2	342	639.7	383	751.3	414	862.1	452	974.1	476	1085.7	500
85.8	98	195.2	173	304.8	232	418	294	530.3	340	639.8	385	751.4	421	862.2	453	974.2	474	1085.8	506
85.9	95	195.3	172	304.9	236	418.1	292	530.4	346	639.9	385	751.5	421	862.3	454	974.3	477	1085.9	503
86	96	195.4	165	305	234	418.2	294	530.5	341	640	385	751.6	416	862.4	452	974.4	476	1086	502
86.1	92	195.5	169	305.1	229	418.3	288	530.6	338	640.1	386	751.7	422	862.5	450	974.5	475	1086.1	506
86.2	94	195.6	166	305.2	233	418.4	294	530.7	340	640.2	380	751.8	421	862.6	455	974.6	480	1086.2	506
86.3	92	195.7	168	305.3	236	418.5	294	530.8	342	640.3	381	751.9	421	862.7	449	974.7	482	1086.3	500
86.4	95	195.8	166	305.4	231	418.6	290	530.9	343	640.4	383	752	416	862.8	454	974.8	480	1086.4	500
86.5	99	195.9	173	305.5	237	418.7	295	531	344	640.5	381	752.1	417	862.9	453	974.9	481	1086.5	504
86.6	92	196	171	305.6	237	418.8	293	531.1	342	640.6	381	752.2	417	863	447	975	482	1086.6	506
86.7	94	196.1	173	305.7	236	418.9	294	531.2	343	640.7	384	752.3	416	863.1	451	975.1	481	1086.7	505
86.8	99	196.2	174	305.8	236	419	295	531.3	343	640.8	385	752.4	416	863.2	453	975.2	482	1086.8	502
86.9	99	196.3	167	305.9	231	419.1	294	531.4	341	640.9	379	752.5	420	863.3	448	975.3	478	1086.9	505
87	97	196.4	170	306	237	419.2	295	531.5	338	641	384	752.6	422	863.4	448	975.4	480	1087	506
87.1	98	196.5	168	306.1	233	419.3	289	531.6	344	641.1	383	752.7	421	863.5	454	975.5	480	1087.1	500
87.2	93	196.6	170	306.2	236	419.4	293	531.7	343	641.2	386	752.8	422	863.6	455	975.6	481	1087.2	500
87.3	98	196.7	169	306.3	234	419.5	290	531.8	337	641.3	383	752.9	420	863.7	452	975.7	476	1087.3	506
87.4	94	196.8	172	306.4	236	419.6	288	531.9	340	641.4	386	753	416	863.8	451	975.8	479	1087.4	500
87.5	92	196.9	173	306.5	237	419.7	289	532	343	641.5	380	753.1	419	863.9	448	975.9	476	1087.5	504
87.6	93	197	169	306.6	230	419.8	288	532.1	340	641.6	382	753.2	415	864	450	976	476	1087.6	505
87.7	93	197.1	166	306.7	231	419.9	295	532.2	345	641.7	378	753.3	422	864.1	448	976.1	480	1087.7	506
87.8	96	197.2	173	306.8	233	420	289	532.3	337	641.8	385	753.4	417	864.2	455	976.2	481	1087.8	506
87.9	96	197.3	168	306.9	230	420.1	292	532.4	344	641.9	381	753.5	422	864.3	449	976.3	480	1087.9	502
88	93	197.4	170	307	233	420.2	294	532.5	337	642	379	753.6	423	864.4	448	976.4	479	1088	500
88.1	99	197.5	174	307.1	230	420.3	296	532.6	344	642.1	387	753.7	421	864.5	449	976.5	476	1088.1	500
88.2	99	197.6	166	307.2	235	420.4	294	532.7	345	642.2	383	753.8	419	864.6	450	976.6	479	1088.2	502
88.3	99	197.7	173	307.3	233	420.5	294	532.8	337	642.3	386	753.9	417	864.7	454	976.7	482	1088.3	500
88.4	94	197.8	167	307.4	229	420.6	294	532.9	343	642.4	383	754	423	864.8	453	976.8	481	1088.4	506
88.5	97	197.9	173	307.5	230	420.7	288	533	343	642.5	386	754.1	420	864.9	453	976.9	476	1088.5	507
88.6	98	198	166	307.6	233	420.8	288	533.1	342	642.6	385	754.2	419	865	454	977	478	1088.6	504
88.7	95	198.1	169	307.7	235	420.9	294	533.2	337	642.7	384	754.3	423	865.1	454	977.1	478	1088.7	502
88.8	92	198.2	167	307.8	235	421	295	533.3	337	642.8	382	754.4	417	865.2	454	977.2	482	1088.8	506
88.9	94	198.3	169	307.9	236	421.1	294	533.4	343	642.9	384	754.5	416	865.3	448	977.3	477	1088.9	507
89	93	198.4	172	308	230	421.2	290	533.5	342	643	386	754.6	416	865.4	450	977.4	482	1089	503
89.1	98	198.5	167	308.1	238	421.3	296	533.6	343	643.1	386	754.7	417	865.5	449	977.5	475	1089.1	506
89.2	99	198.6	167	308.2	233	421.4	292	533.7	344	643.2	386	754.8	419	865.6	454	977.6	480	1089.2	500
89.3	95	198.7	170	308.3	233	421.5	291	533.8	337	643.3	383	754.9	418	865.7	452	977.7	481	1089.3	500
89.4	93	198.8	170	308.4	233	421.6	289	533.9	344	643.4	386	755	421	865.8	451	977.8	480	1089.4	506
89.5	93	198.9	168	308.5	232	421.7	295	534	344	643.5	378	755.1	421	865.9	453	977.9	478	1089.5	500
89.6	99	199	172	308.6	232	421.8	293	534.1	340	643.6	380	755.2	417	866	450	978	480	1089.6	504
89.7	97	199.1	174	308.7	238	421.9	289	534.2	340	643.7	386	755.3	423	866.1	455	978.1	478	1089.7	499
89.8	100	199.2	172	308.8	236	422	294	534.3	345	643.8	384	755.4	418	866.2	448	978.2	481	1089.8	500
89.9	98	199.3	168	308.9	234	422.1	290	534.4	339	643.9	380	755.5	422	866.3	455	978.3	475	1089.9	507
90	100	199.4	167	309	234	422.2	291	534.5	338	644	385	755.6	422	866.4	454	978.4	478	1090	501
90.1	99	199.5	173	309.1	237	422.3	292	534.6	342	644.1	386	755.7	420	866.5	455	978.5	476	1090.1	500
90.2	98	199.6	166	309.2	232	422.4	292	534.7	345	644.2	380	755.8	422	866.6	447	978.6	478	1090.2	504
90.3	94	199.7	168	309.3	231	422.5	292	534.8	341	644.3	386	755.9	422	866.7	452	978.7	482	1090.3	501
90.4	93	199.8	173	309.4	231	422.6	294	534.9	342	644.4	379	756	422	866.8	447	978.8	480	1090.4	500
90.5	97	199.9	168	309.5	233	422.7	295	535	338	644.5	379	756.1	422	866.9	448	978.9	475	1090.5	502
90.6	97	200	167	309.6	237	422.8	295	535.1	342	644.6	384	756.2	423	867	454	979	479	1090.6	499
90.7	95	200.1	169	309.7	234	422.9	292	535.2	338	644.7	379	756.3	420	867.1	451	979.1	481	1090.7	504
90.8	100	200.2	167	309.8	232	423	295	535.3	340	644.8	380	756.4	420	867.2	454	979.2	479	1090.8	503
90.9	100	200.3	173	309.9	238	423.1	294	535.4	339	644.9	386	756.5	418	867.3	453	979.3	483	1090.9	505
91	99	200.4	169	310	236	423.2	290	535.5	343	645	386	756.6	421	867.4	448	979.4	479	1091	505
91.1	97	200.5	168	310.1	235	423.3	295	535.6	339	645.1	381	756.7	415	867.5	450	979.5	475	1091.1	507
91.2	100	200.6	169	310.2	238	423.4	290	535.7	343	645.2	382	756.8	422	867.6	449	979.6	477	1091.2	500
91.3	94	200.7	172	310.3	237	423.5	295	535.8	341	645.3	384	756.9	416	867.7	448	979.7	481	1091.3	506
91.4	98	200.8	171	310.4	237	423.6	291	535.9	337	645.4	385	757	423	867.8	453	979.8	477	1091.4	505
91.5	99	200.9	167	310.5	237	423.7	295	536	345	645.5	384	757.1	422	867.9	451	979.9	482	1091.5	506
91.6	101	201	171	310.6	232	423.8	293	536.1	344	645.6	383	757.2	421	868	454	980	480	1091.6	504
91.7	100	201.1	172	310.7	233	423.9	294	536.2	339	645.7	382	757.3	419	868.1	450	980.1	479	1091.7	504
91.8	101	201.2	173	310.8	236	424	289	536.3	343	645.8	380	757.4	422	868.2	449	980.2	483	1091.8	504
91.9	99	201.3	174	310.9	236	424.1	291	536.4	339	645.9	388	757.5	415	868.3	448	980.3	477	1091.9	502
92	101	201.4	174	311	232	424.2	295	536.5	345	646	384	757.6	416	868.4	452	980.4	475	1092	506
92.1	97	201.5	174	311.1	238	424.3	295	536.6	344	646.1	387	757.7	423	868.5	455	980.5	481	1092.1	505
92.2	101	201.6	172	311.2	231	424.4	296	536.7	341	646.2	380	757.8	423	868.6	453	980.6	481	1092.2	508
92.3	99	201.7	169	311.3	232	424.5	293	536.8	338	646.3	384	757.9	419	868.7	455	980.7	481	1092.3	505
92.4	96	201.8	169	311.4	233	424.6	295	536.9	342	646.4	384	758	423	868.8	454	980.8	476	1092.4	504
92.5	93	201.9	171	311.5	232	424.7	291	537	344	646.5	387	758.1	423	868.9	450	980.9	479	1092.5	507
92.6	95	202	171	311.6	233	424.8	294	537.1	341	646.6	379	758.2	420	869	456	981	481	1092.6	503
92.7	97	202.1	170	311.7	232	424.9	295	537.2	338	646.7	380	758.3	422	869.1	455	981.1	479	1092.7	500
92.8	97	202.2	168	311.8	238	425	295	537.3	338	646.8	381	758.4	418	869.2	451	981.2	483	1092.8	504
92.9	100	202.3	173	311.9	236	425.1	291	537.4	344	646.9	386	758.5	423	869.3	454	981.3	482	1092.9	503
93	98	202.4	173	312	230	425.2	295	537.5	341	647	380	758.6	420	869.4	454	981.4	476	1093	504
93.1	98	202.5	171	312.1	237	425.3	291	537.6	344	647.1	380	758.7	419	869.5	449	981.5	482	1093.1	502
93.2	97	202.6	169	312.2	231	425.4	296	537.7	345	647.2	385	758.8	422	869.6	447	981.6	474	1093.2	501
93.3	99	202.7	172	312.3	235	425.5	297	537.8	343	647.3	385	758.9	420	869.7	448	981.7	481	1093.3	505
93.4	99	202.8	170	312.4	237	425.6	291	537.9	339	647.4	380	759	417	869.8	448	981.8	482	1093.4	504
93.5	94	202.9	167	312.5	238	425.7	296	538	341	647.5	380	759.1	416	869.9	455	981.9	482	1093.5	507
93.6	101	203	171	312.6	233	425.8	290	538.1	339	647.6	384	759.2	423	870	455	982	480	1093.6	500
93.7	93	203.1	172	312.7	234	425.9	292	538.2	344	647.7	381	759.3	420	870.1	451	982.1	479	1093.7	504
93.8	98	203.2	170	312.8	238	426	292	538.3	337	647.8	383	759.4	423	870.2	452	982.2	482	1093.8	503
93.9	100	203.3	167	312.9	234	426.1	295	538.4	339	647.9	380	759.5	416	870.3	455	982.3	476	1093.9	503
94	98	203.4	168	313	237	426.2	296	538.5	339	648	379	759.6	417	870.4	453	982.4	482	1094	503
94.1	99	203.5	174	313.1	236	426.3	294	538.6	345	648.1	385	759.7	418	870.5	448	982.5	480	1094.1	501
94.2	98	203.6	168	313.2	232	426.4	290	538.7	339	648.2	386	759.8	423	870.6	449	982.6	476	1094.2	503
94.3	101	203.7	169	313.3	237	426.5	293	538.8	343	648.3	385	759.9	418	870.7	454	982.7	476	1094.3	500
94.4	94	203.8	169	313.4	238	426.6	292	538.9	340	648.4	381	760	416	870.8	455	982.8	483	1094.4	505
94.5	94	203.9	168	313.5	231	426.7	291	539	338	648.5	384	760.1	423	870.9	454	982.9	483	1094.5	500
94.6	98	204	174	313.6	237	426.8	296	539.1	343	648.6	387	760.2	422	871	454	983	481	1094.6	503
94.7	100	204.1	173	313.7	234	426.9	296	539.2	343	648.7	380	760.3	418	871.1	450	983.1	475	1094.7	500
94.8	99	204.2	175	313.8	234	427	296	539.3	338	648.8	387	760.4	422	871.2	450	983.2	478	1094.8	504
94.9	101	204.3	168	313.9	231	427.1	291	539.4	342	648.9	387	760.5	416	871.3	456	983.3	478	1094.9	502
95	101	204.4	168	314	238	427.2	290	539.5	342	649	380	760.6	418	871.4	455	983.4	481	1095	501
95.1	100	204.5	169	314.1	238	427.3	291	539.6	341	649.1	380	760.7	423	871.5	454	983.5	477	1095.1	500
95.2	98	204.6	169	314.2	231	427.4	291	539.7	338	649.2	382	760.8	418	871.6	448	983.6	483	1095.2	501
95.3	100	204.7	175	314.3	238	427.5	296	539.8	342	649.3	382	760.9	420	871.7	455	983.7	481	1095.3	501
95.4	100	204.8	174	314.4	233	427.6	295	539.9	343	649.4	380	761	420	871.8	451	983.8	479	1095.4	504
95.5	96	204.9	174	314.5	231	427.7	295	540	340	649.5	380	761.1	417	871.9	452	983.9	482	1095.5	506
95.6	100	205	174	314.6	234	427.8	296	540.1	343	649.6	379	761.2	421	872	453	984	478	1095.6	506
95.7	100	205.1	175	314.7	231	427.9	296	540.2	345	649.7	381	761.3	423	872.1	451	984.1	477	1095.7	503
95.8	99	205.2	177	314.8	232	428	295	540.3	341	649.8	380	761.4	417	872.2	447	984.2	476	1095.8	505
95.9	95	205.3	176	314.9	234	428.1	291	540.4	345	649.9	382	761.5	421	872.3	451	984.3	478	1095.9	505
96	96	205.4	174	315	232	428.2	291	540.5	346	650	384	761.6	420	872.4	447	984.4	480	1096	506
96.1	101	205.5	175	315.1	239	428.3	289	540.6	343	650.1	387	761.7	417	872.5	450	984.5	482	1096.1	501
96.2	101	205.6	174	315.2	238	428.4	290	540.7	340	650.2	380	761.8	421	872.6	455	984.6	474	1096.2	502
96.3	101	205.7	175	315.3	232	428.5	294	540.8	344	650.3	386	761.9	423	872.7	450	984.7	483	1096.3	502
96.4	96	205.8	169	315.4	238	428.6	290	540.9	340	650.4	387	762	421	872.8	455	984.8	474	1096.4	500
96.5	101	205.9	169	315.5	237	428.7	291	541	346	650.5	385	762.1	416	872.9	451	984.9	482	1096.5	501
96.6	99	206	173	315.6	232	428.8	296	541.1	343	650.6	379	762.2	417	873	450	985	483	1096.6	500
96.7	96	206.1	175	315.7	234	428.9	290	541.2	343	650.7	385	762.3	419	873.1	451	985.1	482	1096.7	503
96.8	100	206.2	174	315.8	238	429	292	541.3	344	650.8	379	762.4	418	873.2	451	985.2	482	1096.8	507
96.9	101	206.3	170	315.9	237	429.1	296	541.4	345	650.9	378	762.5	421	873.3	454	985.3	483	1096.9	500
97	101	206.4	169	316	238	429.2	292	541.5	346	651	384	762.6	417	873.4	448	985.4	482	1097	502
97.1	95	206.5	169	316.1	239	429.3	293	541.6	344	651.1	387	762.7	422	873.5	451	985.5	478	1097.1	506
97.2	100	206.6	168	316.2	237	429.4	292	541.7	345	651.2	380	762.8	421	873.6	455	985.6	478	1097.2	503
97.3	102	206.7	170	316.3	235	429.5	291	541.8	341	651.3	383	762.9	416	873.7	452	985.7	475	1097.3	501
97.4	99	206.8	173	316.4	239	429.6	296	541.9	346	651.4	384	763	419	873.8	451	985.8	475	1097.4	502
97.5	101	206.9	169	316.5	238	429.7	295	542	346	651.5	380	763.1	423	873.9	453	985.9	482	1097.5	507
97.6	99	207	172	316.6	237	429.8	296	542.1	339	651.6	383	763.2	419	874	454	986	482	1097.6	499
97.7	101	207.1	172	316.7	237	429.9	291	542.2	341	651.7	386	763.3	424	874.1	455	986.1	479	1097.7	505
97.8	101	207.2	174	316.8	233	430	294	542.3	341	651.8	382	763.4	417	874.2	451	986.2	476	1097.8	507
97.9	94	207.3	169	316.9	237	430.1	297	542.4	342	651.9	387	763.5	423	874.3	451	986.3	478	1097.9	500
98	101	207.4	169	317	236	430.2	293	542.5	339	652	386	763.6	418	874.4	450	986.4	479	1098	506
98.1	95	207.5	171	317.1	237	430.3	289	542.6	346	652.1	385	763.7	420	874.5	455	986.5	478	1098.1	504
98.2	95	207.6	173	317.2	236	430.4	294	542.7	343	652.2	382	763.8	420	874.6	448	986.6	478	1098.2	501
98.3	101	207.7	174	317.3	232	430.5	290	542.8	345	652.3	380	763.9	422	874.7	454	986.7	481	1098.3	502
98.4	100	207.8	175	317.4	231	430.6	297	542.9	345	652.4	384	764	418	874.8	452	986.8	476	1098.4	500
98.5	104	207.9	170	317.5	232	430.7	297	543	340	652.5	381	764.1	419	874.9	451	986.9	483	1098.5	502
98.6	101	208	172	317.6	237	430.8	296	543.1	345	652.6	387	764.2	421	875	448	987	483	1098.6	503
98.7	101	208.1	170	317.7	236	430.9	295	543.2	339	652.7	387	764.3	423	875.1	448	987.1	476	1098.7	503
98.8	101	208.2	176	317.8	231	431	290	543.3	345	652.8	381	764.4	418	875.2	456	987.2	482	1098.8	507
98.9	96	208.3	175	317.9	237	431.1	297	543.4	345	652.9	385	764.5	419	875.3	453	987.3	476	1098.9	501
99	96	208.4	173	318	233	431.2	294	543.5	339	653	384	764.6	416	875.4	449	987.4	479	1099	501
99.1	96	208.5	176	318.1	240	431.3	293	543.6	345	653.1	387	764.7	416	875.5	448	987.5	479	1099.1	504
99.2	95	208.6	170	318.2	235	431.4	293	543.7	342	653.2	385	764.8	416	875.6	448	987.6	478	1099.2	504
99.3	102	208.7	175	318.3	238	431.5	292	543.8	345	653.3	380	764.9	422	875.7	456	987.7	480	1099.3	505
99.4	96	208.8	169	318.4	239	431.6	296	543.9	346	653.4	386	765	419	875.8	453	987.8	477	1099.4	502
99.5	96	208.9	176	318.5	233	431.7	295	544	341	653.5	386	765.1	420	875.9	455	987.9	482	1099.5	501
99.6	101	209	173	318.6	237	431.8	290	544.1	345	653.6	382	765.2	423	876	452	988	483	1099.6	503
99.7	98	209.1	175	318.7	237	431.9	297	544.2	341	653.7	387	765.3	418	876.1	453	988.1	483	1099.7	503
99.8	99	209.2	169	318.8	237	432	295	544.3	339	653.8	386	765.4	422	876.2	455	988.2	479	1099.8	504
99.9	96	209.3	175	318.9	233	432.1	296	544.4	339	653.9	380	765.5	420	876.3	454	988.3	476	1099.9	501
100	95	209.4	172	319	232	432.2	294	544.5	339	654	381	765.6	417	876.4	455	988.4	478	1100	506
100.1	95	209.5	175	319.1	233	432.3	291	544.6	346	654.1	381	765.7	423	876.5	455	988.5	476	1100.1	500
100.2	102	209.6	169	319.2	236	432.4	294	544.7	345	654.2	380	765.8	419	876.6	450	988.6	479	1100.2	504
100.3	96	209.7	175	319.3	233	432.5	292	544.8	346	654.3	382	765.9	422	876.7	448	988.7	482	1100.3	507
100.4	98	209.8	171	319.4	239	432.6	292	544.9	340	654.4	384	766	421	876.8	452	988.8	480	1100.4	503
100.5	100	209.9	175	319.5	238	432.7	290	545	341	654.5	385	766.1	419	876.9	456	988.9	477	1100.5	507
100.6	101	210	177	319.6	231	432.8	290	545.1	346	654.6	382	766.2	417	877	453	989	482	1100.6	507
100.7	95	210.1	172	319.7	235	432.9	291	545.2	340	654.7	385	766.3	424	877.1	448	989.1	482	1100.7	506
100.8	102	210.2	176	319.8	236	433	295	545.3	342	654.8	385	766.4	418	877.2	450	989.2	483	1100.8	501
100.9	102	210.3	174	319.9	240	433.1	297	545.4	343	654.9	381	766.5	417	877.3	449	989.3	483	1100.9	505
101	100	210.4	175	320	238	433.2	290	545.5	343	655	381	766.6	424	877.4	450	989.4	482	1101	500
101.1	103	210.5	169	320.1	236	433.3	295	545.6	341	655.1	385	766.7	423	877.5	448	989.5	478	1101.1	505
101.2	100	210.6	170	320.2	234	433.4	297	545.7	339	655.2	385	766.8	418	877.6	455	989.6	481	1101.2	501
101.3	102	210.7	175	320.3	235	433.5	292	545.8	340	655.3	388	766.9	424	877.7	452	989.7	481	1101.3	501
101.4	97	210.8	169	320.4	238	433.6	292	545.9	338	655.4	385	767	424	877.8	453	989.8	479	1101.4	501
101.5	99	210.9	169	320.5	237	433.7	298	546	339	655.5	386	767.1	420	877.9	454	989.9	483	1101.5	501
101.6	99	211	171	320.6	239	433.8	297	546.1	340	655.6	383	767.2	417	878	454	990	478	1101.6	501
101.7	103	211.1	175	320.7	239	433.9	293	546.2	344	655.7	383	767.3	423	878.1	455	990.1	482	1101.7	501
101.8	103	211.2	176	320.8	240	434	291	546.3	343	655.8	383	767.4	423	878.2	456	990.2	478	1101.8	506
101.9	102	211.3	176	320.9	235	434.1	296	546.4	346	655.9	382	767.5	422	878.3	455	990.3	476	1101.9	504
102	101	211.4	175	321	239	434.2	292	546.5	345	656	383	767.6	423	878.4	456	990.4	483	1102	502
102.1	99	211.5	172	321.1	237	434.3	290	546.6	344	656.1	383	767.7	421	878.5	450	990.5	477	1102.1	503
102.2	99	211.6	176	321.2	237	434.4	297	546.7	339	656.2	387	767.8	417	878.6	454	990.6	483	1102.2	504
102.3	103	211.7	175	321.3	236	434.5	295	546.8	339	656.3	381	767.9	418	878.7	448	990.7	482	1102.3	503
102.4	96	211.8	170	321.4	238	434.6	297	546.9	347	656.4	383	768	421	878.8	451	990.8	476	1102.4	506
102.5	100	211.9	174	321.5	235	434.7	295	547	341	656.5	385	768.1	417	878.9	453	990.9	479	1102.5	502
102.6	103	212	174	321.6	240	434.8	296	547.1	342	656.6	387	768.2	421	879	455	991	480	1102.6	507
102.7	103	212.1	172	321.7	235	434.9	296	547.2	343	656.7	387	768.3	419	879.1	455	991.1	483	1102.7	507
102.8	102	212.2	174	321.8	238	435	291	547.3	343	656.8	381	768.4	423	879.2	455	991.2	476	1102.8	504
102.9	97	212.3	176	321.9	240	435.1	297	547.4	346	656.9	387	768.5	416	879.3	449	991.3	476	1102.9	501
103	102	212.4	171	322	234	435.2	296	547.5	346	657	383	768.6	420	879.4	448	991.4	478	1103	501
103.1	98	212.5	176	322.1	232	435.3	297	547.6	345	657.1	388	768.7	424	879.5	452	991.5	480	1103.1	502
103.2	100	212.6	175	322.2	238	435.4	296	547.7	339	657.2	386	768.8	418	879.6	448	991.6	478	1103.2	505
103.3	96	212.7	170	322.3	235	435.5	290	547.8	347	657.3	383	768.9	418	879.7	450	991.7	479	1103.3	505
103.4	102	212.8	173	322.4	236	435.6	297	547.9	340	657.4	386	769	424	879.8	455	991.8	481	1103.4	500
103.5	101	212.9	173	322.5	239	435.7	298	548	341	657.5	380	769.1	420	879.9	451	991.9	476	1103.5	506
103.6	98	213	169	322.6	238	435.8	290	548.1	346	657.6	387	769.2	416	880	449	992	478	1103.6	501
103.7	101	213.1	174	322.7	233	435.9	297	548.2	340	657.7	385	769.3	420	880.1	456	992.1	479	1103.7	500
103.8	96	213.2	176	322.8	240	436	296	548.3	344	657.8	387	769.4	424	880.2	451	992.2	476	1103.8	505
103.9	98	213.3	174	322.9	239	436.1	295	548.4	346	657.9	387	769.5	421	880.3	455	992.3	476	1103.9	505
104	102	213.4	170	323	232	436.2	290	548.5	346	658	386	769.6	424	880.4	456	992.4	476	1104	507
104.1	101	213.5	177	323.1	238	436.3	296	548.6	346	658.1	385	769.7	424	880.5	456	992.5	480	1104.1	502
104.2	103	213.6	173	323.2	239	436.4	294	548.7	342	658.2	382	769.8	422	880.6	456	992.6	480	1104.2	508
104.3	102	213.7	170	323.3	236	436.5	298	548.8	346	658.3	387	769.9	422	880.7	448	992.7	483	1104.3	503
104.4	103	213.8	170	323.4	239	436.6	298	548.9	340	658.4	383	770	417	880.8	454	992.8	478	1104.4	503
104.5	99	213.9	175	323.5	233	436.7	292	549	345	658.5	382	770.1	421	880.9	450	992.9	478	1104.5	502
104.6	103	214	176	323.6	237	436.8	298	549.1	341	658.6	383	770.2	417	881	450	993	476	1104.6	508
104.7	97	214.1	170	323.7	240	436.9	297	549.2	346	658.7	387	770.3	422	881.1	455	993.1	478	1104.7	506
104.8	97	214.2	176	323.8	239	437	299	549.3	342	658.8	383	770.4	424	881.2	454	993.2	481	1104.8	507
104.9	103	214.3	176	323.9	234	437.1	297	549.4	343	658.9	382	770.5	417	881.3	450	993.3	482	1104.9	505
105	103	214.4	172	324	232	437.2	294	549.5	346	659	383	770.6	424	881.4	455	993.4	483	1105	505
105.1	97	214.5	170	324.1	240	437.3	297	549.6	342	659.1	386	770.7	417	881.5	449	993.5	481	1105.1	503
105.2	101	214.6	172	324.2	240	437.4	296	549.7	343	659.2	380	770.8	418	881.6	450	993.6	482	1105.2	507
105.3	104	214.7	176	324.3	240	437.5	298	549.8	341	659.3	388	770.9	424	881.7	450	993.7	478	1105.3	502
105.4	97	214.8	174	324.4	237	437.6	291	549.9	341	659.4	383	771	421	881.8	453	993.8	476	1105.4	502
105.5	104	214.9	173	324.5	238	437.7	297	550	344	659.5	385	771.1	419	881.9	449	993.9	483	1105.5	503
105.6	97	215	176	324.6	237	437.8	294	550.1	346	659.6	387	771.2	422	882	448	994	482	1105.6	507
105.7	100	215.1	176	324.7	239	437.9	296	550.2	346	659.7	388	771.3	424	882.1	453	994.1	483	1105.7	507
105.8	97	215.2	170	324.8	233	438	294	550.3	346	659.8	388	771.4	424	882.2	456	994.2	482	1105.8	501
105.9	103	215.3	172	324.9	234	438.1	295	550.4	341	659.9	382	771.5	418	882.3	449	994.3	481	1105.9	507
106	97	215.4	172	325	240	438.2	297	550.5	344	660	381	771.6	423	882.4	449	994.4	476	1106	503
106.1	100	215.5	172	325.1	240	438.3	295	550.6	342	660.1	385	771.7	422	882.5	453	994.5	479	1106.1	500
106.2	100	215.6	177	325.2	239	438.4	290	550.7	344	660.2	382	771.8	417	882.6	452	994.6	476	1106.2	503
106.3	102	215.7	175	325.3	240	438.5	297	550.8	345	660.3	388	771.9	422	882.7	455	994.7	481	1106.3	508
106.4	103	215.8	174	325.4	241	438.6	298	550.9	339	660.4	381	772	423	882.8	453	994.8	482	1106.4	505
106.5	100	215.9	170	325.5	237	438.7	298	551	347	660.5	382	772.1	420	882.9	451	994.9	480	1106.5	508
106.6	99	216	177	325.6	235	438.8	297	551.1	341	660.6	384	772.2	421	883	456	995	483	1106.6	500
106.7	98	216.1	170	325.7	235	438.9	298	551.2	344	660.7	385	772.3	421	883.1	452	995.1	475	1106.7	503
106.8	103	216.2	170	325.8	233	439	292	551.3	345	660.8	383	772.4	418	883.2	453	995.2	476	1106.8	501
106.9	97	216.3	177	325.9	240	439.1	292	551.4	339	660.9	383	772.5	423	883.3	454	995.3	476	1106.9	504
107	99	216.4	174	326	236	439.2	297	551.5	346	661	388	772.6	417	883.4	449	995.4	483	1107	502
107.1	98	216.5	171	326.1	237	439.3	298	551.6	340	661.1	382	772.7	420	883.5	454	995.5	482	1107.1	503
107.2	98	216.6	172	326.2	234	439.4	291	551.7	341	661.2	381	772.8	418	883.6	449	995.6	476	1107.2	501
107.3	99	216.7	176	326.3	240	439.5	292	551.8	346	661.3	387	772.9	419	883.7	456	995.7	476	1107.3	505
107.4	99	216.8	174	326.4	235	439.6	292	551.9	343	661.4	387	773	423	883.8	457	995.8	480	1107.4	502
107.5	102	216.9	175	326.5	237	439.7	291	552	341	661.5	388	773.1	421	883.9	451	995.9	480	1107.5	504
107.6	101	217	170	326.6	236	439.8	291	552.1	341	661.6	387	773.2	423	884	456	996	484	1107.6	502
107.7	103	217.1	172	326.7	240	439.9	290	552.2	340	661.7	383	773.3	423	884.1	449	996.1	480	1107.7	506
107.8	103	217.2	173	326.8	238	440	292	552.3	344	661.8	384	773.4	419	884.2	455	996.2	481	1107.8	501
107.9	103	217.3	177	326.9	241	440.1	295	552.4	346	661.9	382	773.5	420	884.3	456	996.3	477	1107.9	500
108	98	217.4	171	327	233	440.2	295	552.5	339	662	387	773.6	422	884.4	451	996.4	480	1108	506
108.1	102	217.5	177	327.1	240	440.3	296	552.6	346	662.1	384	773.7	417	884.5	454	996.5	477	1108.1	507
108.2	105	217.6	170	327.2	234	440.4	296	552.7	346	662.2	385	773.8	418	884.6	457	996.6	476	1108.2	501
108.3	99	217.7	177	327.3	236	440.5	295	552.8	338	662.3	388	773.9	424	884.7	454	996.7	480	1108.3	504
108.4	102	217.8	170	327.4	233	440.6	297	552.9	347	662.4	382	774	418	884.8	452	996.8	483	1108.4	505
108.5	104	217.9	175	327.5	240	440.7	298	553	347	662.5	382	774.1	420	884.9	456	996.9	478	1108.5	507
108.6	101	218	172	327.6	234	440.8	299	553.1	347	662.6	388	774.2	418	885	449	997	484	1108.6	507
108.7	101	218.1	169	327.7	240	440.9	293	553.2	343	662.7	386	774.3	423	885.1	456	997.1	476	1108.7	500
108.8	105	218.2	177	327.8	239	441	291	553.3	340	662.8	388	774.4	421	885.2	450	997.2	476	1108.8	507
108.9	105	218.3	174	327.9	235	441.1	292	553.4	346	662.9	382	774.5	419	885.3	451	997.3	476	1108.9	508
109	98	218.4	176	328	234	441.2	296	553.5	343	663	383	774.6	423	885.4	453	997.4	479	1109	505
109.1	104	218.5	171	328.1	235	441.3	295	553.6	346	663.1	387	774.7	421	885.5	456	997.5	481	1109.1	507
109.2	98	218.6	173	328.2	233	441.4	292	553.7	340	663.2	384	774.8	420	885.6	455	997.6	478	1109.2	505
109.3	101	218.7	175	328.3	239	441.5	293	553.8	346	663.3	386	774.9	420	885.7	453	997.7	478	1109.3	500
109.4	101	218.8	176	328.4	234	441.6	295	553.9	344	663.4	388	775	422	885.8	451	997.8	481	1109.4	502
		218.9	174	328.5	234	441.7	298	554	350	663.5	382	775.1	424	885.9	448	997.9	483	1109.5	505
		219	175	328.6	235	441.8	298			663.6	385	775.2	419	886	456	998	476	1109.6	502
				328.7	237	441.9	298			663.7	383	775.3	423	886.1	456	998.1	476	1109.7	506
				328.8	234	442	294			663.8	387	775.4	417	886.2	456	998.2	483	1109.8	500
				328.9	237	442.1	296			663.9	388	775.5	423	886.3	456	998.3	479	1109.9	502
				329	239	442.2	297			664	386	775.6	423	886.4	450	998.4	482	1110	504
				329.1	234	442.3	296			664.1	381	775.7	425	886.5	453	998.5	476	1110.1	503
				329.2	238	442.4	297			664.2	387	775.8	422	886.6	456	998.6	478	1110.2	507
				329.3	234	442.5	295			664.3	383	775.9	424	886.7	453	998.7	479	1110.3	501
				329.4	233	442.6	291			664.4	383	776	423	886.8	454	998.8	480	1110.4	503
				329.5	238	442.7	298			664.5	385	776.1	422	886.9	455	998.9	478	1110.5	502
				329.6	239	442.8	294			664.6	387	776.2	424	887	456	999	475	1110.6	504
				329.7	241	442.9	292			664.7	382	776.3	422	887.1	449	999.1	476	1110.7	502
				329.8	233	443	297			664.8	381	776.4	421	887.2	456	999.2	476	1110.8	508
				329.9	234	443.1	298			664.9	385			887.3	456	999.3	483	1110.9	503
				330	240	443.2	294			665	388			887.4	455	999.4	475	1111	502
				330.1	239	443.3	298			665.1	386			887.5	449	999.5	481	1111.1	508
				330.2	234	443.4	297			665.2	387			887.6	448	999.6	483	1111.2	503
				330.3	241	443.5	295			665.3	385			887.7	453	999.7	480	1111.3	503
				330.4	240	443.6	294			665.4	387			887.8	456	999.8	482	1111.4	502
				330.5	240	443.7	293			665.5	389			887.9	455	999.9	483	1111.5	506
				330.6	234	443.8	292			665.6	385			888	448	1000	478	1111.6	507
				330.7	235	443.9	295							888.1	457			1111.7	503
				330.8	240	444	298							888.2	450			1111.8	504
				330.9	239	444.1	295							888.3	457			1111.9	506
				331	235	444.2	298							888.4	456			1112	506
				331.1	238	444.3	293											1112.1	501
				331.2	235	444.4	291											1112.2	507
				331.3	240	444.5	301											1112.3	506
				331.4	238													1112.4	508
				331.5	236													1112.5	504
				331.6	240													1112.6	506
				331.7	234													1112.7	508
				331.8	240
				331.9	239
				332	237
				332.1	235
				332.2	235

## Sheet: Figure 5h
Time	Voltage	Voltage	Voltage	Voltage
s	mV	mV	mV	mV
	DOil	DwaterUp	DwaterDown	Dwater
0.05	0	0	0	0
0.1	100	100	100	100
0.15	200	200	200	200
0.2	297.87	294.54	288.134	291.939
0.25	380.828	370.618	355.819	364.023
0.3	447.471	430.388	408.067	420.112
0.35	501.313	478.143	449.376	464.655
0.4	545.506	517.068	482.846	500.839
0.45	582.405	549.369	510.563	530.825
0.5	613.676	576.635	533.907	556.099
0.55	660.609	619.725	572.902	597.168
0.6	702.651	657.858	606.891	633.256
0.65	739.763	691.012	635.851	664.335
0.7	771.913	719.159	659.756	690.384
0.75	799.083	742.27	678.603	711.381
0.8	821.24	760.546	693.386	727.809
0.85	839.148	775.322	705.4	741.121
0.9	853.989	787.573	715.424	752.187
0.95	866.516	797.925	723.937	761.566
1	877.256	806.825	731.279	769.633
1.05	886.582	814.555	737.696	776.658
1.1	894.762	821.328	743.354	782.836
1.15	901.992	827.33	748.396	788.322
1.2	908.436	832.674	752.919	793.222
1.25	914.203	837.462	756.988	797.626
1.3	919.4	841.79	760.676	801.607
1.35	924.09	845.708	764.037	805.223
1.4	928.348	849.274	767.107	808.52
1.45	932.226	852.526	769.93	811.538
1.5	935.779	855.503	772.532	814.309
1.55	939.042	858.239	774.94	816.862
1.6	942.046	860.754	777.181	819.225
1.65	944.819	863.073	779.276	821.416
1.7	947.377	865.22	781.221	823.45
1.75	949.747	867.21	783.046	825.346
1.8	951.945	869.057	784.756	827.113
1.85	953.987	870.773	786.37	828.766
1.9	955.883	872.368	787.891	830.313
1.95	957.653	873.851	789.32	831.761
2	959.3	875.242	790.663	833.119
2.05	960.835	876.544	791.934	834.397
2.1	962.266	877.762	793.136	835.597
2.15	963.607	878.901	794.279	836.729
2.2	964.862	879.967	795.359	837.795
2.25	966.035	880.965	796.387	838.801
2.3	967.134	881.905	797.365	839.753
2.35	968.165	882.786	798.301	840.654
2.4	969.129	883.61	799.192	841.506
2.45	970.035	884.386	800.043	842.314
2.5	970.889	885.117	800.861	843.084
2.55	971.693	885.807	801.633	843.812
2.6	972.449	886.46	802.367	844.5
2.65	973.158	887.073	803.07	845.153
2.7	973.824	887.652	803.738	845.772
2.75	974.452	888.2	804.368	846.358
2.8	975.046	888.72	804.966	846.913
2.85	975.604	889.212	805.536	847.441
2.9	976.125	889.679	806.081	847.942
2.95	976.615	890.117	806.604	848.418
3	977.078	890.525	807.104	848.869
3.05	977.515	890.911	807.583	849.299
3.1	977.925	891.278	808.037	849.706
3.15	978.313	891.623	808.474	850.094
3.2	978.676	891.949	808.891	850.464
3.25	979.019	892.256	809.289	850.814
3.3	979.343	892.545	809.668	851.146
3.35	979.644	892.819	810.029	851.461
3.4	979.927	893.077	810.37	851.759
3.45	980.186	893.323	810.692	852.041
3.5	980.425	893.554	811	852.309
3.55	980.645	893.771	811.293	852.562
3.6	980.849	893.975	811.573	852.802
3.65	981.035	894.167	811.839	853.028
3.7	981.205	894.344	812.096	853.243
3.75	981.358	894.508	812.343	853.447
3.8	981.497	894.661	812.58	853.639
3.85	981.627	894.802	812.808	853.821
3.9	981.741	894.932	813.025	853.994
3.95	981.844	895.056	813.231	854.158
4	981.934	895.173	813.428	854.314
4.05	982.013	895.282	813.616	854.461
4.1	982.079	895.383	813.792	854.599
4.15	982.135	895.476	813.958	854.727
4.2	982.183	895.564	814.116	854.848
4.25	982.222	895.643	814.268	854.962
4.3	982.25	895.714	814.415	855.068
4.35	982.27	895.778	814.554	855.168
4.4	982.283	895.834	814.685	855.26
4.45	982.288	895.929	814.813	855.346
4.5	982.286	896.068	814.936	855.427
4.55	982.276	896.241	815.052	855.502
4.6	982.261	896.433	815.164	855.573
4.65	982.236	896.629	815.269	855.637
4.7	982.206	896.815	815.366	855.695
4.75	982.169	896.985	815.458	855.748
4.8	982.123	897.139	815.543	855.795
4.85	982.072	897.278	815.623	855.838
4.9	982.013	897.399	815.699	855.875
4.95	981.947	897.504	815.769	855.91
5	981.875	897.593	815.834	856.002
5.05	981.8	897.667	815.893	856.137
5.1	981.718	897.728	815.947	856.301
5.15	981.63	897.775	815.996	856.478
5.2	981.538	897.808	816.04	856.654
5.25	981.444	897.828	816.226	856.817
5.3	981.345	897.836	816.407	856.967
5.35	981.24	897.83	816.576	857.104
5.4	981.13	897.766	816.734	857.228
5.45	981.012	897.637	816.877	857.34
5.5	980.891	897.459	817.008	857.44
5.55	980.766	897.245	817.126	857.526
5.6	980.638	897.01	817.234	857.601
5.65	980.506	896.768	817.33	857.665
5.7	980.371	896.528	817.412	857.716
5.75	980.234	896.288	817.482	857.757
5.8	980.093	896.05	817.541	857.786
5.85	979.95	895.812	817.588	857.805
5.9	979.806	895.576	817.625	857.808
5.95	979.658	895.34	817.653	857.74
6	979.506	895.105	817.671	857.615
6.05	979.349	894.869	817.679	857.447
6.1	979.201	894.634	817.677	857.251
6.15	979.061	894.4	817.663	857.041
6.2	978.915	894.166	817.492	856.831
6.25	978.756	893.933	817.313	856.62
6.3	978.585	893.701	817.134	856.41
6.35	978.403	893.469	816.953	856.2
6.4	978.21	893.238	816.771	855.989
6.45	978.005	893.008	816.588	855.778
6.5	977.787	892.778	816.403	855.568
6.55	977.556	892.549	816.217	855.357
6.6	977.316	892.322	816.031	855.147
6.65	977.064	892.094	815.845	854.936
6.7	976.801	891.867	815.66	854.726
6.75	976.527	891.64	815.473	854.515
6.8	976.242	891.413	815.286	854.305
6.85	975.946	891.186	815.098	854.094
6.9	975.64	890.96	814.909	853.883
6.95	975.324	890.735	814.719	853.672
7	975	890.511	814.528	853.461
7.05	974.652	890.286	814.336	853.25
7.1	974.284	890.062	814.144	853.039
7.15	973.908	889.839	813.95	852.828
7.2	973.533	889.616	813.756	852.616
7.25	973.158	889.394	813.561	852.405
7.3	972.783	889.172	813.366	852.193
7.35	972.409	888.95	813.17	851.982
7.4	972.036	888.728	812.974	851.772
7.45	971.664	888.507	812.778	851.561
7.5	971.292	888.285	812.583	851.351
7.55	970.921	888.064	812.387	851.141
7.6	970.552	887.843	812.191	850.931
7.65	970.183	887.622	811.996	850.72
7.7	969.815	887.403	811.799	850.51
7.75	969.448	887.184	811.601	850.3
7.8	969.081	886.966	811.405	850.09
7.85	968.714	886.747	811.206	849.88
7.9	968.348	886.53	811.009	849.671
7.95	967.983	886.312	810.811	849.461
8	967.619	886.096	810.614	849.251
8.05	967.257	885.88	810.415	849.041
8.1	966.894	885.665	810.217	848.83
8.15	966.533	885.45	810.017	848.62
8.2	966.172	885.237	809.817	848.409
8.25	965.812	885.024	809.617	848.198
8.3	965.452	884.811	809.415	847.987
8.35	965.092	884.6	809.213	847.776
8.4	964.733	884.39	809.009	847.566
8.45	964.374	884.18	808.805	847.355
8.5	964.016	883.97	808.602	847.144
8.55	963.657	883.762	808.397	846.933
8.6	963.297	883.554	808.191	846.723
8.65	962.937	883.346	807.986	846.512
8.7	962.577	883.139	807.78	846.303
8.75	962.218	882.933	807.574	846.094
8.8	961.859	882.727	807.369	845.885
8.85	961.499	882.522	807.164	845.675
8.9	961.14	882.319	806.958	845.465
8.95	960.78	882.115	806.749	845.255
9	960.42	881.912	806.541	845.046
9.05	960.061	881.708	806.331	844.836
9.1	959.702	881.504	806.121	844.626
9.15	959.343	881.301	805.91	844.417
9.2	958.986	881.098	805.699	844.207
9.25	958.629	880.895	805.487	843.997
9.3	958.275	880.693	805.275	843.787
9.35	957.92	880.491	805.061	843.576
9.4	957.566	880.29	804.846	843.365
9.45	957.213	880.089	804.629	843.154
9.5	956.861	879.888	804.412	842.943
9.55	956.51	879.688	804.193	842.732
9.6	956.159	879.488	803.975	842.52
9.65	955.81	879.288	803.756	842.308
9.7	955.46	879.088	803.536	842.095
9.75	955.111	878.888	803.315	841.883
9.8	954.764	878.688	803.092	841.67
9.85	954.416	878.489	802.87	841.458
9.9	954.069	878.29	802.647	841.246
9.95	953.722	878.092	802.425	841.033
10	953.376	877.895	802.201	840.82
10.05	953.031	877.699	801.976	840.608
10.1	952.687	877.503	801.753	840.396
10.15	952.342	877.307	801.528	840.184
10.2	951.997	877.112	801.304	839.972
10.25	951.651	876.916	801.081	839.76
10.3	951.306	876.72	800.857	839.548
10.35	950.961	876.524	800.632	839.336
10.4	950.616	876.328	800.407	839.125
10.45	950.271	876.134	800.183	838.913
10.5	949.926	875.938	799.959	838.701
10.55	949.583	875.743	799.734	838.489
10.6	949.24	875.548	799.506	838.276
10.65	948.897	875.352	799.278	838.064
10.7	948.554	875.158	799.049	837.852
10.75	948.211	874.963	798.821	837.64
10.8	947.868	874.767	798.592	837.428
10.85	947.526	874.571	798.364	837.216
10.9	947.184	874.376	798.135	837.004
10.95	946.843	874.18	797.908	836.792
11	946.501	873.985	797.68	836.58
11.05	946.16	873.79	797.45	836.368
11.1	945.819	873.596	797.221	836.156
11.15	945.479	873.403	796.993	835.945
11.2	945.14	873.21	796.765	835.734
11.25	944.8	873.017	796.538	835.523
11.3	944.461	872.824	796.311	835.312
11.35	944.122	872.632	796.084	835.1
11.4	943.784	872.44	795.856	834.889
11.45	943.447	872.248	795.63	834.678
11.5	943.109	872.057	795.402	834.467
11.55	942.769	871.867	795.176	834.256
11.6	942.43	871.678	794.949	834.045
11.65	942.091	871.489	794.722	833.833
11.7	941.754	871.3	794.493	833.621
11.75	941.417	871.112	794.263	833.41
11.8	941.079	870.924	794.033	833.199
11.85	940.742	870.736	793.803	832.988
11.9	940.404	870.548	793.574	832.777
11.95	940.067	870.36	793.343	832.566
12	939.729	870.172	793.114	832.354
12.05	939.391	869.983	792.884	832.142
12.1	939.052	869.795	792.651	831.93
12.15	938.714	869.606	792.417	831.718
12.2	938.376	869.418	792.182	831.506
12.25	938.039	869.23	791.947	831.294
12.3	937.702	869.042	791.713	831.081
12.35	937.365	868.855	791.477	830.869
12.4	937.028	868.668	791.239	830.657
12.45	936.692	868.481	791.002	830.445
12.5	936.357	868.293	790.765	830.233
12.55	936.022	868.106	790.53	830.021
12.6	935.687	867.919	790.294	829.811
12.65	935.353	867.732	790.06	829.6
12.7	935.018	867.545	789.827	829.389
12.75	934.683	867.359	789.594	829.179
12.8	934.348	867.174	789.361	828.968
12.85	934.012	866.989	789.128	828.757
12.9	933.677	866.804	788.894	828.547
12.95	933.343	866.619	788.66	828.338
13	933.009	866.433	788.427	828.129
13.05	932.675	866.249	788.195	827.92
13.1	932.342	866.064	787.964	827.71
13.15	932.008	865.879	787.733	827.5
13.2	931.674	865.694	787.501	827.291
13.25	931.34	865.509	787.269	827.082
13.3	931.007	865.324	787.037	826.873
13.35	930.675	865.138	786.805	826.663
13.4	930.343	864.953	786.572	826.453
13.45	930.012	864.768	786.337	826.243
13.5	929.681	864.584	786.102	826.033
13.55	929.351	864.399	785.868	825.821
13.6	929.021	864.214	785.632	825.61
13.65	928.692	864.029	785.394	825.398
13.7	928.363	863.845	785.156	825.186
13.75	928.035	863.66	784.917	824.974
13.8	927.708	863.475	784.678	824.762
13.85	927.382	863.291	784.44	824.55
13.9	927.055	863.107	784.201	824.338
13.95	926.73	862.924	783.961	824.125
14	926.406	862.74	783.723	823.912
14.05	926.082	862.557	783.483	823.7
14.1	925.758	862.375	783.241	823.487
14.15	925.434	862.192	783.001	823.274
14.2	925.11	862.01	782.761	823.061
14.25	924.786	861.828	782.518	822.849
14.3	924.464	861.646	782.277	822.637
14.35	924.141	861.464	782.038	822.424
14.4	923.818	861.283	781.798	822.212
14.45	923.495	861.101	781.558	822
14.5	923.172	860.92	781.317	821.788
14.55	922.849	860.738	781.076	821.576
14.6	922.526	860.557	780.836	821.365
14.65	922.204	860.375	780.595	821.153
14.7	921.882	860.195	780.355	820.942
14.75	921.56	860.014	780.114	820.73
14.8	921.238	859.834	779.874	820.519
14.85	920.916	859.654	779.633	820.308
14.9	920.594	859.473	779.392	820.097
14.95	920.272	859.294	779.151	819.886
15	919.951	859.114	778.911	819.676
15.05	919.63	858.934	778.671	819.465
15.1	919.31	858.754	778.432	819.255
15.15	918.99	858.575	778.193	819.045
15.2	918.671	858.394	777.954	818.835
15.25	918.35	858.214	777.715	818.624
15.3	918.03	858.033	777.475	818.414
15.35	917.71	857.853	777.233	818.204
15.4	917.391	857.672	776.994	817.994
15.45	917.072	857.492	776.754	817.783
15.5	916.753	857.312	776.514	817.572
15.55	916.434	857.132	776.272	817.361
15.6	916.116	856.952	776.029	817.149
15.65	915.798	856.772	775.787	816.938
15.7	915.48	856.592	775.544	816.726
15.75	915.162	856.412	775.301	816.514
15.8	914.846	856.232	775.058	816.302
15.85	914.531	856.053	774.814	816.09
15.9	914.215	855.873	774.571	815.877
15.95	913.899	855.693	774.327	815.664
16	913.583	855.513	774.082	815.452
16.05	913.268	855.334	773.837	815.239
16.1	912.954	855.155	773.591	815.027
16.15	912.639	854.976	773.347	814.814
16.2	912.326	854.798	773.101	814.602
16.25	912.013	854.62	772.856	814.389
16.3	911.701	854.442	772.612	814.176
16.35	911.388	854.264	772.366	813.963
16.4	911.077	854.086	772.12	813.751
16.45	910.767	853.908	771.874	813.538
16.5	910.458	853.73	771.629	813.326
16.55	910.148	853.552	771.384	813.114
16.6	909.838	853.374	771.139	812.902
16.65	909.528	853.195	770.894	812.691
16.7	909.22	853.017	770.65	812.479
16.75	908.911	852.84	770.406	812.267
16.8	908.602	852.662	770.161	812.055
16.85	908.293	852.485	769.915	811.844
16.9	907.985	852.307	769.669	811.632
16.95	907.676	852.129	769.423	811.421
17	907.366	851.95	769.179	811.21
17.05	907.057	851.773	768.935	810.999
17.1	906.748	851.595	768.691	810.788
17.15	906.439	851.417	768.446	810.576
17.2	906.13	851.241	768.202	810.365
17.25	905.822	851.064	767.957	810.154
17.3	905.514	850.887	767.713	809.944
17.35	905.206	850.71	767.469	809.734
17.4	904.899	850.533	767.226	809.524
17.45	904.593	850.357	766.984	809.314
17.5	904.286	850.18	766.741	809.103
17.55	903.981	850.003	766.499	808.892
17.6	903.676	849.827	766.256	808.681
17.65	903.37	849.65	766.012	808.47
17.7	903.064	849.473	765.767	808.259
17.75	902.759	849.297	765.522	808.048
17.8	902.456	849.12	765.277	807.838
17.85	902.152	848.944	765.033	807.627
17.9	901.849	848.768	764.789	807.417
17.95	901.547	848.593	764.544	807.206
18	901.245	848.417	764.3	806.996
18.05	900.943	848.242	764.056	806.786
18.1	900.643	848.066	763.812	806.576
18.15	900.341	847.89	763.568	806.365
18.2	900.04	847.715	763.324	806.155
18.25	899.739	847.539	763.081	805.946
18.3	899.439	847.364	762.838	805.736
18.35	899.137	847.189	762.595	805.526
18.4	898.835	847.014	762.352	805.315
18.45	898.535	846.84	762.107	805.106
18.5	898.236	846.666	761.862	804.896
18.55	897.939	846.492	761.618	804.686
18.6	897.643	846.318	761.374	804.477
18.65	897.347	846.144	761.131	804.267
18.7	897.051	845.971	760.888	804.058
18.75	896.755	845.798	760.644	803.848
18.8	896.46	845.625	760.401	803.639
18.85	896.166	845.452	760.157	803.429
18.9	895.871	845.279	759.913	803.22
18.95	895.578	845.106	759.669	803.011
19	895.285	844.934	759.425	802.802
19.05	894.992	844.763	759.182	802.594
19.1	894.7	844.592	758.938	802.386
19.15	894.408	844.421	758.696	802.178
19.2	894.116	844.25	758.454	801.97
19.25	893.825	844.079	758.212	801.762
19.3	893.534	843.907	757.969	801.554
19.35	893.243	843.736	757.726	801.346
19.4	892.953	843.565	757.484	801.138
19.45	892.661	843.394	757.24	800.93
19.5	892.368	843.223	756.997	800.722
19.55	892.075	843.051	756.754	800.515
19.6	891.782	842.88	756.51	800.308
19.65	891.489	842.709	756.268	800.102
19.7	891.196	842.537	756.025	799.895
19.75	890.902	842.365	755.782	799.687
19.8	890.61	842.194	755.539	799.48
19.85	890.318	842.022	755.295	799.273
19.9	890.025	841.85	755.053	799.065
19.95	889.732	841.677	754.809	798.857
20	889.44	841.505	754.565	798.65
20.05	889.148	841.332	754.321	798.441
20.1	888.857	841.16	754.077	798.233
20.15	888.566	840.987	753.831	798.025
20.2	888.276	840.815	753.586	797.818
20.25	887.987	840.644	753.342	797.611
20.3	887.698	840.472	753.099	797.405
20.35	887.411	840.301	752.857	797.199
20.4	887.123	840.13	752.616	796.992
20.45	886.837	839.959	752.375	796.787
20.5	886.551	839.789	752.135	796.581
20.55	886.266	839.618	751.896	796.374
20.6	885.981	839.448	751.657	796.168
20.65	885.696	839.277	751.417	795.963
20.7	885.412	839.107	751.177	795.757
20.75	885.128	838.937	750.939	795.552
20.8	884.844	838.767	750.7	795.346
20.85	884.562	838.597	750.46	795.141
20.9	884.28	838.427	750.22	794.936
20.95	883.999	838.257	749.981	794.731
21	883.718	838.087	749.742	794.527
21.05	883.438	837.918	749.503	794.322
21.1	883.159	837.748	749.265	794.117
21.15	882.879	837.579	749.026	793.912
21.2	882.599	837.41	748.787	793.707
21.25	882.317	837.24	748.547	793.502
21.3	882.037	837.07	748.307	793.297
21.35	881.757	836.9	748.066	793.092
21.4	881.477	836.729	747.826	792.887
21.45	881.197	836.559	747.587	792.683
21.5	880.918	836.389	747.347	792.479
21.55	880.642	836.22	747.108	792.276
21.6	880.366	836.05	746.871	792.072
21.65	880.091	835.88	746.634	791.87
21.7	879.816	835.71	746.396	791.668
21.75	879.541	835.54	746.16	791.465
21.8	879.267	835.37	745.925	791.264
21.85	878.994	835.201	745.691	791.062
21.9	878.721	835.032	745.457	790.86
21.95	878.448	834.862	745.224	790.658
22	878.175	834.693	744.99	790.456
22.05	877.902	834.524	744.756	790.254
22.1	877.63	834.355	744.523	790.053
22.15	877.358	834.186	744.289	789.85
22.2	877.087	834.018	744.055	789.649
22.25	876.816	833.849	743.821	789.447
22.3	876.546	833.681	743.588	789.245
22.35	876.275	833.514	743.354	789.044
22.4	876.005	833.347	743.12	788.842
22.45	875.734	833.179	742.887	788.64
22.5	875.463	833.01	742.653	788.438
22.55	875.193	832.843	742.418	788.236
22.6	874.923	832.675	742.184	788.034
22.65	874.653	832.508	741.948	787.831
22.7	874.385	832.34	741.712	787.629
22.75	874.115	832.174	741.476	787.426
22.8	873.846	832.006	741.24	787.223
22.85	873.577	831.839	741.003	787.02
22.9	873.31	831.672	740.764	786.817
22.95	873.042	831.505	740.526	786.615
23	872.775	831.338	740.287	786.412
23.05	872.509	831.171	740.051	786.21
23.1	872.243	831.004	739.814	786.008
23.15	871.977	830.837	739.577	785.806
23.2	871.712	830.67	739.34	785.604
23.25	871.448	830.503	739.104	785.401
23.3	871.186	830.336	738.867	785.199
23.35	870.925	830.17	738.629	784.997
23.4	870.665	830.004	738.392	784.795
23.45	870.404	829.837	738.155	784.594
23.5	870.143	829.671	737.919	784.393
23.55	869.883	829.505	737.683	784.192
23.6	869.623	829.34	737.449	783.991
23.65	869.363	829.174	737.214	783.79
23.7	869.104	829.008	736.978	783.589
23.75	868.845	828.843	736.742	783.387
23.8	868.585	828.678	736.507	783.186
23.85	868.326	828.512	736.272	782.986
23.9	868.067	828.347	736.036	782.785
23.95	867.807	828.181	735.801	782.585
24	867.547	828.016	735.566	782.386
24.05	867.289	827.85	735.333	782.187
24.1	867.032	827.685	735.101	781.987
24.15	866.775	827.519	734.868	781.788
24.2	866.518	827.354	734.635	781.59
24.25	866.261	827.189	734.403	781.392
24.3	866.004	827.023	734.172	781.194
24.35	865.747	826.859	733.94	780.996
24.4	865.492	826.694	733.709	780.798
24.45	865.237	826.529	733.479	780.6
24.5	864.983	826.365	733.249	780.402
24.55	864.729	826.2	733.018	780.205
24.6	864.475	826.035	732.788	780.008
24.65	864.221	825.871	732.559	779.811
24.7	863.969	825.707	732.331	779.616
24.75	863.718	825.542	732.103	779.421
24.8	863.467	825.378	731.878	779.226
24.85	863.217	825.213	731.653	779.032
24.9	862.969	825.048	731.429	778.837
24.95	862.722	824.884	731.205	778.643
25	862.475	824.719	730.98	778.449
25.05	862.227	824.555	730.756	778.254
25.1	861.98	824.391	730.532	778.06
25.15	861.733	824.227	730.308	777.866
25.2	861.485	824.063	730.085	777.672
25.25	861.238	823.9	729.861	777.478
25.3	860.993	823.736	729.637	777.284
25.35	860.748	823.572	729.414	777.09
25.4	860.504	823.409	729.19	776.896
25.45	860.26	823.245	728.967	776.702
25.5	860.016	823.082	728.743	776.508
25.55	859.774	822.919	728.519	776.314
25.6	859.532	822.755	728.296	776.122
25.65	859.291	822.593	728.074	775.929
25.7	859.05	822.43	727.852	775.735
25.75	858.808	822.268	727.63	775.541
25.8	858.566	822.105	727.407	775.348
25.85	858.323	821.943	727.183	775.154
25.9	858.08	821.782	726.96	774.961
25.95	857.838	821.62	726.736	774.767
26	857.597	821.458	726.513	774.573
26.05	857.356	821.297	726.288	774.379
26.1	857.115	821.135	726.064	774.186
26.15	856.876	820.973	725.84	773.993
26.2	856.638	820.812	725.617	773.799
26.25	856.399	820.65	725.393	773.605
26.3	856.159	820.489	725.167	773.412
26.35	855.918	820.327	724.943	773.219
26.4	855.677	820.166	724.718	773.026
26.45	855.437	820.004	724.494	772.834
26.5	855.197	819.843	724.271	772.642
26.55	854.956	819.681	724.048	772.449
26.6	854.717	819.519	723.825	772.256
26.65	854.478	819.357	723.601	772.064
26.7	854.24	819.195	723.378	771.872
26.75	854.002	819.033	723.155	771.679
26.8	853.766	818.871	722.931	771.486
26.85	853.53	818.709	722.708	771.294
26.9	853.295	818.547	722.484	771.102
26.95	853.061	818.385	722.261	770.91
27	852.828	818.223	722.038	770.718
27.05	852.595	818.061	721.816	770.526
27.1	852.363	817.9	721.594	770.333
27.15	852.13	817.738	721.371	770.142
27.2	851.899	817.576	721.148	769.951
27.25	851.67	817.415	720.927	769.76
27.3	851.444	817.253	720.707	769.569
27.35	851.218	817.092	720.487	769.378
27.4	850.993	816.93	720.267	769.187
27.45	850.768	816.769	720.048	768.996
27.5	850.545	816.607	719.827	768.806
27.55	850.321	816.446	719.607	768.616
27.6	850.098	816.285	719.388	768.426
27.65	849.875	816.124	719.17	768.237
27.7	849.653	815.964	718.953	768.048
27.75	849.431	815.803	718.736	767.859
27.8	849.209	815.643	718.519	767.671
27.85	848.987	815.483	718.303	767.483
27.9	848.764	815.322	718.089	767.294
27.95	848.543	815.162	717.874	767.106
28	848.322	815.003	717.658	766.918
28.05	848.102	814.844	717.443	766.73
28.1	847.883	814.685	717.228	766.541
28.15	847.662	814.525	717.013	766.353
28.2	847.442	814.367	716.798	766.165
28.25	847.221	814.208	716.582	765.977
28.3	846.999	814.049	716.367	765.79
28.35	846.778	813.89	716.151	765.603
28.4	846.556	813.731	715.937	765.416
28.45	846.334	813.573	715.723	765.228
28.5	846.114	813.414	715.51	765.04
28.55	845.894	813.256	715.294	764.851
28.6	845.676	813.097	715.076	764.664
28.65	845.457	812.939	714.859	764.476
28.7	845.24	812.781	714.643	764.288
28.75	845.023	812.623	714.427	764.1
28.8	844.807	812.466	714.21	763.912
28.85	844.591	812.308	713.993	763.725
28.9	844.374	812.151	713.775	763.538
28.95	844.158	811.992	713.559	763.351
29	843.942	811.834	713.344	763.165
29.05	843.726	811.676	713.129	762.979
29.1	843.512	811.518	712.915	762.793
29.15	843.297	811.361	712.702	762.607
29.2	843.084	811.203	712.488	762.421
29.25	842.872	811.046	712.274	762.234
29.3	842.659	810.889	712.06	762.049
29.35	842.449	810.732	711.845	761.863
29.4	842.238	810.575	711.632	761.677
29.45	842.028	810.418	711.418	761.492
29.5	841.818	810.261	711.204	761.307
29.55	841.608	810.105	710.992	761.121
29.6	841.398	809.948	710.779	760.936
29.65	841.188	809.792	710.566	760.751
29.7	840.98	809.636	710.353	760.566
29.75	840.771	809.479	710.14	760.381
29.8	840.562	809.323	709.928	760.197
29.85	840.353	809.166	709.717	760.012
29.9	840.145	809.01	709.505	759.829
29.95	839.935	808.854	709.293	759.645
30	839.726	808.698	709.083	759.462
30.05	839.516	808.542	708.873	759.279
30.1	839.307	808.386	708.662	759.097
30.15	839.097	808.23	708.453	758.914
30.2	838.887	808.074	708.245	758.731
30.25	838.678	807.918	708.036	758.548
30.3	838.468	807.762	707.827	758.365
30.35	838.259	807.606	707.617	758.183
30.4	838.051	807.45	707.407	758.002
30.45	837.844	807.294	707.2	757.821
30.5	837.636	807.137	706.993	757.64
30.55	837.429	806.981	706.788	757.459
30.6	837.222	806.825	706.582	757.278
30.65	837.014	806.669	706.376	757.098
30.7	836.807	806.512	706.171	756.919
30.75	836.602	806.356	705.967	756.74
30.8	836.397	806.199	705.764	756.56
30.85	836.191	806.043	705.561	756.381
30.9	835.987	805.887	705.359	756.201
30.95	835.782	805.731	705.156	756.02
31	835.578	805.575	704.952	755.839
31.05	835.375	805.419	704.747	755.658
31.1	835.174	805.264	704.541	755.477
31.15	834.973	805.108	704.335	755.297
31.2	834.773	804.952	704.129	755.116
31.25	834.574	804.796	703.925	754.936
31.3	834.375	804.641	703.721	754.756
31.35	834.176	804.486	703.517	754.575
31.4	833.977	804.33	703.312	754.394
31.45	833.779	804.175	703.107	754.214
31.5	833.581	804.02	702.901	754.034
31.55	833.384	803.865	702.696	753.853
31.6	833.187	803.711	702.492	753.673
31.65	832.991	803.556	702.288	753.493
31.7	832.794	803.402	702.083	753.313
31.75	832.599	803.248	701.879	753.133
31.8	832.403	803.094	701.674	752.953
31.85	832.207	802.94	701.47	752.774
31.9	832.012	802.787	701.265	752.595
31.95	831.818	802.633	701.062	752.416
32	831.623	802.479	700.859	752.239
32.05	831.428	802.326	700.658	752.062
32.1	831.234	802.173	700.457	751.884
32.15	831.04	802.02	700.258	751.708
32.2	830.846	801.867	700.058	751.531
32.25	830.652	801.715	699.859	751.354
32.3	830.458	801.562	699.659	751.177
32.35	830.265	801.411	699.46	751.001
32.4	830.071	801.259	699.26	750.824
32.45	829.878	801.108	699.061	750.648
32.5	829.685	800.957	698.862	750.472
32.55	829.492	800.806	698.663	750.296
32.6	829.299	800.655	698.465	750.119
32.65	829.107	800.504	698.265	749.943
32.7	828.915	800.353	698.065	749.768
32.75	828.723	800.202	697.866	749.593
32.8	828.533	800.051	697.668	749.418
32.85	828.343	799.9	697.471	749.244
32.9	828.155	799.749	697.274	749.07
32.95	827.966	799.598	697.078	748.896
33	827.778	799.447	696.882	748.721
33.05	827.589	799.296	696.684	748.547
33.1	827.4	799.145	696.486	748.372
33.15	827.21	798.994	696.288	748.197
33.2	827.022	798.843	696.09	748.023
33.25	826.834	798.692	695.891	747.848
33.3	826.646	798.541	695.692	747.672
33.35	826.458	798.39	695.493	747.496
33.4	826.269	798.238	695.293	747.321
33.45	826.082	798.087	695.093	747.146
33.5	825.895	797.935	694.894	746.971
33.55	825.708	797.784	694.694	746.797
33.6	825.522	797.633	694.495	746.623
33.65	825.336	797.482	694.297	746.448
33.7	825.15	797.332	694.1	746.273
33.75	824.964	797.182	693.903	746.098
33.8	824.777	797.032	693.703	745.924
33.85	824.59	796.882	693.504	745.749
33.9	824.403	796.732	693.306	745.575
33.95	824.217	796.582	693.109	745.401
34	824.032	796.433	692.912	745.228
34.05	823.846	796.284	692.715	745.055
34.1	823.661	796.135	692.52	744.884
34.15	823.476	795.987	692.327	744.712
34.2	823.291	795.838	692.134	744.542
34.25	823.107	795.69	691.943	744.372
34.3	822.925	795.542	691.752	744.202
34.35	822.742	795.394	691.562	744.032
34.4	822.559	795.247	691.372	743.862
34.45	822.376	795.099	691.181	743.692
34.5	822.194	794.952	690.992	743.523
34.55	822.012	794.804	690.802	743.352
34.6	821.83	794.657	690.612	743.183
34.65	821.648	794.509	690.421	743.014
34.7	821.468	794.361	690.23	742.845
34.75	821.288	794.214	690.041	742.677
34.8	821.108	794.066	689.852	742.508
34.85	820.928	793.919	689.663	742.34
34.9	820.747	793.771	689.474	742.173
34.95	820.567	793.624	689.286	742.006
35	820.388	793.477	689.1	741.838
35.05	820.208	793.329	688.912	741.67
35.1	820.029	793.181	688.724	741.502
35.15	819.85	793.033	688.536	741.334
35.2	819.671	792.885	688.348	741.167
35.25	819.493	792.737	688.16	741
35.3	819.315	792.589	687.973	740.834
35.35	819.139	792.441	687.787	740.667
35.4	818.961	792.293	687.602	740.501
35.45	818.785	792.144	687.416	740.335
35.5	818.609	791.996	687.23	740.169
35.55	818.435	791.847	687.046	740.004
35.6	818.26	791.699	686.862	739.837
35.65	818.085	791.551	686.678	739.67
35.7	817.911	791.403	686.493	739.503
35.75	817.736	791.255	686.307	739.336
35.8	817.562	791.107	686.121	739.169
35.85	817.389	790.959	685.935	739.002
35.9	817.215	790.812	685.749	738.835
35.95	817.042	790.664	685.563	738.669
36	816.869	790.516	685.378	738.503
36.05	816.696	790.369	685.193	738.338
36.1	816.522	790.221	685.011	738.174
36.15	816.348	790.074	684.829	738.009
36.2	816.175	789.927	684.649	737.845
36.25	816.001	789.779	684.467	737.68
36.3	815.827	789.633	684.287	737.517
36.35	815.654	789.486	684.105	737.353
36.4	815.48	789.339	683.926	737.189
36.45	815.306	789.192	683.746	737.025
36.5	815.133	789.046	683.566	736.861
36.55	814.959	788.899	683.386	736.698
36.6	814.786	788.753	683.206	736.536
36.65	814.613	788.606	683.028	736.373
36.7	814.442	788.46	682.85	736.211
36.75	814.269	788.313	682.672	736.049
36.8	814.097	788.166	682.495	735.887
36.85	813.926	788.019	682.319	735.725
36.9	813.754	787.872	682.142	735.563
36.95	813.582	787.726	681.965	735.4
37	813.412	787.579	681.786	735.238
37.05	813.242	787.432	681.608	735.075
37.1	813.074	787.285	681.43	734.912
37.15	812.904	787.139	681.251	734.75
37.2	812.735	786.992	681.072	734.587
37.25	812.566	786.846	680.893	734.425
37.3	812.396	786.699	680.715	734.262
37.35	812.227	786.552	680.537	734.099
37.4	812.058	786.405	680.358	733.937
37.45	811.889	786.258	680.18	733.773
37.5	811.721	786.112	680.001	733.609
37.55	811.554	785.965	679.821	733.446
37.6	811.387	785.819	679.64	733.282
37.65	811.219	785.673	679.46	733.119
37.7	811.052	785.526	679.279	732.956
37.75	810.886	785.38	679.099	732.793
37.8	810.721	785.233	678.92	732.631
37.85	810.557	785.087	678.741	732.469
37.9	810.395	784.94	678.563	732.307
37.95	810.231	784.794	678.386	732.144
38	810.069	784.648	678.208	731.981
38.05	809.906	784.502	678.029	731.819
38.1	809.745	784.356	677.851	731.657
38.15	809.583	784.21	677.673	731.495
38.2	809.422	784.064	677.496	731.333
38.25	809.263	783.918	677.317	731.171
38.3	809.104	783.772	677.139	731.01
38.35	808.944	783.627	676.962	730.85
38.4	808.783	783.482	676.787	730.69
38.45	808.623	783.337	676.613	730.531
38.5	808.464	783.192	676.44	730.372
38.55	808.304	783.047	676.268	730.213
38.6	808.145	782.901	676.096	730.054
38.65	807.986	782.756	675.924	729.895
38.7	807.827	782.611	675.752	729.735
38.75	807.667	782.466	675.58	729.576
38.8	807.508	782.321	675.407	729.416
38.85	807.348	782.177	675.234	729.256
38.9	807.187	782.032	675.06	729.097
38.95	807.027	781.888	674.886	728.938
39	806.867	781.744	674.712	728.78
39.05	806.708	781.6	674.539	728.622
39.1	806.55	781.457	674.368	728.464
39.15	806.392	781.313	674.197	728.307
39.2	806.232	781.169	674.027	728.149
39.25	806.073	781.025	673.857	727.991
39.3	805.915	780.881	673.687	727.833
39.35	805.758	780.737	673.516	727.674
39.4	805.601	780.593	673.344	727.517
39.45	805.443	780.45	673.172	727.359
39.5	805.286	780.306	673.001	727.201
39.55	805.13	780.163	672.829	727.044
39.6	804.973	780.02	672.659	726.887
39.65	804.818	779.877	672.488	726.73
39.7	804.662	779.735	672.317	726.573
39.75	804.506	779.592	672.148	726.417
39.8	804.351	779.449	671.978	726.26
39.85	804.197	779.306	671.809	726.104
39.9	804.041	779.163	671.639	725.947
39.95	803.886	779.02	671.47	725.791
40	803.73	778.877	671.301	725.634
40.05	803.574	778.734	671.132	725.477
40.1	803.419	778.591	670.962	725.319
40.15	803.263	778.447	670.791	725.162
40.2	803.108	778.304	670.618	725.005
40.25	802.953	778.161	670.447	724.848
40.3	802.797	778.019	670.275	724.691
40.35	802.643	777.876	670.104	724.534
40.4	802.49	777.733	669.933	724.378
40.45	802.336	777.59	669.762	724.222
40.5	802.184	777.447	669.593	724.065
40.55	802.032	777.305	669.424	723.909
40.6	801.879	777.162	669.254	723.752
40.65	801.727	777.019	669.084	723.596
40.7	801.576	776.877	668.914	723.44
40.75	801.425	776.734	668.745	723.285
40.8	801.273	776.592	668.576	723.13
40.85	801.122	776.451	668.408	722.975
40.9	800.971	776.309	668.241	722.82
40.95	800.821	776.167	668.073	722.665
41	800.67	776.025	667.907	722.511
41.05	800.521	775.884	667.74	722.358
41.1	800.372	775.743	667.575	722.204
41.15	800.225	775.601	667.41	722.051
41.2	800.077	775.459	667.246	721.898
41.25	799.93	775.318	667.083	721.745
41.3	799.783	775.176	666.919	721.591
41.35	799.635	775.034	666.755	721.438
41.4	799.487	774.892	666.591	721.285
41.45	799.339	774.751	666.426	721.132
41.5	799.19	774.609	666.261	720.978
41.55	799.041	774.468	666.096	720.825
41.6	798.892	774.326	665.931	720.672
41.65	798.74	774.184	665.766	720.519
41.7	798.589	774.042	665.6	720.365
41.75	798.439	773.901	665.437	720.211
41.8	798.289	773.759	665.271	720.057
41.85	798.138	773.617	665.105	719.901
41.9	797.987	773.475	664.938	719.747
41.95	797.836	773.333	664.769	719.592
42	797.684	773.19	664.601	719.439
42.05	797.532	773.048	664.434	719.285
42.1	797.38	772.906	664.268	719.132
42.15	797.228	772.765	664.102	718.979
42.2	797.076	772.623	663.938	718.826
42.25	796.924	772.481	663.773	718.673
42.3	796.773	772.34	663.61	718.521
42.35	796.621	772.198	663.446	718.368
42.4	796.469	772.056	663.283	718.216
42.45	796.317	771.914	663.119	718.064
42.5	796.166	771.772	662.957	717.911
42.55	796.015	771.63	662.795	717.759
42.6	795.866	771.488	662.632	717.606
42.65	795.717	771.346	662.469	717.453
42.7	795.567	771.204	662.305	717.3
42.75	795.419	771.062	662.141	717.148
42.8	795.27	770.92	661.977	716.996
42.85	795.122	770.778	661.814	716.843
42.9	794.974	770.636	661.652	716.69
42.95	794.827	770.494	661.488	716.536
43	794.681	770.352	661.323	716.382
43.05	794.534	770.21	661.158	716.228
43.1	794.386	770.067	660.992	716.073
43.15	794.239	769.925	660.825	715.919
43.2	794.093	769.784	660.659	715.765
43.25	793.946	769.642	660.492	715.611
43.3	793.799	769.5	660.325	715.457
43.35	793.652	769.358	660.159	715.303
43.4	793.506	769.217	659.993	715.148
43.45	793.361	769.075	659.827	714.995
43.5	793.217	768.933	659.661	714.842
43.55	793.073	768.792	659.496	714.69
43.6	792.928	768.65	659.332	714.539
43.65	792.783	768.509	659.17	714.388
43.7	792.637	768.367	659.01	714.238
43.75	792.493	768.226	658.851	714.088
43.8	792.348	768.084	658.692	713.939
43.85	792.205	767.943	658.535	713.79
43.9	792.061	767.802	658.377	713.641
43.95	791.916	767.661	658.222	713.492
44	791.772	767.52	658.066	713.344
44.05	791.629	767.38	657.91	713.195
44.1	791.487	767.239	657.755	713.047
44.15	791.345	767.099	657.599	712.899
44.2	791.203	766.958	657.444	712.751
44.25	791.062	766.817	657.29	712.603
44.3	790.922	766.676	657.135	712.455
44.35	790.782	766.536	656.981	712.308
44.4	790.641	766.395	656.826	712.16
44.45	790.5	766.255	656.673	712.012
44.5	790.359	766.115	656.518	711.864
44.55	790.218	765.974	656.363	711.716
44.6	790.079	765.834	656.208	711.568
44.65	789.94	765.694	656.053	711.42
44.7	789.802	765.554	655.897	711.272
44.75	789.664	765.413	655.742	711.124
44.8	789.525	765.273	655.586	710.976
44.85	789.386	765.133	655.431	710.829
44.9	789.248	764.993	655.276	710.683
44.95	789.11	764.853	655.123	710.536
45	788.972	764.713	654.97	710.391
45.05	788.834	764.573	654.818	710.245
45.1	788.696	764.433	654.667	710.099
45.15	788.558	764.293	654.516	709.954
45.2	788.418	764.153	654.365	709.809
45.25	788.279	764.014	654.215	709.664
45.3	788.14	763.874	654.065	709.519
45.35	788.001	763.734	653.915	709.374
45.4	787.862	763.594	653.765	709.229
45.45	787.723	763.454	653.615	709.084
45.5	787.584	763.314	653.465	708.938
45.55	787.445	763.174	653.315	708.793
45.6	787.305	763.035	653.164	708.647
45.65	787.165	762.895	653.013	708.502
45.7	787.024	762.756	652.861	708.356
45.75	786.883	762.616	652.71	708.211
45.8	786.742	762.477	652.558	708.065
45.85	786.6	762.338	652.408	707.918
45.9	786.459	762.198	652.256	707.771
45.95	786.318	762.058	652.103	707.624
46	786.176	761.919	651.949	707.476
46.05	786.034	761.779	651.794	707.329
46.1	785.892	761.64	651.639	707.182
46.15	785.751	761.501	651.484	707.035
46.2	785.61	761.362	651.329	706.888
46.25	785.469	761.223	651.174	706.743
46.3	785.329	761.084	651.021	706.597
46.35	785.188	760.945	650.869	706.452
46.4	785.047	760.806	650.718	706.307
46.45	784.906	760.666	650.567	706.162
46.5	784.766	760.527	650.416	706.018
46.55	784.626	760.387	650.266	705.873
46.6	784.486	760.247	650.117	705.729
46.65	784.348	760.108	649.968	705.585
46.7	784.209	759.968	649.819	705.441
46.75	784.072	759.828	649.669	705.297
46.8	783.935	759.688	649.52	705.153
46.85	783.798	759.548	649.37	705.011
46.9	783.663	759.408	649.223	704.869
46.95	783.526	759.269	649.077	704.726
47	783.39	759.129	648.931	704.583
47.05	783.254	758.989	648.786	704.441
47.1	783.118	758.849	648.64	704.299
47.15	782.981	758.709	648.495	704.157
47.2	782.845	758.569	648.351	704.014
47.25	782.71	758.429	648.206	703.871
47.3	782.575	758.289	648.06	703.728
47.35	782.441	758.149	647.914	703.585
47.4	782.308	758.01	647.768	703.442
47.45	782.174	757.871	647.621	703.299
47.5	782.042	757.733	647.475	703.157
47.55	781.909	757.594	647.329	703.014
47.6	781.776	757.455	647.185	702.872
47.65	781.644	757.317	647.04	702.73
47.7	781.512	757.179	646.895	702.588
47.75	781.38	757.041	646.751	702.446
47.8	781.248	756.902	646.607	702.304
47.85	781.117	756.764	646.464	702.162
47.9	780.986	756.625	646.319	702.02
47.95	780.854	756.486	646.174	701.879
48	780.723	756.348	646.03	701.738
48.05	780.593	756.209	645.886	701.596
48.1	780.463	756.07	645.742	701.454
48.15	780.333	755.931	645.597	701.312
48.2	780.204	755.793	645.452	701.171
48.25	780.075	755.654	645.307	701.031
48.3	779.947	755.515	645.164	700.89
48.35	779.82	755.377	645.021	700.749
48.4	779.693	755.238	644.878	700.608
48.45	779.566	755.099	644.735	700.466
48.5	779.439	754.96	644.591	700.324
48.55	779.314	754.821	644.446	700.183
48.6	779.188	754.682	644.301	700.041
48.65	779.062	754.544	644.156	699.9
48.7	778.937	754.405	644.012	699.758
48.75	778.811	754.266	643.868	699.616
48.8	778.684	754.128	643.723	699.474
48.85	778.557	753.989	643.578	699.333
48.9	778.431	753.851	643.433	699.191
48.95	778.304	753.713	643.289	699.049
49	778.178	753.575	643.144	698.908
49.05	778.051	753.437	642.999	698.766
49.1	777.925	753.299	642.856	698.625
49.15	777.8	753.162	642.711	698.483
49.2	777.675	753.024	642.567	698.341
49.25	777.549	752.886	642.422	698.199
49.3	777.424	752.749	642.277	698.058
49.35	777.298	752.611	642.132	697.917
49.4	777.172	752.474	641.987	697.776
49.45	777.047	752.337	641.845	697.636
49.5	776.921	752.2	641.702	697.496
49.55	776.796	752.063	641.559	697.355
49.6	776.671	751.926	641.416	697.215
49.65	776.545	751.788	641.273	697.075
49.7	776.42	751.651	641.13	696.936
49.75	776.297	751.514	640.989	696.796
49.8	776.174	751.377	640.848	696.656
49.85	776.051	751.24	640.706	696.517
49.9	775.928	751.103	640.564	696.377
49.95	775.806	750.966	640.422	696.237
50	775.682	750.829	640.28	696.097
50.05	775.559	750.692	640.138	695.957
50.1	775.435	750.555	639.995	695.818
50.15	775.31	750.418	639.852	695.678
50.2	775.186	750.281	639.71	695.538
50.25	775.061	750.144	639.568	695.398
50.3	774.938	750.007	639.425	695.258
50.35	774.813	749.87	639.282	695.117
50.4	774.688	749.732	639.139	694.976
50.45	774.563	749.594	638.994	694.835
50.5	774.436	749.457	638.849	694.694
50.55	774.309	749.318	638.705	694.553
50.6	774.184	749.18	638.56	694.411
50.65	774.058	749.042	638.414	694.27
50.7	773.932	748.903	638.267	694.128
50.75	773.805	748.765	638.121	693.986
50.8	773.679	748.626	637.975	693.844
50.85	773.551	748.488	637.828	693.702
50.9	773.425	748.349	637.682	693.561
50.95	773.298	748.21	637.535	693.42
51	773.172	748.071	637.39	693.278
51.05	773.045	747.932	637.245	693.137
51.1	772.919	747.794	637.1	692.995
51.15	772.792	747.656	636.956	692.854
51.2	772.665	747.517	636.811	692.712
51.25	772.537	747.379	636.665	692.571
51.3	772.41	747.24	636.521	692.43
51.35	772.284	747.102	636.376	692.289
51.4	772.158	746.965	636.233	692.149
51.45	772.033	746.827	636.091	692.009
51.5	771.909	746.69	635.949	691.869
51.55	771.783	746.552	635.807	691.73
51.6	771.657	746.415	635.667	691.59
51.65	771.532	746.278	635.527	691.451
51.7	771.406	746.141	635.386	691.313
51.75	771.282	746.005	635.247	691.174
51.8	771.158	745.868	635.108	691.037
51.85	771.034	745.732	634.97	690.898
51.9	770.911	745.595	634.833	690.76
51.95	770.788	745.459	634.694	690.622
52	770.665	745.323	634.556	690.484
52.05	770.542	745.187	634.418	690.347
52.1	770.419	745.05	634.279	690.21
52.15	770.298	744.914	634.142	690.073
52.2	770.177	744.777	634.005	689.936
52.25	770.057	744.641	633.868	689.8
52.3	769.935	744.504	633.731	689.664
52.35	769.815	744.368	633.595	689.528
52.4	769.695	744.231	633.46	689.392
52.45	769.575	744.095	633.325	689.256
52.5	769.457	743.958	633.189	689.119
52.55	769.339	743.821	633.052	688.983
52.6	769.221	743.684	632.915	688.846
52.65	769.103	743.547	632.779	688.71
52.7	768.986	743.41	632.643	688.574
52.75	768.869	743.273	632.506	688.438
52.8	768.751	743.136	632.37	688.302
52.85	768.633	742.999	632.235	688.166
52.9	768.515	742.862	632.099	688.03
52.95	768.398	742.725	631.963	687.893
53	768.281	742.588	631.828	687.757
53.05	768.165	742.451	631.692	687.622
53.1	768.047	742.314	631.557	687.486
53.15	767.93	742.177	631.423	687.35
53.2	767.813	742.04	631.288	687.213
53.25	767.697	741.903	631.152	687.075
53.3	767.581	741.766	631.016	686.938
53.35	767.464	741.629	630.878	686.8
53.4	767.348	741.493	630.739	686.663
53.45	767.232	741.356	630.6	686.526
53.5	767.115	741.22	630.463	686.389
53.55	766.998	741.085	630.327	686.253
53.6	766.881	740.948	630.191	686.115
53.65	766.763	740.812	630.054	685.977
53.7	766.646	740.676	629.917	685.839
53.75	766.53	740.541	629.777	685.701
53.8	766.414	740.405	629.637	685.563
53.85	766.298	740.269	629.498	685.424
53.9	766.181	740.134	629.359	685.286
53.95	766.064	739.998	629.219	685.148
54	765.946	739.861	629.08	685.01
54.05	765.829	739.725	628.94	684.871
54.1	765.712	739.59	628.799	684.733
54.15	765.595	739.454	628.658	684.596
54.2	765.478	739.319	628.518	684.459
54.25	765.362	739.183	628.379	684.322
54.3	765.246	739.047	628.241	684.185
54.35	765.13	738.911	628.103	684.048
54.4	765.014	738.775	627.965	683.911
54.45	764.898	738.639	627.827	683.772
54.5	764.784	738.502	627.688	683.635
54.55	764.669	738.366	627.547	683.497
54.6	764.554	738.23	627.408	683.359
54.65	764.439	738.094	627.268	683.221
54.7	764.323	737.958	627.129	683.084
54.75	764.209	737.822	626.989	682.947
54.8	764.094	737.685	626.849	682.809
54.85	763.979	737.549	626.711	682.672
54.9	763.866	737.412	626.572	682.535
54.95	763.752	737.276	626.434	682.398
55	763.637	737.14	626.295	682.262
55.05	763.522	737.004	626.158	682.125
55.1	763.407	736.868	626.021	681.988
55.15	763.292	736.732	625.883	681.85
55.2	763.176	736.596	625.745	681.713
55.25	763.06	736.46	625.606	681.576
55.3	762.944	736.324	625.467	681.439
55.35	762.827	736.188	625.329	681.301
55.4	762.71	736.052	625.192	681.164
55.45	762.593	735.916	625.053	681.027
55.5	762.477	735.78	624.915	680.891
55.55	762.361	735.644	624.778	680.755
55.6	762.247	735.507	624.642	680.62
55.65	762.134	735.371	624.506	680.484
55.7	762.02	735.235	624.371	680.348
55.75	761.908	735.098	624.236	680.213
55.8	761.796	734.963	624.1	680.078
55.85	761.683	734.827	623.965	679.943
55.9	761.57	734.691	623.831	679.809
55.95	761.458	734.555	623.698	679.674
56	761.347	734.419	623.565	679.54
56.05	761.234	734.283	623.433	679.406
56.1	761.122	734.147	623.301	679.272
56.15	761.01	734.012	623.169	679.138
56.2	760.898	733.876	623.037	679.004
56.25	760.786	733.741	622.905	678.869
56.3	760.673	733.605	622.773	678.735
56.35	760.561	733.47	622.64	678.602
56.4	760.449	733.335	622.508	678.467
56.45	760.336	733.2	622.377	678.333
56.5	760.224	733.065	622.244	678.199
56.55	760.11	732.93	622.112	678.065
56.6	759.996	732.796	621.979	677.931
56.65	759.882	732.661	621.847	677.797
56.7	759.768	732.527	621.715	677.662
56.75	759.656	732.393	621.582	677.527
56.8	759.544	732.258	621.449	677.392
56.85	759.432	732.123	621.314	677.257
56.9	759.321	731.989	621.179	677.121
56.95	759.21	731.855	621.044	676.986
57	759.099	731.72	620.908	676.85
57.05	758.989	731.586	620.772	676.714
57.1	758.879	731.452	620.635	676.579
57.15	758.769	731.317	620.499	676.444
57.2	758.66	731.183	620.363	676.31
57.25	758.552	731.049	620.227	676.176
57.3	758.445	730.914	620.094	676.042
57.35	758.337	730.779	619.96	675.907
57.4	758.229	730.644	619.825	675.772
57.45	758.121	730.509	619.69	675.636
57.5	758.013	730.374	619.555	675.501
57.55	757.906	730.239	619.418	675.365
57.6	757.799	730.105	619.281	675.23
57.65	757.691	729.97	619.144	675.095
57.7	757.583	729.836	619.008	674.961
57.75	757.475	729.701	618.873	674.826
57.8	757.367	729.567	618.739	674.692
57.85	757.258	729.432	618.604	674.557
57.9	757.15	729.298	618.47	674.423
57.95	757.042	729.163	618.336	674.287
58	756.933	729.029	618.201	674.152
58.05	756.824	728.894	618.066	674.017
58.1	756.716	728.759	617.93	673.881
58.15	756.608	728.625	617.794	673.745
58.2	756.5	728.49	617.657	673.609
58.25	756.391	728.356	617.52	673.473
58.3	756.283	728.222	617.382	673.336
58.35	756.175	728.088	617.244	673.201
58.4	756.068	727.954	617.106	673.066
58.45	755.961	727.819	616.969	672.931
58.5	755.854	727.685	616.834	672.797
58.55	755.747	727.551	616.699	672.663
58.6	755.641	727.416	616.565	672.528
58.65	755.535	727.282	616.432	672.393
58.7	755.428	727.147	616.297	672.258
58.75	755.321	727.013	616.162	672.123
58.8	755.215	726.878	616.026	671.988
58.85	755.108	726.744	615.889	671.853
58.9	755.001	726.61	615.753	671.718
58.95	754.894	726.475	615.617	671.584
59	754.788	726.341	615.483	671.45
59.05	754.681	726.206	615.349	671.317
59.1	754.573	726.072	615.216	671.183
59.15	754.467	725.937	615.083	671.049
59.2	754.361	725.803	614.95	670.915
59.25	754.256	725.668	614.816	670.782
59.3	754.151	725.533	614.683	670.648
59.35	754.045	725.398	614.551	670.513
59.4	753.939	725.264	614.417	670.379
59.45	753.833	725.129	614.283	670.245
59.5	753.727	724.994	614.149	670.111
59.55	753.62	724.859	614.015	669.976
59.6	753.512	724.724	613.88	669.842
59.65	753.406	724.59	613.746	669.708
59.7	753.3	724.455	613.611	669.574
59.75	753.193	724.32	613.478	669.44
59.8	753.087	724.185	613.346	669.307
59.85	752.982	724.05	613.213	669.174
59.9	752.877	723.915	613.081	669.04
59.95	752.773	723.78	612.949	668.907
60	752.669	723.645	612.817	668.772
60.05	752.565	723.511	612.685	668.638
60.1	752.46	723.376	612.55	668.505
60.15	752.355	723.241	612.417	668.372
60.2	752.251	723.107	612.285	668.24
60.25	752.147	722.972	612.154	668.107
60.3	752.044	722.838	612.025	667.975
60.35	751.94	722.703	611.895	667.842
60.4	751.838	722.569	611.764	667.709
60.45	751.735	722.434	611.634	667.577
60.5	751.633	722.3	611.504	667.445
60.55	751.531	722.166	611.374	667.313
60.6	751.429	722.032	611.244	667.181
60.65	751.328	721.898	611.115	667.049
60.7	751.227	721.765	610.986	666.918
60.75	751.126	721.631	610.857	666.786
60.8	751.024	721.498	610.729	666.655
60.85	750.923	721.364	610.601	666.524
60.9	750.821	721.23	610.472	666.393
60.95	750.719	721.097	610.344	666.263
61	750.617	720.964	610.217	666.133
61.05	750.515	720.83	610.092	666.003
61.1	750.413	720.697	609.966	665.872
61.15	750.311	720.564	609.839	665.742
61.2	750.208	720.431	609.712	665.612
61.25	750.106	720.298	609.585	665.482
61.3	750.004	720.165	609.458	665.352
61.35	749.902	720.032	609.333	665.222
61.4	749.799	719.899	609.207	665.091
61.45	749.697	719.766	609.079	664.961
61.5	749.595	719.633	608.952	664.831
61.55	749.493	719.499	608.825	664.699
61.6	749.392	719.365	608.697	664.568
61.65	749.29	719.23	608.568	664.436
61.7	749.188	719.096	608.438	664.305
61.75	749.085	718.961	608.308	664.173
61.8	748.983	718.827	608.178	664.042
61.85	748.882	718.693	608.048	663.909
61.9	748.78	718.558	607.919	663.777
61.95	748.678	718.424	607.786	663.644
62	748.577	718.289	607.654	663.511
62.05	748.476	718.155	607.522	663.378
62.1	748.375	718.02	607.39	663.244
62.15	748.273	717.886	607.257	663.111
62.2	748.172	717.751	607.124	662.978
62.25	748.07	717.617	606.992	662.845
62.3	747.969	717.482	606.86	662.712
62.35	747.868	717.348	606.728	662.578
62.4	747.766	717.214	606.596	662.445
62.45	747.664	717.08	606.464	662.311
62.5	747.563	716.946	606.331	662.177
62.55	747.461	716.812	606.199	662.044
62.6	747.36	716.679	606.066	661.911
62.65	747.258	716.545	605.934	661.777
62.7	747.157	716.412	605.801	661.643
62.75	747.056	716.278	605.668	661.509
62.8	746.954	716.145	605.535	661.376
62.85	746.854	716.012	605.402	661.243
62.9	746.754	715.879	605.269	661.109
62.95	746.653	715.746	605.137	660.976
63	746.552	715.612	605.005	660.843
63.05	746.452	715.479	604.872	660.71
63.1	746.352	715.346	604.739	660.577
63.15	746.252	715.213	604.607	660.442
63.2	746.153	715.081	604.474	660.308
63.25	746.054	714.948	604.34	660.173
63.3	745.954	714.815	604.204	660.039
63.35	745.854	714.683	604.069	659.905
63.4	745.754	714.55	603.933	659.77
63.45	745.653	714.417	603.798	659.637
63.5	745.553	714.284	603.662	659.503
63.55	745.453	714.151	603.528	659.37
63.6	745.354	714.019	603.394	659.236
63.65	745.255	713.886	603.26	659.103
63.7	745.157	713.753	603.126	658.97
63.75	745.06	713.62	602.992	658.836
63.8	744.962	713.487	602.858	658.703
63.85	744.865	713.355	602.724	658.569
63.9	744.767	713.222	602.59	658.436
63.95	744.67	713.089	602.456	658.303
64	744.572	712.957	602.322	658.17
64.05	744.475	712.824	602.189	658.037
64.1	744.377	712.69	602.055	657.905
64.15	744.28	712.557	601.923	657.773
64.2	744.183	712.423	601.792	657.642
64.25	744.087	712.29	601.661	657.511
64.3	743.991	712.157	601.531	657.38
64.35	743.895	712.023	601.402	657.25
64.4	743.799	711.891	601.273	657.119
64.45	743.703	711.758	601.144	656.988
64.5	743.606	711.625	601.015	656.856
64.55	743.51	711.492	600.886	656.725
64.6	743.415	711.359	600.756	656.594
64.65	743.319	711.226	600.626	656.462
64.7	743.222	711.092	600.497	656.331
64.75	743.125	710.959	600.367	656.2
64.8	743.028	710.826	600.238	656.069
64.85	742.931	710.693	600.11	655.938
64.9	742.834	710.56	599.981	655.806
64.95	742.737	710.427	599.852	655.675
65	742.641	710.295	599.722	655.544
65.05	742.545	710.162	599.592	655.412
65.1	742.448	710.03	599.463	655.281
65.15	742.35	709.898	599.332	655.149
65.2	742.252	709.766	599.203	655.016
65.25	742.154	709.633	599.073	654.884
65.3	742.056	709.5	598.941	654.753
65.35	741.959	709.368	598.81	654.621
65.4	741.862	709.236	598.679	654.489
65.45	741.765	709.103	598.549	654.358
65.5	741.668	708.971	598.419	654.226
65.55	741.571	708.839	598.288	654.094
65.6	741.473	708.707	598.157	653.962
65.65	741.377	708.576	598.026	653.831
65.7	741.28	708.443	597.894	653.699
65.75	741.183	708.311	597.763	653.568
65.8	741.086	708.179	597.632	653.436
65.85	740.988	708.046	597.502	653.304
65.9	740.891	707.914	597.372	653.173
65.95	740.793	707.781	597.241	653.041
66	740.695	707.649	597.11	652.909
66.05	740.597	707.516	596.979	652.778
66.1	740.499	707.383	596.848	652.647
66.15	740.401	707.251	596.716	652.516
66.2	740.303	707.118	596.586	652.385
66.25	740.204	706.985	596.456	652.254
66.3	740.106	706.853	596.326	652.122
66.35	740.01	706.72	596.196	651.991
66.4	739.913	706.587	596.066	651.86
66.45	739.815	706.455	595.935	651.729
66.5	739.716	706.322	595.806	651.598
66.55	739.617	706.19	595.676	651.467
66.6	739.517	706.057	595.547	651.335
66.65	739.417	705.924	595.417	651.204
66.7	739.317	705.792	595.287	651.072
66.75	739.217	705.66	595.157	650.942
66.8	739.117	705.528	595.027	650.81
66.85	739.017	705.395	594.898	650.68
66.9	738.918	705.263	594.768	650.55
66.95	738.818	705.131	594.64	650.42
67	738.719	704.999	594.512	650.29
67.05	738.62	704.867	594.385	650.16
67.1	738.521	704.735	594.258	650.029
67.15	738.423	704.604	594.129	649.898
67.2	738.326	704.472	594.001	649.767
67.25	738.228	704.34	593.873	649.637
67.3	738.129	704.209	593.743	649.506
67.35	738.03	704.077	593.614	649.375
67.4	737.932	703.947	593.484	649.244
67.45	737.833	703.815	593.354	649.113
67.5	737.735	703.684	593.225	648.982
67.55	737.637	703.554	593.095	648.851
67.6	737.54	703.423	592.965	648.72
67.65	737.444	703.292	592.835	648.589
67.7	737.348	703.161	592.705	648.458
67.75	737.252	703.03	592.575	648.327
67.8	737.156	702.899	592.444	648.196
67.85	737.06	702.767	592.314	648.065
67.9	736.964	702.636	592.183	647.934
67.95	736.869	702.504	592.053	647.803
68	736.774	702.373	591.922	647.672
68.05	736.679	702.242	591.791	647.54
68.1	736.584	702.111	591.659	647.409
68.15	736.488	701.979	591.526	647.278
68.2	736.392	701.848	591.394	647.146
68.25	736.297	701.716	591.263	647.015
68.3	736.203	701.584	591.131	646.883
68.35	736.109	701.452	590.999	646.752
68.4	736.016	701.32	590.868	646.621
68.45	735.924	701.188	590.738	646.491
68.5	735.833	701.056	590.607	646.36
68.55	735.742	700.924	590.477	646.23
68.6	735.65	700.792	590.347	646.1
68.65	735.558	700.661	590.218	645.97
68.7	735.467	700.529	590.089	645.84
68.75	735.377	700.398	589.961	645.71
68.8	735.287	700.267	589.832	645.58
68.85	735.199	700.135	589.704	645.449
68.9	735.109	700.004	589.576	645.319
68.95	735.02	699.873	589.447	645.189
69	734.929	699.743	589.317	645.06
69.05	734.839	699.612	589.19	644.931
69.1	734.751	699.481	589.063	644.801
69.15	734.662	699.35	588.937	644.673
69.2	734.574	699.219	588.81	644.544
69.25	734.485	699.089	588.685	644.416
69.3	734.395	698.958	588.559	644.287
69.35	734.305	698.827	588.433	644.158
69.4	734.215	698.696	588.307	644.029
69.45	734.124	698.565	588.181	643.9
69.5	734.033	698.434	588.053	643.771
69.55	733.944	698.304	587.926	643.642
69.6	733.855	698.173	587.8	643.513
69.65	733.765	698.042	587.673	643.383
69.7	733.675	697.911	587.545	643.254
69.75	733.584	697.78	587.417	643.124
69.8	733.493	697.649	587.289	642.995
69.85	733.403	697.519	587.16	642.864
69.9	733.314	697.388	587.031	642.734
69.95	733.227	697.257	586.902	642.605
70	733.138	697.126	586.772	642.475
70.05	733.05	696.996	586.644	642.346
70.1	732.962	696.866	586.516	642.216
70.15	732.873	696.736	586.388	642.085
70.2	732.785	696.605	586.258	641.955
70.25	732.697	696.475	586.128	641.824
70.3	732.609	696.345	585.998	641.693
70.35	732.521	696.215	585.868	641.563
70.4	732.435	696.085	585.737	641.432
70.45	732.348	695.955	585.607	641.302
70.5	732.261	695.825	585.477	641.171
70.55	732.174	695.695	585.347	641.04
70.6	732.087	695.565	585.215	640.908
70.65	732	695.435	585.084	640.777
70.7	731.913	695.305	584.951	640.645
70.75	731.825	695.175	584.818	640.513
70.8	731.735	695.045	584.685	640.382
70.85	731.644	694.915	584.552	640.25
70.9	731.552	694.784	584.419	640.118
70.95	731.46	694.654	584.286	639.985
71	731.369	694.524	584.15	639.852
71.05	731.277	694.393	584.015	639.719
71.1	731.185	694.263	583.879	639.586
71.15	731.094	694.132	583.744	639.453
71.2	731.004	694.002	583.607	639.32
71.25	730.913	693.872	583.47	639.187
71.3	730.823	693.741	583.334	639.054
71.35	730.731	693.61	583.198	638.921
71.4	730.639	693.48	583.063	638.787
71.45	730.547	693.35	582.927	638.653
71.5	730.456	693.219	582.789	638.519
71.55	730.364	693.089	582.651	638.386
71.6	730.272	692.959	582.514	638.253
71.65	730.179	692.828	582.379	638.121
71.7	730.088	692.698	582.244	637.989
71.75	729.998	692.568	582.11	637.858
71.8	729.909	692.438	581.976	637.726
71.85	729.82	692.308	581.844	637.595
71.9	729.73	692.177	581.712	637.464
71.95	729.64	692.047	581.58	637.333
72	729.55	691.916	581.447	637.202
72.05	729.459	691.786	581.316	637.072
72.1	729.367	691.656	581.185	636.943
72.15	729.274	691.526	581.056	636.814
72.2	729.182	691.395	580.927	636.684
72.25	729.09	691.265	580.799	636.555
72.3	728.999	691.135	580.67	636.426
72.35	728.908	691.005	580.542	636.298
72.4	728.817	690.875	580.415	636.17
72.45	728.726	690.745	580.288	636.042
72.5	728.634	690.615	580.162	635.914
72.55	728.544	690.485	580.037	635.785
72.6	728.455	690.355	579.911	635.656
72.65	728.364	690.225	579.784	635.527
72.7	728.274	690.095	579.656	635.397
72.75	728.182	689.964	579.528	635.267
72.8	728.091	689.834	579.398	635.138
72.85	728.001	689.705	579.269	635.009
72.9	727.911	689.575	579.141	634.88
72.95	727.822	689.445	579.013	634.751
73	727.733	689.315	578.885	634.622
73.05	727.645	689.186	578.757	634.491
73.1	727.556	689.056	578.628	634.361
73.15	727.467	688.928	578.498	634.231
73.2	727.379	688.798	578.367	634.1
73.25	727.29	688.669	578.237	633.969
73.3	727.201	688.54	578.106	633.838
73.35	727.112	688.411	577.974	633.707
73.4	727.023	688.282	577.843	633.576
73.45	726.934	688.152	577.709	633.444
73.5	726.845	688.023	577.577	633.313
73.55	726.756	687.894	577.443	633.182
73.6	726.668	687.765	577.311	633.052
73.65	726.58	687.636	577.179	632.921
73.7	726.494	687.508	577.047	632.789
73.75	726.409	687.379	576.914	632.658
73.8	726.324	687.251	576.781	632.526
73.85	726.239	687.122	576.647	632.395
73.9	726.153	686.994	576.513	632.263
73.95	726.065	686.865	576.378	632.131
74	725.979	686.737	576.244	632
74.05	725.892	686.608	576.109	631.869
74.1	725.805	686.48	575.976	631.738
74.15	725.717	686.352	575.843	631.608
74.2	725.63	686.224	575.711	631.478
74.25	725.543	686.096	575.579	631.348
74.3	725.456	685.968	575.447	631.218
74.35	725.369	685.84	575.316	631.087
74.4	725.282	685.712	575.185	630.957
74.45	725.196	685.583	575.052	630.826
74.5	725.109	685.455	574.92	630.696
74.55	725.022	685.327	574.787	630.565
74.6	724.933	685.199	574.655	630.435
74.65	724.844	685.07	574.521	630.305
74.7	724.754	684.942	574.389	630.175
74.75	724.664	684.814	574.258	630.046
74.8	724.575	684.685	574.126	629.916
74.85	724.486	684.557	573.995	629.786
74.9	724.399	684.429	573.864	629.656
74.95	724.312	684.3	573.733	629.525
75	724.225	684.171	573.601	629.395
75.05	724.138	684.042	573.468	629.263
75.1	724.052	683.913	573.334	629.132
75.15	723.965	683.784	573.199	629
75.2	723.878	683.655	573.065	628.868
75.25	723.79	683.526	572.93	628.737
75.3	723.703	683.397	572.794	628.606
75.35	723.616	683.268	572.661	628.475
75.4	723.526	683.139	572.526	628.343
75.45	723.438	683.01	572.392	628.212
75.5	723.35	682.882	572.258	628.081
75.55	723.262	682.753	572.125	627.95
75.6	723.173	682.624	571.992	627.819
75.65	723.086	682.495	571.858	627.687
75.7	722.998	682.367	571.725	627.556
75.75	722.909	682.239	571.591	627.424
75.8	722.821	682.111	571.457	627.293
75.85	722.733	681.983	571.323	627.163
75.9	722.645	681.854	571.189	627.033
75.95	722.557	681.726	571.057	626.903
76	722.467	681.597	570.926	626.773
76.05	722.377	681.469	570.795	626.642
76.1	722.287	681.341	570.664	626.511
76.15	722.197	681.212	570.531	626.381
76.2	722.107	681.084	570.399	626.25
76.25	722.017	680.956	570.266	626.12
76.3	721.927	680.828	570.133	625.99
76.35	721.84	680.701	570	625.86
76.4	721.752	680.573	569.868	625.73
76.45	721.663	680.446	569.737	625.6
76.5	721.575	680.318	569.605	625.47
76.55	721.487	680.191	569.474	625.34
76.6	721.398	680.063	569.343	625.209
76.65	721.309	679.936	569.211	625.079
76.7	721.22	679.808	569.078	624.949
76.75	721.131	679.68	568.946	624.819
76.8	721.041	679.551	568.815	624.689
76.85	720.951	679.424	568.682	624.558
76.9	720.863	679.296	568.549	624.428
76.95	720.775	679.168	568.416	624.297
77	720.687	679.04	568.282	624.167
77.05	720.6	678.912	568.149	624.037
77.1	720.513	678.783	568.016	623.908
77.15	720.425	678.655	567.884	623.778
77.2	720.339	678.527	567.752	623.648
77.25	720.252	678.399	567.62	623.518
77.3	720.165	678.27	567.488	623.387
77.35	720.077	678.142	567.356	623.257
77.4	719.99	678.013	567.223	623.126
77.45	719.903	677.885	567.09	622.995
77.5	719.816	677.757	566.957	622.865
77.55	719.729	677.629	566.823	622.734
77.6	719.642	677.501	566.689	622.603
77.65	719.556	677.373	566.557	622.472
77.7	719.47	677.245	566.423	622.341
77.75	719.385	677.118	566.289	622.21
77.8	719.299	676.99	566.156	622.079
77.85	719.212	676.863	566.022	621.949
77.9	719.127	676.736	565.889	621.818
77.95	719.043	676.609	565.756	621.688
78	718.958	676.483	565.622	621.557
78.05	718.874	676.357	565.491	621.426
78.1	718.789	676.23	565.357	621.295
78.15	718.704	676.104	565.223	621.165
78.2	718.618	675.978	565.09	621.035
78.25	718.533	675.851	564.957	620.904
78.3	718.449	675.725	564.824	620.773
78.35	718.366	675.599	564.69	620.643
78.4	718.282	675.473	564.555	620.513
78.45	718.2	675.346	564.422	620.383
78.5	718.117	675.22	564.289	620.253
78.55	718.036	675.094	564.157	620.122
78.6	717.954	674.968	564.023	619.992
78.65	717.87	674.842	563.888	619.861
78.7	717.788	674.716	563.754	619.731
78.75	717.706	674.59	563.619	619.6
78.8	717.624	674.464	563.484	619.468
78.85	717.541	674.338	563.349	619.337
78.9	717.458	674.211	563.212	619.205
78.95	717.374	674.085	563.075	619.072
79	717.291	673.958	562.937	618.941
79.05	717.209	673.832	562.799	618.808
79.1	717.126	673.705	562.661	618.676
79.15	717.045	673.579	562.523	618.544
79.2	716.963	673.452	562.384	618.412
79.25	716.882	673.326	562.245	618.28
79.3	716.801	673.2	562.108	618.147
79.35	716.72	673.074	561.97	618.015
79.4	716.639	672.948	561.83	617.882
79.45	716.558	672.822	561.692	617.749
79.5	716.477	672.697	561.553	617.617
79.55	716.396	672.571	561.414	617.485
79.6	716.316	672.445	561.275	617.352
79.65	716.235	672.319	561.138	617.22
79.7	716.154	672.194	560.999	617.088
79.75	716.074	672.068	560.861	616.957
79.8	715.992	671.943	560.724	616.826
79.85	715.911	671.818	560.588	616.695
79.9	715.829	671.693	560.452	616.565
79.95	715.747	671.568	560.316	616.435
80	715.665	671.444	560.181	616.304
80.05	715.584	671.32	560.047	616.173
80.1	715.503	671.195	559.911	616.043
80.15	715.421	671.071	559.775	615.911
80.2	715.338	670.947	559.64	615.78
80.25	715.256	670.824	559.504	615.649
80.3	715.175	670.699	559.367	615.518
80.35	715.092	670.575	559.231	615.387
80.4	715.01	670.45	559.094	615.256
80.45	714.927	670.326	558.956	615.125
80.5	714.844	670.201	558.82	614.994
80.55	714.761	670.077	558.682	614.863
80.6	714.678	669.953	558.544	614.731
80.65	714.595	669.828	558.405	614.6
80.7	714.512	669.704	558.266	614.468
80.75	714.429	669.58	558.128	614.337
80.8	714.346	669.455	557.989	614.206
80.85	714.264	669.331	557.851	614.075
80.9	714.181	669.206	557.713	613.943
80.95	714.098	669.082	557.575	613.812
81	714.015	668.958	557.437	613.681
81.05	713.932	668.834	557.298	613.55
81.1	713.85	668.709	557.161	613.42
81.15	713.769	668.584	557.023	613.29
81.2	713.686	668.459	556.887	613.16
81.25	713.603	668.334	556.751	613.03
81.3	713.52	668.21	556.616	612.9
81.35	713.436	668.085	556.48	612.771
81.4	713.353	667.961	556.345	612.641
81.45	713.27	667.836	556.21	612.511
81.5	713.187	667.712	556.075	612.382
81.55	713.105	667.588	555.941	612.254
81.6	713.023	667.463	555.807	612.124
81.65	712.943	667.339	555.674	611.994
81.7	712.862	667.215	555.54	611.865
81.75	712.783	667.092	555.405	611.735
81.8	712.705	666.968	555.27	611.605
81.85	712.626	666.844	555.136	611.475
81.9	712.547	666.72	555.001	611.345
81.95	712.467	666.597	554.865	611.215
82	712.386	666.473	554.73	611.085
82.05	712.304	666.349	554.595	610.955
82.1	712.222	666.226	554.458	610.824
82.15	712.14	666.102	554.322	610.694
82.2	712.059	665.978	554.185	610.564
82.25	711.979	665.855	554.048	610.433
82.3	711.899	665.732	553.912	610.302
82.35	711.819	665.608	553.775	610.171
82.4	711.739	665.485	553.637	610.04
82.45	711.658	665.361	553.499	609.908
82.5	711.577	665.239	553.36	609.775
82.55	711.496	665.116	553.219	609.643
82.6	711.413	664.993	553.078	609.51
82.65	711.331	664.87	552.936	609.378
82.7	711.248	664.746	552.795	609.246
82.75	711.166	664.623	552.655	609.114
82.8	711.083	664.499	552.514	608.983
82.85	711	664.376	552.374	608.851
82.9	710.918	664.253	552.234	608.718
82.95	710.836	664.13	552.093	608.586
83	710.754	664.007	551.952	608.454
83.05	710.673	663.885	551.81	608.321
83.1	710.593	663.762	551.669	608.188
83.15	710.513	663.64	551.526	608.056
83.2	710.433	663.517	551.384	607.924
83.25	710.353	663.394	551.242	607.792
83.3	710.274	663.27	551.101	607.66
83.35	710.194	663.147	550.961	607.528
83.4	710.114	663.023	550.821	607.397
83.45	710.034	662.899	550.681	607.266
83.5	709.956	662.775	550.541	607.136
83.55	709.877	662.652	550.403	607.006
83.6	709.797	662.528	550.265	606.876
83.65	709.718	662.405	550.128	606.745
83.7	709.638	662.282	549.99	606.614
83.75	709.559	662.158	549.851	606.482
83.8	709.481	662.034	549.711	606.351
83.85	709.402	661.91	549.571	606.22
83.9	709.324	661.786	549.432	606.09
83.95	709.245	661.662	549.294	605.96
84	709.166	661.538	549.157	605.829
84.05	709.086	661.415	549.02	605.699
84.1	709.005	661.291	548.884	605.567
84.15	708.925	661.168	548.746	605.436
84.2	708.844	661.046	548.607	605.305
84.25	708.764	660.923	548.467	605.173
84.3	708.684	660.801	548.328	605.042
84.35	708.604	660.679	548.188	604.911
84.4	708.525	660.557	548.05	604.779
84.45	708.445	660.435	547.912	604.647
84.5	708.366	660.314	547.772	604.514
84.55	708.286	660.193	547.631	604.382
84.6	708.207	660.071	547.49	604.25
84.65	708.126	659.95	547.35	604.118
84.7	708.046	659.829	547.209	603.986
84.75	707.965	659.708	547.068	603.855
84.8	707.886	659.587	546.927	603.723
84.85	707.807	659.466	546.787	603.592
84.9	707.729	659.345	546.646	603.46
84.95	707.652	659.224	546.505	603.328
85	707.575	659.102	546.363	603.196
85.05	707.497	658.981	546.22	603.065
85.1	707.419	658.859	546.078	602.933
85.15	707.341	658.737	545.937	602.802
85.2	707.263	658.616	545.795	602.67
85.25	707.185	658.494	545.653	602.539
85.3	707.107	658.372	545.512	602.407
85.35	707.029	658.25	545.369	602.275
85.4	706.951	658.128	545.227	602.143
85.45	706.872	658.006	545.084	602.011
85.5	706.795	657.883	544.941	601.878
85.55	706.717	657.761	544.798	601.745
85.6	706.64	657.639	544.653	601.613
85.65	706.564	657.517	544.51	601.481
85.7	706.489	657.395	544.367	601.349
85.75	706.413	657.273	544.225	601.216
85.8	706.337	657.151	544.082	601.083
85.85	706.261	657.03	543.938	600.951
85.9	706.185	656.908	543.795	600.819
85.95	706.108	656.786	543.652	600.687
86	706.031	656.665	543.51	600.554
86.05	705.955	656.544	543.368	600.422
86.1	705.878	656.423	543.225	600.289
86.15	705.802	656.303	543.082	600.157
86.2	705.725	656.182	542.94	600.025
86.25	705.648	656.061	542.798	599.893
86.3	705.572	655.941	542.656	599.762
86.35	705.496	655.821	542.514	599.63
86.4	705.419	655.701	542.372	599.499
86.45	705.342	655.58	542.231	599.369
86.5	705.265	655.46	542.09	599.238
86.55	705.188	655.341	541.951	599.108
86.6	705.11	655.221	541.811	598.977
86.65	705.032	655.101	541.672	598.846
86.7	704.953	654.982	541.531	598.715
86.75	704.873	654.862	541.39	598.585
86.8	704.793	654.741	541.249	598.454
86.85	704.713	654.622	541.108	598.323
86.9	704.633	654.502	540.967	598.193
86.95	704.554	654.383	540.826	598.062
87	704.475	654.263	540.685	597.931
87.05	704.395	654.143	540.544	597.8
87.1	704.315	654.024	540.403	597.669
87.15	704.236	653.904	540.26	597.538
87.2	704.155	653.785	540.117	597.407
87.25	704.075	653.665	539.974	597.276
87.3	703.994	653.546	539.832	597.145
87.35	703.915	653.426	539.691	597.014
87.4	703.835	653.307	539.549	596.882
87.45	703.756	653.188	539.406	596.751
87.5	703.677	653.069	539.262	596.62
87.55	703.598	652.949	539.12	596.488
87.6	703.518	652.83	538.976	596.356
87.65	703.44	652.71	538.833	596.224
87.7	703.362	652.591	538.688	596.091
87.75	703.284	652.472	538.544	595.959
87.8	703.206	652.352	538.398	595.826
87.85	703.127	652.233	538.252	595.693
87.9	703.047	652.114	538.107	595.56
87.95	702.967	651.994	537.959	595.427
88	702.886	651.875	537.812	595.294
88.05	702.806	651.756	537.665	595.161
88.1	702.726	651.637	537.519	595.028
88.15	702.647	651.518	537.373	594.895
88.2	702.567	651.399	537.227	594.762
88.25	702.486	651.28	537.08	594.629
88.3	702.404	651.16	536.933	594.496
88.35	702.323	651.041	536.787	594.362
88.4	702.241	650.921	536.64	594.227
88.45	702.158	650.801	536.491	594.093
88.5	702.075	650.682	536.341	593.958
88.55	701.991	650.562	536.191	593.823
88.6	701.907	650.443	536.041	593.689
88.65	701.823	650.323	535.891	593.554
88.7	701.739	650.204	535.741	593.419
88.75	701.655	650.085	535.59	593.284
88.8	701.571	649.966	535.44	593.149
88.85	701.488	649.847	535.289	593.014
88.9	701.405	649.729	535.138	592.879
88.95	701.322	649.61	534.988	592.744
89	701.239	649.492	534.837	592.609
89.05	701.156	649.373	534.686	592.474
89.1	701.073	649.255	534.536	592.338
89.15	700.992	649.137	534.385	592.202
89.2	700.912	649.019	534.233	592.067
89.25	700.832	648.902	534.082	591.932
89.3	700.752	648.784	533.93	591.797
89.35	700.672	648.667	533.778	591.662
89.4	700.594	648.55	533.627	591.527
89.45	700.515	648.433	533.477	591.393
89.5	700.436	648.316	533.326	591.259
89.55	700.357	648.199	533.175	591.125
89.6	700.278	648.082	533.026	590.991
89.65	700.199	647.965	532.876	590.857
89.7	700.121	647.848	532.727	590.724
89.75	700.042	647.732	532.577	590.591
89.8	699.963	647.615	532.429	590.458
89.85	699.883	647.499	532.28	590.325
89.9	699.804	647.382	532.131	590.192
89.95	699.724	647.265	531.983	590.058
90	699.645	647.149	531.833	589.924
90.05	699.564	647.032	531.683	589.79
90.1	699.483	646.915	531.532	589.656
90.15	699.399	646.798	531.382	589.521
90.2	699.316	646.68	531.229	589.386
90.25	699.234	646.563	531.076	589.251
90.3	699.152	646.447	530.923	589.117
90.35	699.071	646.33	530.771	588.982
90.4	698.989	646.214	530.618	588.847
90.45	698.907	646.097	530.464	588.711
90.5	698.826	645.981	530.311	588.575
90.55	698.743	645.865	530.157	588.44
90.6	698.661	645.748	530.002	588.304
90.65	698.579	645.632	529.847	588.167
90.7	698.497	645.516	529.692	588.031
90.75	698.416	645.399	529.536	587.895
90.8	698.334	645.283	529.382	587.758
90.85	698.252	645.166	529.226	587.621
90.9	698.171	645.049	529.069	587.485
90.95	698.089	644.933	528.912	587.349
91	698.008	644.816	528.756	587.213
91.05	697.928	644.7	528.601	587.077
91.1	697.849	644.585	528.445	586.942
91.15	697.77	644.469	528.29	586.806
91.2	697.69	644.353	528.135	586.67
91.25	697.61	644.238	527.98	586.534
91.3	697.529	644.122	527.825	586.398
91.35	697.448	644.007	527.669	586.263
91.4	697.368	643.891	527.514	586.128
91.45	697.289	643.776	527.359	585.993
91.5	697.21	643.66	527.206	585.857
91.55	697.131	643.545	527.052	585.722
91.6	697.052	643.43	526.898	585.587
91.65	696.973	643.315	526.744	585.452
91.7	696.896	643.201	526.59	585.317
91.75	696.819	643.086	526.435	585.182
91.8	696.742	642.972	526.281	585.047
91.85	696.665	642.858	526.126	584.912
91.9	696.588	642.743	525.972	584.777
91.95	696.51	642.629	525.817	584.642
92	696.432	642.515	525.663	584.507
92.05	696.352	642.401	525.508	584.374
92.1	696.273	642.287	525.354	584.24
92.15	696.193	642.172	525.202	584.106
92.2	696.113	642.058	525.049	583.972
92.25	696.034	641.944	524.896	583.838
92.3	695.956	641.829	524.742	583.703
92.35	695.877	641.715	524.589	583.568
92.4	695.798	641.601	524.435	583.433
92.45	695.717	641.486	524.279	583.298
92.5	695.638	641.371	524.123	583.162
92.55	695.559	641.257	523.966	583.026
92.6	695.479	641.142	523.809	582.89
92.65	695.398	641.028	523.652	582.754
92.7	695.317	640.913	523.494	582.619
92.75	695.237	640.799	523.336	582.483
92.8	695.157	640.685	523.179	582.347
92.85	695.078	640.571	523.022	582.212
92.9	694.999	640.456	522.865	582.076
92.95	694.92	640.342	522.708	581.94
93	694.843	640.228	522.551	581.804
93.05	694.766	640.114	522.394	581.668
93.1	694.69	640	522.237	581.533
93.15	694.614	639.886	522.08	581.397
93.2	694.537	639.772	521.924	581.262
93.25	694.46	639.658	521.767	581.127
93.3	694.383	639.544	521.611	580.993
93.35	694.306	639.43	521.456	580.858
93.4	694.229	639.317	521.301	580.724
93.45	694.151	639.203	521.146	580.59
93.5	694.074	639.089	520.992	580.456
93.55	693.999	638.976	520.838	580.322
93.6	693.924	638.862	520.683	580.188
93.65	693.849	638.748	520.53	580.054
93.7	693.775	638.634	520.376	579.919
93.75	693.701	638.521	520.221	579.785
93.8	693.627	638.407	520.067	579.651
93.85	693.552	638.293	519.912	579.516
93.9	693.477	638.18	519.757	579.381
93.95	693.402	638.066	519.602	579.246
94	693.326	637.953	519.445	579.11
94.05	693.25	637.839	519.288	578.974
94.1	693.174	637.726	519.13	578.839
94.15	693.098	637.613	518.973	578.704
94.2	693.023	637.5	518.817	578.568
94.25	692.947	637.387	518.66	578.432
94.3	692.871	637.275	518.502	578.296
94.35	692.796	637.163	518.344	578.16
94.4	692.723	637.05	518.186	578.024
94.45	692.649	636.937	518.027	577.889
94.5	692.574	636.824	517.868	577.753
94.55	692.499	636.712	517.712	577.618
94.6	692.424	636.599	517.554	577.482
94.65	692.349	636.487	517.396	577.346
94.7	692.273	636.373	517.238	577.211
94.75	692.198	636.26	517.08	577.075
94.8	692.123	636.147	516.922	576.94
94.85	692.049	636.034	516.763	576.805
94.9	691.975	635.921	516.606	576.671
94.95	691.901	635.808	516.448	576.536
95	691.828	635.695	516.291	576.401
95.05	691.754	635.582	516.135	576.266
95.1	691.68	635.47	515.978	576.13
95.15	691.606	635.357	515.82	575.994
95.2	691.532	635.244	515.661	575.858
95.25	691.458	635.132	515.501	575.722
95.3	691.383	635.019	515.342	575.586
95.35	691.308	634.907	515.183	575.45
95.4	691.233	634.795	515.024	575.312
95.45	691.158	634.684	514.865	575.175
95.5	691.083	634.572	514.704	575.038
95.55	691.006	634.462	514.542	574.901
95.6	690.93	634.351	514.381	574.764
95.65	690.855	634.241	514.221	574.627
95.7	690.778	634.13	514.059	574.489
95.75	690.702	634.02	513.897	574.351
95.8	690.626	633.91	513.735	574.213
95.85	690.55	633.8	513.571	574.075
95.9	690.473	633.69	513.407	573.937
95.95	690.396	633.58	513.243	573.799
96	690.319	633.47	513.078	573.662
96.05	690.241	633.36	512.915	573.524
96.1	690.164	633.25	512.751	573.387
96.15	690.088	633.14	512.587	573.25
96.2	690.012	633.03	512.423	573.112
96.25	689.936	632.92	512.259	572.976
96.3	689.859	632.811	512.095	572.838
96.35	689.782	632.7	511.931	572.702
96.4	689.705	632.591	511.767	572.565
96.45	689.629	632.48	511.603	572.428
96.5	689.553	632.37	511.44	572.291
96.55	689.478	632.26	511.277	572.154
96.6	689.402	632.15	511.112	572.018
96.65	689.327	632.04	510.948	571.881
96.7	689.251	631.93	510.785	571.745
96.75	689.174	631.82	510.622	571.608
96.8	689.098	631.71	510.459	571.47
96.85	689.021	631.599	510.295	571.333
96.9	688.946	631.489	510.13	571.195
96.95	688.87	631.379	509.966	571.057
97	688.794	631.268	509.799	570.919
97.05	688.719	631.157	509.633	570.781
97.1	688.643	631.047	509.467	570.642
97.15	688.567	630.936	509.301	570.504
97.2	688.491	630.826	509.134	570.366
97.25	688.415	630.715	508.968	570.227
97.3	688.34	630.605	508.801	570.089
97.35	688.264	630.495	508.635	569.95
97.4	688.186	630.385	508.469	569.812
97.45	688.109	630.275	508.301	569.673
97.5	688.032	630.164	508.134	569.534
97.55	687.954	630.054	507.968	569.395
97.6	687.876	629.945	507.801	569.256
97.65	687.798	629.835	507.633	569.118
97.7	687.72	629.725	507.465	568.98
97.75	687.642	629.614	507.299	568.842
97.8	687.564	629.505	507.133	568.705
97.85	687.485	629.395	506.969	568.568
97.9	687.406	629.285	506.805	568.432
97.95	687.326	629.176	506.642	568.294
98	687.248	629.067	506.478	568.157
98.05	687.169	628.958	506.314	568.021
98.1	687.091	628.848	506.15	567.883
98.15	687.014	628.738	505.987	567.745
98.2	686.937	628.629	505.822	567.608
98.25	686.859	628.519	505.656	567.471
98.3	686.782	628.409	505.492	567.334
98.35	686.705	628.299	505.328	567.197
98.4	686.629	628.188	505.164	567.06
98.45	686.552	628.078	504.999	566.923
98.5	686.476	627.968	504.835	566.785
98.55	686.401	627.857	504.669	566.648
98.6	686.326	627.747	504.504	566.511
98.65	686.25	627.637	504.339	566.374
98.7	686.174	627.527	504.175	566.236
98.75	686.098	627.418	504.01	566.099
98.8	686.024	627.308	503.844	565.961
98.85	685.949	627.199	503.678	565.823
98.9	685.874	627.089	503.513	565.686
98.95	685.799	626.979	503.348	565.549
99	685.724	626.869	503.184	565.412
99.05	685.648	626.759	503.02	565.274
99.1	685.571	626.649	502.855	565.137
99.15	685.495	626.54	502.691	564.999
99.2	685.417	626.43	502.527	564.861
99.25	685.341	626.321	502.361	564.723
99.3	685.264	626.213	502.194	564.585
99.35	685.186	626.104	502.028	564.447
99.4	685.109	625.996	501.862	564.31
99.45	685.03	625.888	501.696	564.172
99.5	684.952	625.779	501.531	564.033
99.55	684.874	625.671	501.365	563.894
99.6	684.796	625.563	501.197	563.755
99.65	684.718	625.454	501.029	563.616
99.7	684.641	625.346	500.861	563.476
99.75	684.563	625.238	500.692	563.337
99.8	684.485	625.129	500.522	563.197
99.85	684.406	625.02	500.352	563.057
[truncated: 10,005 more rows]

## Sheet: Figure 5i
	Relative capacity	Relative capacity
	Oil	Water
	1.11892	0.798035
	1.03548	0.8511
	1.00523	0.600205
	0.974626	0.671421
	0.875709	0.3386
